# Supplementary material for: Integrated omic analysis provides insights into the molecular regulation of stress tolerance by partial root-zone drying in rice
Source: Front Plant Sci. 2023 Jun 9;14:1156514. doi: 10.3389/fpls.2023.1156514 (PMC10288491; doi:10.3389/fpls.2023.1156514)
Supplement: Supplementary file 1 [file DataSheet_1.zip › Table S1.xlsx]

## Sheet: TableS1
ID	PRDPEG_R	PEG_R	NT_R	PRD_R	PEG_L	NT_L	PRD_l	EXPR_check
Os01g0963000	1.245	4.98667	0.37	0.18	1.78	0.113333	0.216667	1
Os07g0569500	2.025	1.43	2.08	2.06333	1.41667	0.756667	2.13333	1
Os01g0780500	34.835	55.6633	41.2733	38.12	43.9033	37.4467	38.3533	1
Os09g0486500	357.115	471.757	386.333	361.09	104.17	232.977	153.623	1
Os07g0577900	32.775	41.58	43.2133	44.2867	23.0433	24.3667	26.35	1
Os12g0211000	0	0.12	0.0166667	0.05	0.0333333	0.05	0.0166667	0
Os04g0429100	19.06	19.9367	23.9933	20.07	14.3733	11.8033	12.9133	1
Os10g0122500	0	0	0	0	0	0	0	0
Os04g0430700	15.42	21.8767	26.8267	21.5233	2.82667	0.853333	1.53	1
Os03g0101600	40.825	46.4633	26.6267	24.6767	37.2933	30.6467	32.2	1
novel2515	1.545	1.42	1.57	1.31	0.78	0.54	0.683333	1
novel1134	6.025	7.04667	14.1	9.09333	3.80667	4.58	9.19667	1
Os08g0320100	47.56	40.1633	45.32	50.1067	34.3767	34.8367	32.0533	1
Os02g0635000	26.545	24.8167	33.2967	34.7667	39.4733	18.33	49.3	1
Os05g0184250	0	0	0	0	0	0	0	0
Os11g0251250	0	0.0666667	0	0	0	0	0	0
Os05g0149200	7.715	8.85667	9.95667	8.39667	7.87333	8.10667	7.00333	1
Os08g0371200	0.2	0.0666667	0.05	0.0933333	0.0466667	0	0	0
Os09g0372700	21.465	13.1933	15.6767	17.3433	4.15667	3.95667	5.36	1
Os02g0668400	14.06	9.08	11.53	13.8667	6.49667	4.07667	7.11667	1
Os03g0129850	0.38	0	0	0	0	0	0	0
Os12g0468600	25.59	24.3333	31.06	24.9633	15.0233	12.9267	16.5867	1
Os08g0395800	0	0	0	0	0	0	0	0
Os01g0973300	13.87	11.1767	13.9933	12.8033	8.66	7.57	8.79667	1
Os11g0568600	39.15	26.0667	35.5033	43.0867	21.9033	18.1033	23.6667	1
Os04g0308600	148.305	1.77	9.12333	29.27	0	0	0	1
Os11g0691050	0.125	0.536667	0.826667	0.446667	0.0533333	0.02	0.04	0
Os07g0589400	35.85	33.9467	44.3667	44.93	32.45	33.31	36.02	1
Os04g0407900	0	0	0.106667	0.22	0.353333	0.05	0.04	0
Os01g0314100	19.935	21.3633	26.4433	36.7533	16.9867	15.25	13.5133	1
Os04g0128900	22.195	12.5767	14.5533	16.39	0.873333	0.5	0.55	1
Os01g0704700	3.17	2.23333	3.40333	2.80667	9.76333	10.9067	10.9667	1
Os12g0455100	0	0	0	0	0	0	0	0
Os02g0213450	0	0	0	0	0	0	0	0
Os07g0680300	454.875	362.85	346.563	466.203	56.2533	63.91	65.8967	1
novel2454	2.32	2.45	3.15333	3.25	1.81333	1.76333	2.74333	1
Os11g0172350	5.64	10.1633	11.76	8.49333	5.26333	4.48667	4.54	1
Os12g0120400	6.44	3.88333	6.42667	5.64333	8.85	6.82	9.10333	1
Os01g0174500	10.595	10.6833	13.39	14.1967	6.46	5.47	6.97333	1
Os03g0799100	110.07	79.6833	101.46	105.41	24.3767	25.6467	22.08	1
Os08g0156700	47.335	39.53	43.3833	49.2833	26.9467	30.19	28.3033	1
Os07g0516050	7.075	3.97667	3.98333	4.13	1.6	1.14333	0.783333	1
Os12g0514100	394.775	338.277	351.083	402.847	144.673	134.343	143.43	1
Os11g0109050	0	0.13	0.403333	0.38	0	0.0133333	0	0
Os03g0796900	20.635	22.6333	25.9333	23.28	11.5033	10.28	12.2833	1
Os03g0142500	1.735	4.71667	1.27333	1.10333	0.0566667	0.0533333	0.0233333	1
Os02g0197500	9.6	7.29	9.91333	10.3033	2.98333	2.81667	4.38333	1
Os06g0680900	37.105	26.31	29.9933	37.77	11.2433	12.3467	13.5267	1
Os05g0455900	2.325	2.1	2.97333	3.63333	1.26333	0.586667	3.39	1
Os06g0101600	23.325	21.63	53.35	10.8433	9690.96	12480.2	10026.7	1
Os05g0554000	197.25	415.047	27.1967	32.13	5.32333	4.60333	7.02667	1
Os12g0170700	32.145	21.21	34.72	40.36	17.4533	12.83	21.8833	1
Os04g0610600	0.045	0	0	0.213333	0	0	0.0233333	0
Os01g0358100	43.285	67.5067	21.9667	21.78	0	0.08	0	1
Os02g0130700	0	0	0	0	0	0	0	0
Os01g0122000	0.34	0.17	0.0866667	0.07	9.7	7.43333	18.0467	1
Os08g0422300	31.91	21.3033	23.3267	34.3	14.0867	17.34	17.3267	1
Os11g0227100	9.98	10.28	8.00667	8.97667	2.69333	1.96333	2.59333	1
Os02g0453100	0.415	0.226667	0.353333	0.32	0	0	0	0
Os05g0404700	3.15	7.19667	1.73	1.50333	0.0666667	0	0.0333333	1
novel3265	0	0	1.44667	1.14667	0	0	0.65	1
Os01g0788700	8.91	5.88667	7.55667	8.72667	0.146667	0.236667	0.483333	1
Os02g0520500	0	0	0	0	0	0	0	0
novel248	0.505	0.443333	0.0566667	1.13333	0	0	0	1
Os02g0272600	51.615	48.2367	53.4	52.9433	25.4867	25.45	26.44	1
novel666	0.285	0.34	0	0.09	0.12	0.16	0	0
Os11g0340477	1.805	2.34	1.49	2.21667	0	0	0	1
Os09g0292900	0	0.0833333	0.02	0.02	0.806667	0.316667	1.10333	1
Os01g0518500	20.955	19.11	27.4133	24.84	19.82	15.97	19.3833	1
Os03g0238600	220.28	307.917	259.41	267.177	10.5233	8.25667	8.01333	1
Os06g0199200	125.165	160.513	217.95	175.477	174.23	217.427	194.38	1
Os09g0489800	0.45	0.816667	0.586667	0.56	0.87	0.656667	0.863333	0
Os01g0213800	5.98	6.16333	6.03667	6.77667	1.30333	1.12667	0.83	1
Os06g0566201	65.995	21.5267	10.62	21.9533	4.12667	7.30667	6.15333	1
Os03g0747900	11.895	6.77667	14.5033	14.0833	2.15333	2.55	1.75	1
Os05g0227700	204.02	128.12	163.367	203.273	75.5833	61.5767	76.55	1
Os02g0136900	1.105	2.13333	2.29667	1.33	0.01	0.0166667	0.01	1
Os11g0116500	0	0	0	0	0	0	0	0
Os05g0164900	8.07	11.2133	12.5233	8.33	2.27333	1.23667	1.43667	1
Os04g0523200	0	0.0333333	0.0533333	0.0366667	0.0566667	0.03	0.0466667	0
Os08g0383800	0.055	0.0733333	0.06	0.04	0.373333	0.26	0.236667	0
Os09g0487200	0.63	0.453333	0.743333	0.82	0.323333	0.07	0.136667	0
Os07g0130400	0.225	0.573333	0.253333	0.32	0.613333	0.246667	0.226667	0
Os05g0368350	0.31	0.08	0.13	0.293333	0.0566667	0.163333	0	0
Os04g0429400	0	0	0.02	0	0	0	0	0
Os05g0592100	19.86	19.99	28.9567	24.9633	194.467	167.353	211.323	1
Os05g0312500	0.17	0.33	0.02	0.0166667	0.116667	0.0466667	0.02	0
Os06g0494000	34.485	53.2533	46.3867	48.5	23.5733	16.8967	24.7	1
Os05g0280600	0.105	0	0	0	0	0	0	0
Os01g0870750	0	0	0	0	0.0533333	0	0	0
Os06g0173100	67.015	44.2867	41.3367	51.2633	23.1167	20.32	19.67	1
Os04g0205000	0	0	0	0	0	0	0	0
Os07g0177100	8.88	8.11333	11.8733	11.9033	8.25667	5.81333	9.04	1
Os06g0314000	1.135	1.30667	1.84667	1.82333	2.48333	2.06333	2.39	1
Os04g0539601	0.185	0.693333	0.643333	0.51	0.0766667	0.05	0.02	0
novel1500	0	0	0	0	0	0	0	0
Os05g0578100	1.2	2.33667	2.82333	1.58	22.1	21.72	22.7967	1
Os04g0451000	15.405	21.0733	15.2767	16.0433	1.67333	1.02667	0.796667	1
Os09g0416500	18.845	20.4733	33.67	33.9433	34.3533	36.7533	44.62	1
Os10g0400250	1.41	1.09333	0.943333	1.09333	0.616667	0.316667	0.366667	1
Os08g0300300	16.07	17.47	33.51	25.8	11.5033	21.8767	23.2733	1
Os05g0280500	2.39	6.67	1.98667	1.21667	0	0	0.01	1
Os11g0663100	0.1	0.133333	0.193333	0.223333	0	0	0	0
Os02g0825033	0.1	0.0533333	0.136667	0	0	0.04	0	0
Os04g0688100	395.29	196.783	212.563	257.5	7.41667	24.4633	5.02333	1
Os07g0532932	0	0	0	0	0	0.0933333	0	0
Os06g0207000	50.34	49.1	54.9133	48.8833	5.35667	2.99333	3.05667	1
Os03g0221700	1.205	1.9	2.28333	1.62	6.13667	4.24333	4.23	1
Os02g0516901	0	0	0	0	0	0.0233333	0	0
Os04g0686000	32.555	38.23	16.0167	15.4333	0.0633333	0	0	1
Os12g0193000	0	0	0	0	0	0	0	0
Os06g0196550	13.685	6.51667	8.08667	12.32	0.743333	0.68	0.953333	1
novel1667	3.715	6.74	11.1333	7.59667	4.52333	5.56667	7.78	1
Os12g0423484	0.95	2.50333	3.23667	1.85667	46.5433	45.4067	34.7633	1
Os11g0134100	0.54	0.54	0.52	0.473333	0	0	0	0
Os12g0230233	0	0	0	0.0233333	0	0	0	0
Os06g0695300	13.575	13.9567	2.89333	2.9	0	0	0	1
Os06g0641932	0	0	0.0366667	0.0466667	0	0.0133333	0	0
Os05g0451200	2.115	2.82	4.13	2.48667	14.0867	11.3167	14.45	1
Os04g0431300	29.175	37.8133	46.8733	42.42	25.5033	34.3433	41.07	1
Os03g0288051	0	1.85667	1.71667	1.42667	0	0	0	1
Os01g0949900	14.435	22.8667	8.99333	16.2033	0.126667	0.0666667	0.21	1
Os04g0115400	28.78	33.9867	42.2067	38.9933	21.13	21.2867	17.7267	1
Os02g0823050	0.025	0	0	0	0	0.0133333	0	0
Os03g0106000	3.935	4.86667	7.05667	4.7	29.8467	7.73333	54.3767	1
Os08g0145600	19.52	21.27	23.06	24.28	16.97	16.4533	16.3833	1
Os04g0395100	3.24	2.68	5.20667	3.86333	0.396667	0.13	0.186667	1
Os04g0382200	8.985	9.10667	8.38	8.59333	6.3	4.99667	6.13333	1
Os10g0559650	0.065	0.0933333	0.0766667	0	0.0366667	0.0233333	0.05	0
Os02g0577100	80.26	90.96	95.17	113.493	110.317	77.05	126.623	1
Os03g0572900	12.96	18.51	29.3067	9.85	23.3233	43.6433	7.33667	1
Os02g0800500	25.665	39.7633	32.0833	29.1	23.4867	17.4867	19.37	1
Os01g0581900	2.31	2.15333	2.84333	2.24	3.04333	2.37	2.78333	1
Os08g0345700	362.745	651.03	131.823	125.993	43.13	34.04	39.56	1
novel3537	0.27	0	0.13	0	0	0	0	0
Os10g0530300	0	0	0	0	0	0.226667	0	0
Os06g0164600	4.435	6.42333	7.05333	5.95667	1.64667	1.68	1.34	1
Os01g0265400	3.265	2.76333	3.65667	3.50667	3.98667	3.44667	5.16	1
Os11g0218100	1.475	1.28	1.9	1.69667	0.756667	1.03333	0.436667	1
Os09g0429766	0	0	0	0	0	0.246667	0	0
Os08g0206500	0	0	0.0733333	0.05	0	0.0666667	0.0666667	0
Os07g0567900	0	0	0	0	0	0	0	0
Os08g0485000	42.685	21.11	38.2467	35.3667	0.56	0.396667	0.48	1
Os02g0122900	5.06	5.01333	9.32	6.71667	38.3833	20.3467	57.29	1
Os02g0667600	7.55	5.98	6.19	6.84667	1.27333	1.2	1.15333	1
Os11g0685400	0	0	0	0	0	0	0	0
Os03g0192000	15.595	10.7433	11.9533	14.3067	5.79667	5.00333	6.14	1
novel1377	1.005	2.32667	1.52333	0.95	0.133333	0.0966667	0.0266667	1
Os04g0477200	3.275	2.62667	3.34333	4.06	3.27	2.06	2.88	1
Os03g0343900	7.66	6.67333	26.7267	5.71	1103.09	1357.93	1000.5	1
Os11g0643400	0.095	0.236667	0.796667	0.336667	0	0.0433333	0.0133333	0
Os04g0563000	67.295	72.6467	94.6433	82.32	5.08333	3.34	4.04333	1
Os04g0543500	319.195	420.33	443.57	419.797	67.9967	130.053	144.137	1
Os03g0690700	0	0	0	0	0.41	1.28	2.16667	1
Os04g0165300	32.46	29.2967	28.0967	31.0167	15.7233	14.2733	13.74	1
Os08g0348300	0.16	1.45	2.51667	0.79	0.213333	0.0366667	0	1
Os01g0355400	0	0	0	0	0	0	0	0
Os04g0540300	0	0	0.0433333	0	0	0	0	0
Os12g0242700	0	0	0	0.0366667	0	0	0	0
Os04g0661100	2.315	5.25333	2	2.5	0	0	0.0733333	1
Os02g0565600	8.155	15.1333	5.59667	5.44	2.8	2.97333	2.53333	1
Os01g0877450	0.3	0.05	0.15	0.13	0.04	0.05	0	0
Os09g0131400	28.525	40.0167	46.88	41.1267	13.4133	11.66	15.2333	1
Os06g0622400	0	0	0	0	0	0	0	0
Os01g0962700	10.895	6.72333	3.12667	3.58667	7.58333	9.57667	8.61333	1
Os05g0301700	172.595	116.043	131.94	159.75	31.0033	35.1933	33.33	1
Os01g0799900	65.88	67.2233	59.08	61.18	13.44	8.87667	12.7833	1
Os03g0774600	109.71	117.12	95.1867	98.94	186.853	225.38	183.6	1
Os08g0400300	23.495	40.53	26.2367	20.0233	14.13	8.34667	13.1367	1
Os08g0191250	12.625	13.0933	18.8367	28.55	15.63	17.7733	26.9	1
Os01g0900700	0	0	0	0	0	0	0	0
Os07g0493800	0.16	0.633333	0.12	0.143333	0.0133333	0	0	0
Os04g0208200	4.575	21.9967	39.3567	6.72333	0.176667	0.706667	0.28	1
Os02g0772100	2.565	7.10667	10.8033	4.93333	46.0467	49.0433	42.9933	1
Os11g0211200	0	0	0	0	0	0	0	0
Os06g0114066	0.025	0.09	0	0.0266667	0.0233333	0.0266667	0	0
Os02g0505400	6.63	8.25333	6.76	6.24667	5.02	4.72	4.2	1
Os06g0673800	11.165	8.04333	5.50667	7.13333	1.16667	2.79333	1.49	1
Os07g0446050	0	0	0	0	0	0.176667	0.04	0
Os03g0310701	0.235	0.306667	0.25	0.44	4.53333	5.08	2.57667	1
Os08g0553100	0.365	0.29	0.15	0.416667	0.02	0	0.01	0
novel1334	0.62	1.37	1.06667	1.33333	2.14667	3.12333	2.10667	1
Os06g0146200	2.025	3.33667	3.83333	3.11	2.76	2.99	3.05	1
novel3652	0.025	0.02	0.0166667	0.01	0.04	0	0	0
Os05g0196800	16.69	20.3533	20.7833	16.4933	24.8667	22.7067	25.7367	1
Os08g0162700	3.755	5.3	1.96333	1.22	0.0566667	0.476667	2.91333	1
Os06g0163600	78.285	76.0967	89.9133	93.9533	51.3667	47.37	65.9267	1
Os06g0216350	0	0	0	0	0	0	0	0
Os02g0734500	0	0	0	0	0	0	0	0
Os08g0267800	0.07	0.0866667	0.283333	0.0933333	0.366667	0.146667	0.386667	0
novel36	4.13	4.56333	2.57667	0.923333	6.24333	3.78	3.52	1
Os09g0363950	0.735	0.49	0.283333	0.313333	0.12	0.0566667	0.06	0
Os04g0565500	42.17	47.7833	50.1733	39.2867	2.85	6.41667	4.76	1
Os03g0210900	1.63	2.34	2.05	2.32	22.8267	21.0833	50.3433	1
Os01g0722700	17.48	22.8733	23.55	21.06	1.71333	1.21667	1.85667	1
Os12g0502700	10.93	11.5167	11.31	10.6967	8.49	8.31	8.52667	1
Os09g0129500	2.16	5.93	4.19	2.96667	3.48333	0.66	0.92	1
Os10g0525800	28.905	44.4367	43.4533	51.3533	4.47333	6.05667	10.5967	1
Os04g0121200	0	0	0	0	0	0	0	0
Os02g0199666	1.235	0.553333	0.726667	0.476667	18.7733	18	12.2533	1
Os12g0541300	16.8	43.6933	2.81667	3.46667	0.16	0.06	0.116667	1
Os01g0855000	4.865	7.21667	4.72667	5.03	0.623333	0.326667	0.393333	1
Os01g0218700	12.19	14.5767	22.4867	13.41	88.4333	87.42	110.403	1
Os07g0577400	32.285	41.72	58.69	53.1467	41.5033	41.6133	44.4133	1
Os10g0520400	5.675	4.83667	6.10667	6.49	2.58	1.74	1.92333	1
Os01g0234433	0.8	0.13	0.416667	0.483333	0	0.306667	0.0966667	0
Os07g0628400	1.755	0.696667	1.55333	1.59	0.133333	0.07	0.09	1
Os09g0456800	36.745	37.6533	24.2933	24.5533	2.19	0.78	2.61333	1
Os03g0639700	19.42	17.7833	19.48	21.9367	27.2567	24.98	22.47	1
Os02g0661100	296.315	266.367	260.65	283.383	36.17	48.82	49.4333	1
Os04g0380000	0	0	0	0.0166667	0	0	0.01	0
Os02g0585700	0	0	0	0	0	0	0	0
novel3663	0	0	0	0	0.313333	0	0	0
Os11g0306100	0	0	0.0166667	0.0333333	0.0133333	0.0366667	0	0
Os10g0571100	52.5	44.78	53.06	61.0867	34.3467	32.11	52.0333	1
Os01g0864566	0	2.47333	0	0.886667	0	0	0	1
Os01g0148400	0.025	0.0233333	0.0266667	0.03	0	0	0	0
Os05g0295700	24.715	38.2533	41.2967	37.09	34.05	34.12	45.54	1
Os11g0265600	10.23	9.83	10.48	11.6	15.57	10.8833	17.5167	1
Os02g0747600	14.64	14.9033	22.5733	21.06	21.82	18.7	22.4967	1
Os01g0310100	6.27	7.97667	8.92	5.85667	4.2	3.59	4.35667	1
Os05g0407100	2.86	2.82667	1.31	2.04667	0.586667	0.28	1.10333	1
Os05g0135450	83.92	131.607	25.3167	23.6767	0.32	0.376667	0.46	1
Os11g0692500	0.08	0.273333	0.29	0.106667	0.443333	0.62	0.186667	0
Os12g0203100	23.7	24.43	29.73	28.3867	16.7833	18.38	16.1133	1
Os06g0698748	44.035	62.5433	150.807	83.5167	59.9633	82.88	65.3167	1
Os03g0401300	2943.82	2545.85	2485.51	2964	15.65	25.5167	14.15	1
novel1763	0.265	0.98	0.613333	0.76	0	0	0.0466667	0
Os08g0197000	2.565	2.26333	3.00667	3.28333	1.40333	0.553333	1.46333	1
Os06g0570600	0	0.09	0	0.0466667	0	0.03	0	0
Os02g0256100	7.295	3.15333	4	4.49	0.05	0.0133333	0.173333	1
Os05g0455200	63.175	67.0833	100.323	83.2467	2.89333	3.42	4.86	1
Os01g0117900	1.74	1.66	3.32333	3.09333	40.6333	24.7333	24.8433	1
Os07g0513150	1.23	1.70667	2.20333	2.99	1.1	1.48333	1.62	1
Os05g0138200	8.625	4.06667	1.47	2.56	0	0.0466667	0.146667	1
Os11g0574500	0	0	0	0	0	0	0	0
Os05g0558400	83.01	70.0567	73.9933	79.38	63.75	61.1333	63.53	1
novel1441	0.15	0.216667	0.19	0.223333	0.383333	0.296667	0.243333	0
Os05g0207900	35.915	45.2867	49.76	37.6	37.03	37.8167	33.3933	1
Os03g0264950	0	0	0	0	0	0	0	0
Os02g0178100	4.4	2.98667	7.2	3.96333	48.2933	73.8	18.4367	1
Os02g0472200	0.1	0	0	0	0.276667	0	0	0
Os01g0107000	16.2	16.3133	17.29	17.0333	28.9433	24.09	28.6133	1
Os06g0526350	0	0	0	0	0	0	0	0
Os01g0651000	0	0	0	0	0	0	0	0
Os04g0539500	33.51	45.8933	57.45	51.3733	18.01	19.24	16.96	1
novel2808	1.215	1.37	1.3	1.29667	0.153333	0.33	0.153333	1
Os06g0121700	0	0	0	0	0	0	0	0
Os02g0269600	0.28	2.48	0.0533333	0.0133333	0.01	0	0	1
novel2840	0.065	0.0866667	0	0.126667	0.82	0	1.53333	1
Os03g0106550	0	0	0.24	0	0.156667	0.1	0.1	0
Os09g0473350	2.145	2.34	1.6	1.39	0.816667	0.356667	0.326667	1
Os09g0519601	0	0	0	0	0	0	0	0
Os12g0209901	1.675	2.98333	2.45	1.78667	4	2.6	1.95333	1
Os09g0558100	72.44	68.57	56.04	59.54	30.9633	31.2433	25.8867	1
Os09g0541050	0	0.0766667	0	0	1.05	0.233333	0.646667	1
Os08g0500300	16.335	12.6233	14.9333	18.2133	19.7433	17.83	17.61	1
Os02g0190700	1.89	1.70667	0.973333	1.55667	0	0	0	1
Os09g0354300	0	0	0	0	0	0	0	0
Os02g0110600	10.5	14.3933	11.9267	12.5167	3.21	2.15	3.06667	1
Os01g0929500	9.81	8.39333	10.23	10.5533	3.92333	3.28	3.71667	1
Os03g0640825	0	0.05	0	0.01	0	0	0.01	0
Os05g0583075	9.375	11.32	11.8367	8.90333	8.58	6.13333	4.85667	1
Os11g0623800	0	0	0	0	0	0	0	0
Os11g0183800	18.29	11.87	15.2633	17.96	3.32333	1.71	3.90667	1
Os10g0561200	5.225	4.82	7.06	6.3	5.26	5.41333	6.08	1
Os11g0244800	104.805	115.82	131.337	134.147	78.1333	76.1167	69.4567	1
Os11g0546500	3.485	4.19	1.46	1.93333	0.526667	0.203333	0.293333	1
Os05g0222200	0.08	0.0333333	0.0966667	0.0933333	19.42	14.2067	13.19	1
novel1420	0.08	0.1	0.123333	0.213333	2.35	1.46	1.68	1
Os10g0497300	3.425	3.81333	4.56667	4.53333	5.00333	4.04667	4.72667	1
Os11g0276000	1.395	0.86	0.94	2.26	1.38	1.24	3.03667	1
Os04g0608100	69.315	82.3633	141.557	110.98	44.5533	70.22	60.88	1
Os01g0228600	33.865	38.1	41.8767	34.7733	40.39	61.18	30.7433	1
Os03g0832900	38.37	50.08	56.8767	50.9567	61.15	50.83	46.5867	1
Os12g0583500	13.33	5.58	6.99333	7.51	19.4633	16.6967	14.9967	1
novel21	0.185	0.433333	0.09	0.603333	0.263333	1.07667	0.516667	1
Os08g0436000	32.175	33.9667	46.5833	42.45	82.4667	70.7267	99.7233	1
novel1009	0	0	0.163333	0	0	0.0866667	0	0
Os05g0365300	1.34	1.17667	2.42667	1.98333	6.66333	3.98667	11.3367	1
Os12g0614100	0.065	0.0733333	0	0	0	0	0	0
Os03g0278200	111.9	110.4	123.253	116.313	14.0067	18.2967	18.73	1
Os08g0407200	40.565	38.68	46.9467	45.9333	43.3367	35.03	38.7033	1
Os12g0572300	9.315	18.36	31.2367	27.2933	8.08667	15.32	23.7667	1
Os11g0146300	0	0	0	0	0	0	0	0
Os03g0648800	2.35	0.816667	1.21	1.61667	0	0	0	1
Os03g0168900	142.37	97.78	118.06	151.9	23.2	23.8667	37.14	1
Os02g0694201	41.685	58.0567	59.0967	56.25	16.5867	16.8533	24.4067	1
Os10g0420266	0.58	0	0.0633333	0.0666667	0	0	0	0
Os02g0705100	2.21	1.29667	2.52333	2.35667	16.7267	37.1267	4.15	1
Os06g0605950	0	0	0	0	0	0	0	0
Os11g0600900	7.22	10.0533	9.14	7.26	0.62	0.796667	0.453333	1
Os12g0245800	7.205	3.75333	4.03333	7.22	4.03	3.25667	5.32667	1
Os07g0591300	1.5	1.06333	1.98	1.62333	0.31	0.166667	0.446667	1
Os10g0428900	0	0	0	0	0	0	0	0
Os08g0293300	4.96	4.46333	3.66667	4.06333	0.0633333	0.0233333	0.0366667	1
Os02g0663100	13.945	9.37	14.8333	14.1067	5.89	5.88	5.04333	1
Os01g0852400	2.435	2.16333	2.18667	2.47333	0.0233333	0	0.01	1
Os11g0180100	0.225	0.703333	0.22	0.116667	0	0	0	0
Os04g0156200	2.385	2.31333	2.32333	2.46333	0.543333	0.783333	1.37	1
Os01g0600000	264.045	193.597	192.993	274.897	60.01	68.0067	75.59	1
Os12g0117800	0	0	0	0	0	0	0	0
Os01g0789100	7.66	5.58333	7.86	8.97667	4.38667	3.23667	4.24333	1
Os06g0472350	0.925	0.7	0.696667	0.506667	0.34	0.3	0.0666667	0
Os07g0486000	0.905	1.48667	0.963333	1.31	4.49667	10.2767	2.91667	1
Os02g0206700	0	0	0	0	0.0766667	0.33	0.0433333	0
Os01g0242600	53.44	75.8633	85.93	59.2567	28.7433	21.3467	26.99	1
Os01g0176000	9.86	16.57	10.3033	11.9633	0.94	0.216667	0.653333	1
Os03g0826100	0	0	0	0	0	0	0	0
novel3163	0	0	0.156667	0	0	0	0	0
Os12g0539333	6.545	7.64667	8.3	7.41	6.30667	5.47	6.31333	1
Os10g0558850	1.565	3.23	1.54333	2.96	1.40333	0.293333	0.803333	1
Os12g0188900	15.045	15.9967	20.28	18.8467	15.8267	22.4567	12.6133	1
Os01g0744400	20.405	14.48	17.07	16.8867	6.19	5.92	5.56333	1
Os08g0517200	83.705	78.1433	75.0167	86.2267	27.93	18.93	31.84	1
Os05g0219300	0.02	0.0133333	0.0133333	0.0166667	0	0	0	0
novel2913	0	0.373333	0.106667	0.126667	0.753333	0.2	1.07667	1
Os03g0258000	0.06	0.0566667	0.08	0.0666667	0.0266667	0.0866667	0.0166667	0
Os03g0176200	0	0	0	0	0	0	0	0
Os02g0194200	37.59	28.76	42.2233	41.67	20.0867	18.94	23.3433	1
Os11g0513000	0	0	0	0	0	0	0	0
gene-orf176	0	0	0	0.106667	0.07	0.14	0.133333	0
Os11g0557500	3.345	3.08333	3.34	3.15	0.226667	0.25	0.166667	1
novel2222	4.51	5.39333	9.90667	6	15.01	16.1733	22.9833	1
Os08g0299300	0.14	0.243333	0.316667	0.68	0.443333	1.56667	0.46	1
Os05g0104600	0	0.0333333	0	0.0366667	0	0	0	0
Os06g0216400	0.95	0.75	0.713333	0.97	0.2	0.0466667	0.35	0
Os04g0545700	0.085	0.186667	0	0	0	0	0	0
Os04g0568500	0	0	0	0	0	0	0	0
Os10g0110425	0	0	0	0	0	0	0	0
Os07g0564000	6.115	6.81667	6.82667	7.51	4.13333	4.02	4.57667	1
Os01g0933500	1.085	0.496667	1.81333	1.57	0	0.106667	0.313333	1
Os12g0638100	12.57	5.23333	5.78667	8.07333	0.79	0.433333	0.276667	1
novel2604	0.885	1.10667	1.47333	1.93333	0.13	0.133333	0.13	1
Os07g0506700	21.835	14.5233	18.8	24.6767	14.2567	14.82	15.4267	1
Os02g0197750	0	0	0	0	1.28	1.27333	0	1
Os01g0844800	46.82	48.54	45.8233	43.8733	17.87	13.1267	22.6567	1
Os06g0722600	0.165	0.31	0.283333	0.253333	0.166667	0.0266667	0.183333	0
Os12g0128000	1.775	1.08333	1.51	1.46	0	0	0.0266667	1
Os01g0265700	16.06	16.6333	20.67	22.4933	18.82	18.79	16.7767	1
Os02g0234200	11.605	7.86667	8.62	10.5933	1.91333	1.56667	1.23667	1
Os12g0524201	0.02	0.0233333	0	0	0	0	0	0
Os11g0156200	0.025	0.02	0.103333	0.02	0.0166667	0.0133333	0.0133333	0
Os02g0761000	20.36	16.84	18.3967	18.3233	31.0367	26.3467	28.4667	1
Os02g0640600	0.045	0	0	0.0933333	0	0	0	0
Os01g0633900	4.83	7.26333	7.41333	6.11667	5.30667	5.90667	6.51333	1
novel4303	0.965	1.36	0.8	0.476667	0.216667	0.1	0.106667	1
Os10g0181800	0	0.0266667	0	0	0	0	0	0
Os05g0396700	0	0	0	0	0	0	0	0
Os02g0167200	2.28	1.47667	1.65667	2.67333	0.796667	0.193333	1.48	1
novel329	1.255	1.17333	1.97	2.76667	0.526667	0.12	0.63	1
Os01g0495701	0.795	3.58	0.95	0.253333	2.70333	1.74333	0.273333	1
Os01g0310800	10.035	10.3667	11.1867	10.7567	5.22667	4.96333	4.82	1
Os09g0346500	85.85	99.43	271.233	50.5433	9866.48	10595.4	3228	1
Os07g0151250	0	0	0	0	0	0	0	0
Os12g0101000	17.535	21.1233	27.44	24.2133	21.2133	22.13	23.4333	1
Os09g0572450	0	0.0833333	0.03	0.0433333	0.0333333	0	0.0533333	0
Os04g0589200	12.62	12.3967	19.21	14.5967	34.18	25.2133	50.6667	1
novel2084	0.48	0.78	1.28667	1.31	0.52	0.48	0.56	1
Os10g0510500	103.905	139.677	139.957	145.523	107.85	247.317	53.93	1
Os07g0485366	0	0	0	0	0	0	0	0
Os02g0117700	1.705	0.6	1.12667	1.23	0.12	0.113333	0.11	1
Os03g0687800	0	0	0	0	0	0.12	0.04	0
Os02g0685200	0.125	0.433333	1.32667	0.326667	0.143333	0.346667	0.04	1
Os03g0309800	5.65	6.16333	10.75	6.00667	77.7733	42.4767	77.7067	1
Os01g0830100	7.705	7.10667	9.33	9.10667	4.53	7.60667	4.86333	1
Os06g0698400	0.82	0.17	0.213333	0.216667	0.07	0.03	0.06	0
Os10g0197600	0	0	0	0	0	0	0	0
Os04g0244500	33.295	28.9467	36.4733	45.76	13.6333	12.46	13.9467	1
Os03g0438200	3.515	1.28667	2.14	1.92	1.02333	0.38	0.576667	1
Os04g0583600	356.4	200.947	182.76	288.867	0.37	0.853333	1.19	1
Os11g0227200	4.73	8.60667	4.81667	3.74333	1.35	1.1	0.803333	1
Os06g0224100	9.095	10.5033	9.31333	9.98	4.97333	4.16333	4.95333	1
Os06g0227200	22.04	22.9967	28.6067	23.8033	14.33	11.23	16.47	1
novel1644	0	0	0.596667	0	2.50333	5.42667	4.47333	1
novel3309	0	0	0	0.336667	2.05667	7.38	1.19667	1
Os01g0758500	7.05	5.29333	7.34333	7.04667	0.236667	0.576667	0.24	1
Os05g0452900	33.035	35.7	41.25	39.12	9.51667	8.01667	8.66	1
Os01g0550000	122.59	94.72	108.43	124.827	65.0767	57.8667	64.5267	1
Os01g0197450	0.32	0.31	0.24	0.42	0.0766667	0.02	0.303333	0
novel683	0.225	0.0733333	0	0	0	0.0566667	0.06	0
Os05g0164100	24.045	25.66	38.5667	25.3867	344.223	310.587	437.253	1
Os01g0844500	4.725	4.86333	5.12	4.79333	1.04	0.506667	0.366667	1
Os11g0686400	0.175	0.13	0.193333	0.356667	0.166667	0.0433333	0.22	0
novel2125	2.82	4.12667	9.25	5.70333	11.1567	6.48667	10.78	1
Os06g0216300	34.21	47.2133	52.9733	42.2467	6.02333	20.04	25.83	1
novel3132	0	0	0	0	0	0.23	0.226667	0
Os12g0506800	4.12	4.38667	5.21333	5.07333	3.48333	3.94667	3.84667	1
Os05g0548600	2.78	1.77	2.36	3.20333	0.91	0.47	1.39667	1
Os09g0551100	0	0.05	0	0	0	0	0	0
novel1447	1.67	2.56	2.89	2.26333	1.51333	2.56667	1.33333	1
Os06g0235300	3.25	3.60333	2.08667	2.24333	1.06	0.813333	0.756667	1
Os04g0636550	0	0	0	0	0	0	0	0
Os09g0323700	0.295	0.12	0	0.03	0	0	0	0
Os03g0667400	4.64	4.15	5.34667	4.75667	2.41	2.52	2.85	1
Os08g0478700	322.19	276.633	470.233	422.603	66.29	151.613	92.5133	1
Os01g0894050	0.04	0.0233333	0.04	0.0666667	0.0666667	0.263333	0.0366667	0
novel695	1.375	0.61	0.823333	1.59333	0.373333	0.153333	0.436667	1
novel3296	13.915	3.29667	0	31.8167	0	0	2.82667	1
novel1826	0.38	0.733333	0.993333	0.87	1.23333	0.94	1.46333	1
Os10g0542100	0	0.0733333	0	0.223333	0	0	0	0
Os04g0572400	9.895	8.97333	6.40667	6.09	0.443333	0.423333	0.423333	1
Os04g0429050	0	0.0533333	0	0	0	0	0	0
Os01g0747800	39.18	48.88	40.2567	41.9767	7.70667	11.32	5.42	1
Os01g0286900	5.775	12.27	6.80333	9.00333	0.313333	0.196667	0.196667	1
Os09g0487150	0.45	0.116667	0.386667	0.603333	1.18333	1.35	1.84333	1
Os08g0174900	5.98	5.55333	5.82333	6.77667	5.19667	3.45667	5.75	1
Os06g0253600	11.715	8.59	7.90667	11.3067	0.02	0.0133333	0.04	1
Os09g0482761	6.345	5.14333	3.97667	5.43667	0.0266667	0.06	0	1
Os11g0582300	0.9	0.866667	1.55333	1.25	2.40333	2.19667	2.82	1
Os11g0147800	243.53	302.557	65.2667	111.897	265.333	205.75	81.04	1
Os04g0410300	12.295	9.38	13.0833	14.3367	6.41	5.77667	9.62333	1
Os05g0437700	32.58	41.0567	46.16	40.9233	6.24333	4.91667	7.68	1
Os10g0388100	0.01	0.03	0.0233333	0.0233333	0.08	0.0966667	0.126667	0
novel3634	0	2.39333	0	0.73	2.66333	5.36333	4.23667	1
Os02g0212975	0.085	0.0633333	0.19	0	0	0	0	0
Os07g0617100	96.67	130.827	198.737	142.923	25.16	21.7833	18.67	1
Os09g0471200	4.165	7.04	2.09	3.46	0.05	0.0266667	0	1
Os06g0230000	0	0	0	0	1.08667	0.0833333	0.06	1
Os01g0188525	0	0.143333	0.07	0.0233333	0	0	0	0
Os05g0249500	0.095	0	0.0166667	0.05	0	0.03	0.0166667	0
Os01g0919900	47.535	24.1133	63.5167	35.62	105.717	112.413	123.707	1
Os09g0546900	0	0	0.116667	0.0833333	0.54	1.92333	0	1
Os12g0154000	26.43	20.0067	25.41	26.2167	19.0767	18.91	14.87	1
Os11g0109666	0.085	0.1	0	0	0	0	0	0
Os08g0187700	19.44	21.82	23.1633	19.9833	15.42	14.0033	12.5567	1
Os05g0200400	41.63	82.3	77.7167	66.9167	2.24667	1.71667	1.55333	1
Os03g0217801	5.42	4.66667	5.99	6.64333	2.74	2.74333	4.99	1
Os01g0847600	5.305	2.86667	4.87	4.68333	0.61	0.45	0.47	1
Os04g0649100	25.605	32.3367	43.4833	38.72	10.5567	12.56	7.19667	1
Os01g0282866	0	0.25	0.0866667	0.0533333	0	0	0	0
Os12g0171801	1.025	1.41333	0.763333	0.563333	0.333333	0.2	0.55	1
Os04g0623200	0.34	0	0	0.0433333	0.36	0.803333	0.43	0
Os09g0430600	0	0	0	0	0	0	0	0
Os04g0429900	2.255	2.48667	2.25667	2.60333	0.536667	0.536667	0.726667	1
novel2121	0.625	1.82333	0.753333	0.373333	2.02	2.37333	1.68	1
Os01g0663051	0	0.0533333	0	0	42.9733	70.9867	60.1233	1
Os08g0263600	0	0	0	0	0	0	0	0
Os06g0622550	0	0.143333	0.103333	0.09	0.03	0.06	0.03	0
Os01g0691050	0.06	0.14	0.106667	0.0833333	0	0.03	0.06	0
Os05g0107101	2.12	0.646667	0.17	0.17	0	0	0	1
Os01g0610500	38.895	32.1067	31.3	38.5333	15.9967	15.14	16.7033	1
Os11g0661700	0	0	0	0	0	0	0	0
Os08g0496500	24	23.04	28.61	29.0333	17.7	17.73	22	1
novel3260	2.975	1.88667	0.88	0.656667	0.566667	0.3	0.303333	1
Os08g0326700	0	0.0233333	0	0.0133333	0	0	0	0
Os06g0109500	11.865	14.7733	10.0733	13.11	0.903333	0.203333	0.466667	1
Os02g0580300	161.58	156.497	161.417	176.35	77.31	81.41	65.8533	1
Os02g0681000	5.675	4.22333	9.45	5.74667	66.66	101.65	63.03	1
Os12g0167900	689.185	300.907	377.56	556.207	127.937	116.5	129.5	1
Os03g0851750	0	0	0.0566667	0	0	0.143333	0.146667	0
Os09g0461900	5.64	1.92667	2.77	3.09333	2.50667	3.04333	1.62	1
Os01g0304400	39.75	62.8933	39.2567	34.81	1.67	2.35333	1.20667	1
Os07g0176600	1.635	1.64	4.28	3.04333	0.02	0.123333	0.0466667	1
Os03g0351200	0.835	0.73	2.05	0.69	25.1333	27.07	20.71	1
Os07g0446800	0	0	0	0.0333333	0.08	0.08	0.08	0
Os01g0314600	0	0	0	0	0	0	0	0
Os08g0104100	100.595	78.1467	95.6667	116.267	29.7233	31.0533	29.03	1
Os07g0490200	45.755	57.4533	59.99	58.0167	31.0833	23.9733	24.54	1
Os03g0185200	1.485	1.59333	1.77667	2.27333	1.07	0.646667	0.96	1
Os05g0388400	8.27	8.77333	9.82	9.15	37.93	20.11	28.1867	1
Os06g0644500	20.25	26.6933	25.4533	24.3267	19.6367	19.2333	22.26	1
Os02g0796500	19.865	28.29	37.64	30.3533	18.88	16.6067	21.5167	1
Os10g0536600	0.82	0.4	0.36	0.45	0.416667	0.14	11.2933	1
Os12g0607800	0	0	0	0	0	0	0	0
novel377	0.545	0.93	0.423333	0.326667	0.246667	0.32	0.106667	0
Os01g0115800	0	0	0	0	0	0	0	0
Os01g0105400	3.61	1.61	2.09	4.35333	0.973333	1.17333	1.35333	1
Os05g0476000	0.245	0.03	0.05	0.0733333	0	0	0.0233333	0
Os03g0248250	0.175	0.0166667	0.116667	0.03	2.14333	1.95333	1.47667	1
Os02g0185350	0.435	0.603333	0.373333	0.0366667	0	0	0	0
Os07g0504601	0.39	0.833333	0.386667	1.47667	0.133333	0.146667	0.48	1
Os03g0805900	0	0	0	0	0	0	0	0
Os11g0100150	0	1.06	0.346667	0.0533333	0	0	0	1
Os07g0602600	2.69	2.27667	4.66333	3.91333	0.53	0.183333	0.583333	1
Os11g0204500	0.08	0.09	0.0866667	0.13	0.17	0.276667	0.15	0
Os02g0465600	1.38	3.01667	2.6	1.73333	0.1	0.0666667	0.1	1
Os04g0604600	16.705	20.5733	21.7033	18.44	11.2733	9.02667	9.16	1
Os03g0639233	0	0.686667	0	0	3.96333	3.50333	2.43333	1
Os08g0475000	0.555	0.803333	1.32333	0.933333	0.183333	0.286667	0.0766667	1
Os07g0648233	1.37	1.92667	3.53	3.10333	3.79333	2.50667	3.98333	1
Os01g0209400	48.21	56.45	62.1033	71.7133	19.9967	15.3733	18.7067	1
Os02g0188600	0	0	0	0	0	0	0	0
novel584	0.13	0.456667	0.22	0.246667	0.39	0.166667	0.293333	0
Os01g0234850	0	0	0.01	0	0	0	0	0
Os07g0569700	25.685	32.41	26.58	26.5267	9.98667	10.3867	7.67667	1
novel601	1.03	1.79	2.17333	2.07333	0.75	0.48	0.76	1
Os11g0677500	4.655	2.4	4.12333	4.87333	3.63667	2.70667	3.84	1
Os02g0697300	102.425	127.893	99.9367	100.143	39.87	42.37	30.45	1
Os03g0667800	99.83	63.17	79.6067	110.087	36.67	40.1367	55.4333	1
Os05g0541200	8.355	14.8567	11.5267	15.1	26.29	45.5767	7.37	1
novel3559	0	0	0	0	0	0	0	0
Os07g0207100	3.995	3.56	5.28	5.35333	1.01333	0.763333	1.01	1
Os12g0152000	0	0.123333	0.0766667	0.106667	0.0333333	0	0	0
Os05g0107801	0	0	0	0	0	0.0766667	0	0
novel2511	0	0	0	0	0	0	0	0
Os04g0434300	15.945	12.1333	14.2667	15.5867	13.41	12.02	12.8933	1
Os02g0792000	0.885	0.313333	1.06667	0.85	0.746667	0.573333	1.73667	1
Os02g0658850	9.785	4.15667	1.75333	0.906667	0.113333	0.176667	0	1
Os01g0884600	0.03	0	0	0	0	0	0.0133333	0
Os02g0621850	0.27	0.166667	0.26	0.386667	2.70667	2.38333	1.93	1
Os01g0158600	0	0	0	0	0	0	0	0
novel2864	0	0	0	0	0.133333	0.2	0.08	0
Os06g0310200	16.165	16.6567	19.77	18.7067	19.9267	17.22	17.7933	1
Os04g0585700	15.515	18.4333	10.0633	17.13	25.5267	7.97667	37.1	1
Os09g0570200	14.01	11.4233	13.3767	14.61	5.15	5.16	5.29333	1
novel2624	0.48	0.443333	0.37	0.113333	0	0	0	0
Os12g0286300	0	0	0	0	0	0	0	0
Os09g0571000	0.095	0.0233333	0.09	0.0433333	0.02	0	0	0
Os08g0288050	38.065	38.76	65.2967	48.77	65.47	61.7367	90.28	1
Os07g0654100	0.865	0.763333	1.08333	1	1.99333	1.14	1.83667	1
Os01g0657100	0	0	0	0	0.04	0.1	0.09	0
Os08g0163300	5.5	2.87	2.72667	5.62333	0.443333	0.796667	0.486667	1
novel3568	0	2.19333	1.22333	0	0	0	0	1
novel668	0.735	0.493333	0.67	0.616667	0.803333	2.55	3.56333	1
Os12g0185900	0.215	0.17	0.35	0.38	0.113333	0.1	0.17	0
Os05g0543800	2.18	2.93333	4.30333	3.98333	2.77667	2.47667	2.22	1
Os02g0127500	0	0	0	0	0	0	0	0
Os01g0920450	6.49	9.59667	0	0	0	0	0	1
novel19	1.415	0.763333	0.746667	0.65	3.28333	4.8	2.42667	1
novel383	4.185	2.99	1.43	0.643333	0	0.02	0.0966667	1
Os08g0117400	116.005	88.3167	94	104.35	24.81	27.2267	27.3067	1
Os04g0154599	0.135	0	0.0233333	0.02	0	0	0	0
Os08g0110500	17.925	18.68	15.93	14.55	11.2	11.1933	10.19	1
Os03g0586800	109.095	64.2567	76.6767	105.33	41.2433	27.3267	37.1433	1
Os09g0572250	0.03	0	0.0233333	0	0.0266667	0.0266667	0.0133333	0
Os12g0616600	1.355	1.64667	2.75333	1.32	27.2267	19.1	58.7033	1
Os12g0113800	0	0	0	0	0	0	0	0
Os03g0448950	0.925	0.18	0.42	0.51	0	0	0	0
Os05g0297300	0	0	0	0	0	0	0	0
Os11g0202100	0	0	0.0866667	0.0466667	0.07	0	0	0
novel2501	0	0	0	0	0	0	0	0
Os01g0619900	0.035	0	0	0.0233333	48.07	45.5467	34.2067	1
Os06g0141800	0.04	0	0	0	0	0.0166667	0	0
novel942	3.97	5.66667	5.81	6.51667	3	0.99	7.53	1
Os12g0115100	0	0.0466667	0.04	0.0533333	874.907	726.393	535.24	1
Os01g0759200	0.17	0.163333	0.14	0.136667	0	0	0	0
Os08g0514000	5.105	2.31667	1.96333	3.71333	0.0266667	0	0	1
Os07g0479600	24.39	26.84	29.1267	26.03	20.2367	24.3833	15.1533	1
novel1387	2.955	4.99	5.50333	3.44	13.6333	21.2733	13.8833	1
Os07g0142802	0	0.106667	0	0	0.116667	0.213333	0	0
Os03g0106400	55.045	35.0333	24.9033	35.21	9.75333	7.70333	10.3433	1
Os01g0608300	7.625	11.86	0	0.0233333	0	0.0166667	0	1
Os08g0462900	119.735	156.217	261.15	318.14	0.59	0.246667	0.456667	1
Os06g0192600	79.96	56.7033	56.7167	67.32	30.0333	26.8167	25.5733	1
Os08g0521400	31.545	32.8133	33.9667	36.2767	20.2367	18.5967	19.3133	1
Os05g0112900	0.93	0.443333	0.506667	0.746667	0.12	0.07	0.146667	0
novel3689	0	0	0.05	0.14	1.40333	1.96667	2.24667	1
Os09g0395400	0	0	0	0	0	0	0	0
Os12g0244500	21.955	15.9267	25.2067	28.63	8.57	11.0567	9.96333	1
novel2494	0	0	0	0	10.1633	8.12333	7.40333	1
Os08g0438701	1.8	2.49333	3.42333	4.02333	0.96	0.38	1.6	1
Os12g0244901	0.095	0.15	0.0533333	0.156667	0	0.0233333	0.0466667	0
Os02g0637200	5.24	3.32667	11.53	8.60667	3.41333	1.14	7.17	1
Os01g0685900	35.325	16.4333	16.1033	24.07	0.0433333	0.08	0.0366667	1
Os12g0573800	0	0.04	0	0	0.0133333	0	0	0
Os07g0257800	0	0	0	0	0	0	0	0
Os05g0567400	64.39	41.99	61.0833	67.4633	32.2	26.2467	33.82	1
Os01g0673900	12.5	13.6633	14.3067	16.8867	9.94	9.54	10.7633	1
Os06g0177100	7.12	5.06333	5.05667	6.42667	3.29667	2.69	2.82	1
Os09g0383300	23.25	11.6267	11.0233	17.0567	0.07	0.04	0.03	1
Os02g0820000	104.32	104.827	95.7933	108.337	106.933	83.6267	87.16	1
Os05g0106900	1.665	2.42333	3.55	3.9	1.49333	1.67667	1.47667	1
Os03g0694000	0	0.233333	0	0.08	23.2667	22.8533	27.2333	1
Os06g0681600	36.035	33.6333	16.8833	17.4167	20.0267	11.7367	6.42	1
Os12g0552575	0	0.0766667	0.02	0	0	0	0	0
Os01g0924300	60.235	45.13	71.4067	79.9567	39.75	45.8633	47.2533	1
Os04g0662000	9.33	9.33667	9.63	10.2867	9.33333	11.3467	9.33333	1
Os10g0181600	4.67	4.75	12.9167	1.95333	345.293	448.41	244.22	1
Os05g0597200	22.235	23.89	28.39	29.1267	10.3567	7.9	9.98333	1
Os06g0232000	207.78	172.737	193.103	181.573	118.747	113.477	118.29	1
Os11g0116300	6.255	15.4067	12.1433	6.8	7.91667	4.58	5.1	1
Os03g0757950	0.47	5.72333	0	0	0.566667	0	0.243333	1
Os03g0422800	2.605	1.64	2.39667	2.68667	1.12	0.62	1.17333	1
Os09g0471100	33.345	44.7867	24.4967	33.7467	36.1067	21.8533	69.3967	1
Os09g0404500	0	0	0	0	0	0	0	0
Os06g0608300	43.755	29.03	37.14	41.7767	28.4267	20.0433	23.47	1
Os02g0811000	0.06	0.05	0.0466667	0.06	0	0.0133333	0.0133333	0
Os01g0215725	0	0	0.0533333	0	0	0	0	0
Os07g0642800	9.44	7.69333	9.66	7.68	0.716667	3.07667	0.19	1
Os02g0652000	1.865	2.21333	3.60667	2.31333	1.33333	1.82667	1.93	1
Os04g0522500	0	0.13	0.0533333	0	0.683333	0	0	0
Os07g0434300	0	0	0	0	0	0	0	0
Os06g0206100	35.235	32.9733	34.62	34.7267	21.0367	17.91	19.1433	1
Os04g0448800	14.635	12.4933	21.4533	22.0867	9.45667	9.09333	10.46	1
Os07g0608800	20.06	23.8167	29.3833	27.3867	25.3467	30.0333	30.3733	1
novel4337	4.725	3.17333	9.47	6.92667	25.9033	14.63	38.6467	1
novel3342	2.17	1.22	1.59	2.37333	0.75	0.196667	0.97	1
Os08g0114300	8.905	25.6067	2.17667	5.76667	2.51667	1.64333	0.72	1
Os04g0626100	18.11	20.4167	28.4867	23.85	27.4	19.5633	28.8833	1
Os04g0495400	51.995	13.5867	18.49	33.9133	0.366667	0.333333	0.346667	1
Os08g0206800	36.355	52.2667	63.0933	54.0233	41.9933	39.9167	62.9533	1
Os06g0244200	3.95	3.12667	3.53667	4.46	1.21	0.576667	1.67333	1
Os02g0466400	4.38	3.57333	3.69	5.39333	0	0	0.0166667	1
Os02g0753500	4.795	4.82	4.86333	4.26667	0	0.02	0	1
Os06g0476100	0	0.0933333	0.186667	0.0433333	4.13333	3.96	3.34	1
Os02g0266500	2.93	3.41667	5.42333	4.18667	6.58667	3.13	7.68	1
novel1302	2.405	4.09	7.51	5.59333	2.21333	1.29667	3.86667	1
Os11g0595100	0.645	0.373333	0.71	0.833333	0.506667	0.103333	0.69	0
Os07g0188750	0	0	0.243333	0	0	0	0	0
novel2155	1.33	0	0	0.476667	0	0	0.446667	1
Os03g0856200	138.36	89.5367	97.8367	104.707	114.127	96.78	115.42	1
novel94	2.095	1.13667	1.64	1.76333	0.58	0.373333	0.796667	1
Os07g0133025	0	0	0	0	0.0233333	0	0	0
Os03g0826800	125.51	223.763	23.17	90.2733	3.93333	0.763333	10	1
Os07g0605275	0	0.33	0	0	0	0	0	0
Os12g0183300	25.86	18.19	25.56	25.1033	28.0733	28.0933	40.8633	1
Os10g0340100	0.62	1.71667	2.01667	3.16333	0.173333	0	0.06	1
Os02g0566750	0	0.05	0	0	0.0266667	0	0	0
Os11g0426400	85.68	74.6967	387.303	676.723	0	0	0	1
Os03g0651201	0	0.00666667	0.01	0	0	0.00333333	0.00333333	0
Os02g0745400	9.92	19.6167	35.8667	28.7	1.95333	0.82	2.26	1
Os11g0250600	0	0	0	0	0	0	0	0
Os12g0288000	0.515	0.31	0.226667	0.38	0.0133333	0.0766667	0.103333	0
Os07g0686400	2.835	2.23	2.50333	2.99333	0.763333	0.876667	0.87	1
Os03g0102300	0	0	0	0	0	0	0	0
Os01g0909150	0.8	0.663333	0.97	0.936667	0.156667	0.0733333	0.25	0
novel1683	15.285	35.8833	0.0266667	0.0333333	0.03	0.02	0	1
Os06g0551000	0.2	0.19	0.16	0.423333	0.19	0.113333	0.5	0
Os02g0803600	0.945	1.08	0.193333	0.193333	3.55667	4.04333	1.55333	1
Os01g0761900	0	0	0	0	0	0	0	0
Os03g0790000	0.75	0.43	0.546667	0.5	0.0966667	0.0366667	0.0366667	0
novel3964	0	0	0	0	0	0	0	0
novel1124	1.565	0.956667	1.08	1.21	0.446667	0.453333	0.44	1
Os11g0102301	0	0	0	0	0	0	0	0
Os01g0698800	4.97	0.71	1.37333	0.923333	0.03	0	0.05	1
Os04g0649500	12.595	22.3367	81.66	44.1367	1.11	12.4667	3.61667	1
Os10g0507000	0.62	1.76667	0.13	0.436667	0.173333	0.11	0.0933333	1
Os12g0568500	451.26	2662.76	36.2833	44.7733	0.0766667	0.0766667	0.0766667	1
Os02g0826625	0	0	0	0	0	0	0	0
novel1789	1.045	1.26	1.16333	1.72667	0.52	0.64	0.44	1
novel1023	3.235	2.86333	3.65333	5.46333	1.31333	0.33	1.89333	1
Os07g0674200	659.7	358.29	394.53	636.1	212.06	208.073	259.777	1
Os06g0191800	0.1	0.23	0.133333	0.0766667	0.12	0	0	0
Os11g0118800	14.125	17.8533	18.9833	17.24	5.75333	4.55	6.40667	1
Os06g0247900	76.62	61.4767	51.1533	65.5133	0.71	1.59333	1.20333	1
Os04g0583101	1.32	2.51667	6.51333	1.13333	13.7133	32.54	1.66	1
Os04g0430900	0.845	1.15667	7.79333	7.66667	0.02	0	0.02	1
novel3557	0.56	1.52667	1.91333	1.65	0.3	0.27	0.363333	1
Os11g0598900	0	0	0	0	0	0	0	0
Os10g0537100	1.095	1.13	0.763333	1.47333	0	0.0266667	0.05	1
Os05g0520300	11.35	4.01	3.06667	5.85667	0.653333	0.376667	0.7	1
Os10g0392800	0	0	0	0	0	0	0	0
Os06g0590800	1.215	1.79333	1.75333	2.29	0	0	0	1
Os02g0298900	12.875	10.0167	13.7533	14.3867	8.25667	7.30667	16.1433	1
Os01g0275900	2.855	3.8	6.75333	5.15667	2.01	1.86333	1.23667	1
Os03g0712900	4.365	3.88333	4.45333	4.2	1.74333	1.27333	1.87	1
Os02g0202200	8.145	13.3433	8.97	8.47333	8.33	10.28	8.59	1
Os04g0502800	30.715	34.4433	52.37	36.3333	18.0233	27.62	14.1233	1
Os03g0268600	8.52	5.57333	7.92	8.37333	25.3167	18.8633	24.98	1
Os04g0423400	119.585	159.49	189.237	206.023	45.95	53.9133	25.98	1
novel1393	0.595	0.65	0.92	0.72	0.803333	0.996667	0.9	0
Os12g0624800	2.905	2.75	4.29667	4.29333	3.00667	2.42	2.90333	1
Os01g0758350	0	0	0	0.02	0	0	0	0
Os02g0553000	0	0.273333	0.0466667	0.103333	0.0266667	0	0.0133333	0
Os01g0215100	0	0	0	0	0	0	0	0
Os10g0578950	0.055	0	0.09	0.143333	2.37	4.76333	5.63333	1
Os06g0188400	0	0	0	0	0	0	0	0
Os06g0288100	24.47	33.1667	19.9767	20.7367	8.85667	10.5367	7.82333	1
Os07g0613800	1.53	1.97	0.966667	0.69	0.796667	1.12	1.33	1
Os10g0564400	0.22	0.29	0.163333	0.276667	5.36	5.40667	4.68667	1
Os02g0637700	25.785	27.94	39.9033	34.4967	11.5867	10.8533	15.1833	1
Os06g0602400	0.26	0.263333	0.163333	0.323333	0.41	0.283333	0.286667	0
Os01g0876200	0.245	0.326667	0.11	0.116667	0	0	0	0
Os11g0217300	5.605	7.58	8.32333	5.94333	13.18	12.9367	17.1033	1
novel1089	1.935	0.686667	0.983333	1.17667	0	0.183333	0.12	1
Os03g0392600	3.05	4.09333	1.93667	1.65667	0.136667	0.0566667	0.133333	1
Os08g0453716	1.08	1.97	1.18667	0.626667	0.443333	0.18	0.626667	1
Os01g0900300	0	0	0.1	0	0.09	0	0.0266667	0
Os03g0389400	6.73	7.02333	17.5233	18.1567	6.68333	7.90333	9.42333	1
Os01g0527400	26.825	24.3133	28.89	27.4333	18.4267	15.8067	18.6933	1
Os07g0110200	74.53	47.2867	76.2367	82.3067	23.59	21.7667	26.9533	1
Os02g0302200	0.885	0.68	1.65333	0.753333	4.97667	2.07	6.38333	1
Os04g0524136	0.085	0.146667	0	0.116667	0	0.0433333	0	0
Os03g0284900	6.315	5.39	7.43333	7.78	60.6967	36.47	42.4967	1
Os06g0127800	12.265	6.30667	5.77333	8.81667	0.01	0.00666667	0.0133333	1
Os05g0155601	77.63	56.3467	46.6167	57.9633	25.8567	22.2833	16.3733	1
Os12g0126800	12.575	13.42	16.7667	15.5433	15.0367	14.2033	17.04	1
Os11g0534300	0.16	0.13	0.19	0.22	0	0	0	0
Os01g0911000	23.895	18.0133	29.1167	38.58	12.9233	12.2033	16.5967	1
Os05g0563000	3.2	3.45667	3.99333	4.77	0.05	0.0133333	0	1
Os03g0621650	1.645	2.91	4.96	3.77333	0	0	0	1
Os05g0467900	0	0	0	0	0	0	0	0
Os02g0733001	1.73	1.42667	0.733333	0.823333	0.47	0.923333	1.31	1
novel123	1.115	1.69667	0.753333	0.52	1.47667	0.35	0.86	1
Os10g0135700	0	0	0	0	0	0	0	0
Os08g0534300	0	0	0	0	0	0	0	0
Os01g0136850	0	0	0	0	0	0.0366667	0.0766667	0
Os12g0174300	0.32	0.37	0.186667	0.333333	0.15	0	0	0
Os04g0103800	0	0	0	0	0	0	0	0
Os02g0582300	4.435	4.68	5.02667	5.06333	2.11	1.67	1.94	1
Os03g0120350	0	0	0	0	0.0233333	0	0	0
Os01g0815800	761.705	444.247	511.29	722.987	197.833	189.83	214.093	1
Os03g0818300	50.785	48.15	46.7067	45.61	47.9667	51.9533	42.8133	1
Os01g0728700	0.06	0.0633333	0	0.0466667	0	0.06	0	0
Os08g0480100	228.79	244.59	257.607	226.21	64.7567	77.7567	47.6233	1
Os01g0884500	9.85	12.7467	14.5667	11.35	8.6	7.74	7.88333	1
Os04g0154800	1.455	3.21333	0.89	1.17667	0.16	0.116667	0.263333	1
Os01g0854800	1.3	2.25667	2.18667	1.16	0	0	0	1
Os07g0516650	0	0.0233333	0	0	0	0	0	0
novel690	0	0	0	0.0433333	0.0833333	0.0833333	0	0
Os03g0814600	0	0	0.02	0	0	0.0166667	0	0
Os01g0162500	0.145	0.17	0.14	0.136667	0.113333	0.0133333	0.0733333	0
Os11g0241200	1.07	3.28333	0.203333	0.11	0	0	0	1
Os07g0648400	0.015	0.03	0.00666667	0.01	0	0	0.03	0
Os11g0604100	0	0	0	0	0	0	0	0
Os10g0534400	0.995	0.58	0.733333	1.25333	1.19333	1.43333	0.976667	1
novel3587	1	0.386667	0.32	0.41	0	0	0.273333	1
Os10g0370200	0	0	0	0	0	0	0	0
Os01g0612600	50.145	64.0133	70.25	61.23	21.79	21.8433	22.2767	1
Os01g0774500	0	0	0	0	0.0966667	0.09	0.1	0
Os07g0120100	7.64	9.04	0.363333	0.526667	0	0	0	1
novel255	1.185	2.10333	1.65667	1.80333	0	0	0	1
Os10g0327800	7.845	6.61	8.4	9.77333	4.20333	3.6	4.70333	1
Os04g0350000	5.475	6.30333	8.08333	7.56667	3.54	2.80333	5.53667	1
Os03g0127500	3.715	1.54	1.05333	2.02333	0.146667	0.28	0.133333	1
Os09g0518600	1.8	2.14667	1.94	2.33667	0.41	0.796667	0.363333	1
Os03g0104100	2.865	2.59667	6.32333	4.62667	2.79333	1.53	3.59	1
Os12g0561000	261.075	255.347	203.78	285.257	106.84	68.32	124.927	1
Os04g0611000	1.19	0.72	1.38333	1.51	2.29	2.58667	2.01	1
Os04g0517100	337.305	357.617	402.92	390.07	2.25	1.99667	1.85	1
Os04g0105400	5.895	6.73333	8.31333	7.88333	24.04	8.97333	21.4567	1
novel1073	11.335	12.5633	18.89	16.7533	1.01667	0.453333	1.09333	1
Os11g0428700	0	0	0	0	0.04	0	0	0
Os05g0442550	0.05	0.08	0.1	0.0233333	0.38	0.283333	0.236667	0
Os04g0474700	8.065	8.95333	12.3333	11.69	2.61333	2.08	1.64333	1
Os02g0822150	0	0	0	0	0.0266667	0.0266667	0.0633333	0
Os01g0317125	0	0.0366667	0	0	0	0.0266667	0	0
Os04g0307466	2.735	2.57333	3.14	2.70333	0.493333	0.33	0.29	1
Os01g0318700	8.51	7.52667	8.64	9.26	3.08333	3.65333	4.12333	1
Os02g0332800	4.485	3.45	4.28	3.81667	15.3733	17.7833	10.6933	1
Os11g0598300	0.08	0.116667	0.12	0.00333333	0.0466667	0.04	0	0
Os05g0564100	9.2	9.35667	9.4	10.0333	4.63	5.03	5.79667	1
Os01g0841400	0.145	0.12	0.0666667	0.126667	0.07	0	0.156667	0
Os05g0215300	0.08	0	0	0	0.103333	0.25	0.386667	0
Os01g0650200	27.51	44.4	53.71	43.92	9.54333	7.46333	10.2833	1
Os04g0626900	13.13	12.5733	17.5833	15.93	12.9833	14.4	13.1667	1
Os10g0567500	2.755	2.39333	3.29333	3.05667	2.20667	2.09	1.73	1
Os12g0108100	16.535	16.3	17.83	17.2733	1.69667	1.49333	2.01667	1
Os02g0111800	4.88	2.77333	2.26667	4.19	0.00666667	0	0	1
Os02g0790500	43.505	33.29	119.57	66.3533	36.5767	49.6467	22.2133	1
novel2665	0	0	2.96333	4.50333	5.77333	0	0	1
Os03g0172000	26.835	20.5567	29.3633	29.9367	10.1267	7.12333	10.7333	1
Os01g0734000	1.37	2.86	0.766667	1.05	0	0	0	1
Os08g0157900	98.32	108.203	104.143	91.3267	28.11	32.0667	31.2133	1
Os08g0421300	0.48	0.23	0.106667	0.163333	2.58	5.01	3.20333	1
Os08g0290000	8.365	8.44	8.80667	9.07667	5.13333	3.88	5.32	1
Os08g0207951	0	0	0	0	0	0	0	0
Os05g0307300	0	0	0	0	0	0	0	0
Os03g0308700	0	0.0233333	0.02	0.05	0.04	0	0	0
novel2573	1.23	1.83667	2.19333	1.88333	1.96667	2.01	2.10333	1
Os07g0475000	10.4	12.5367	11.8567	10.7467	145.153	128.673	164.59	1
Os03g0563100	2.965	2.81667	3.83667	3.36667	0.303333	0.0966667	0.45	1
Os10g0162844	2.715	2.61667	0.786667	0.666667	0	0	0	1
Os12g0450500	3.43	3.67667	6.59333	6.02333	8.95	6.95333	9.20667	1
Os05g0468600	6.515	6.08	16.0933	7.55	95.1833	91.7467	122.953	1
Os03g0178500	4.65	2.56667	4.19333	5.81667	0.75	1	0.14	1
Os02g0643900	2.16	3.14667	6.25667	7.65	0.57	0.42	0.843333	1
Os06g0293583	0	0.04	0	0	0	0	0	0
Os05g0120800	4.365	2.77333	4.91667	4.51333	4.62	4.05667	4.53333	1
Os09g0431300	6.495	11.7067	4.11667	2.89333	0	0	0.0133333	1
Os08g0450700	6.07	6.03333	3.94333	3.81333	4.5	2.66333	3.24	1
Os02g0204500	9.595	12.0367	11.9167	12.44	5.55	9.15667	3.92333	1
Os04g0293300	0	0	0	0	0	0	0	0
Os05g0202300	6.26	1.78	1.99667	4.79	0.376667	0.54	0.356667	1
novel4029	2.205	2.03667	0.813333	0.896667	1.25667	0.64	4.1	1
novel3642	4.635	0.95	0.94	1.39667	13.12	15.7	9.20333	1
Os09g0456700	8.195	3.32667	2.85	5.11	2.22333	1.32667	0.993333	1
Os04g0402100	493.73	380.537	516.167	547.183	167.26	129.093	182.07	1
Os02g0479300	4.16	3.14667	4.78333	4.58667	0.756667	0.613333	1.05	1
Os08g0138900	0.675	0.463333	0.496667	0.15	111.737	131.887	100.547	1
Os01g0203900	0.19	0.396667	0	0.226667	0	0.106667	0.24	0
Os11g0615600	0.405	0.516667	0.583333	0.546667	1.94333	1.63	2.79	1
Os03g0801300	0	0	0	0	0	0	0.0233333	0
Os08g0507701	1.265	1.17	2.42333	1.77667	18.0133	31.5267	33.3	1
Os04g0513301	0	0	0	0	0	0	0	0
Os07g0170200	0.555	1.28333	1.34667	1.61667	316.077	394.897	325.813	1
Os03g0670000	62.3	32.4233	42.65	60.0367	23.4133	21.7767	28.1867	1
Os09g0309100	9.62	10.46	13.4767	12.55	8.92	7.81333	8.45	1
Os02g0797300	0.025	0	0	0	0	0	0.0133333	0
Os01g0205900	19.95	5.05667	4.92	12.1867	0.02	0.02	0.02	1
Os01g0180900	0	0	0	0	0	0	0	0
Os04g0623650	1.59	1.64333	2.55667	1.62	3.82	2.83333	1.87333	1
gene-orf288	0	0	0	0	0	0	0	0
novel2596	22.37	26.53	39.22	28.0067	74.2433	67.3667	174.29	1
Os07g0169100	0	0	0	0	0	0	0	0
novel3516	0	0.643333	0.393333	0.51	0.183333	0.193333	0.42	0
Os06g0220701	0	0	0	0	0	0	0	0
Os04g0674200	21.855	22.2867	20.2	26.44	12.9733	14.0033	17.5967	1
novel771	5.6	5.01333	4.36667	3.34667	0.296667	0.106667	0.31	1
Os10g0439100	0.65	0.716667	0.05	0.223333	0	0	0	0
novel2938	5.995	8.99667	10.38	10.7067	14.6	12.5133	10.5567	1
Os02g0736600	8.025	7.85333	9.90333	9.94667	4.16667	3.58667	3.57333	1
Os06g0165500	0.115	0.103333	0.203333	0.0433333	4.17667	5.51333	2.11333	1
Os04g0190000	0.05	0.0266667	0	0	0	0.14	0.0233333	0
Os02g0325800	0.075	0	0.126667	0.14	0	0.0333333	0.0333333	0
Os06g0612200	39.865	31.2567	53.05	56.6933	25.2833	18.5067	31.7833	1
Os06g0150600	3.92	3.05	2.3	3.26	3.27667	3.25333	3.57	1
Os04g0672900	18.955	15.37	13.13	14.38	4.13667	3.50667	3.68667	1
Os02g0820400	10.605	10.5467	9.18667	10.35	2.97667	2.25	1.83667	1
Os03g0793950	0.315	0.223333	0	0.463333	0	0	0	0
Os01g0260100	7.265	4.79333	3.38667	3.99	0.14	0.05	0.15	1
Os10g0203600	6.58	7.20333	10.1433	11.2233	9.93	9.36667	11.9733	1
Os02g0293900	0	0	0.0366667	0	0.03	0.0333333	0	0
Os09g0413300	1.93	1.97667	2.62333	2.46333	0.903333	0.553333	1.19	1
Os01g0910800	0	0	0	0	4.19	0.0566667	0.346667	1
Os10g0471300	138.38	171.83	102.307	107.98	157.133	120.553	183.907	1
Os09g0129800	15.85	70.4967	2.15333	3.30667	91.64	28.3733	7.1	1
Os09g0458700	3.135	3.65333	4.78333	4.53	9.20667	9.69333	12.34	1
Os07g0177000	0.14	0.7	0.506667	0.4	0.46	0.323333	0.11	0
Os12g0450300	10.01	14.74	2.85	2.25667	0.0166667	0.0166667	0.0166667	1
Os06g0612300	0	0.0233333	0.0133333	0.04	0.23	0.363333	0.43	0
Os04g0630800	47.425	78.8767	83.0667	68.5567	6.39667	6.49	3.82	1
Os02g0678200	0.94	0.416667	5.60333	2.86	17.08	54.4433	5.78333	1
Os08g0244750	0	0	0	0	0	0	0	0
Os04g0430400	2.635	1.58667	1.99667	1.89667	0.06	0.0133333	0.06	1
Os10g0512450	2.305	1.41	0	1.88333	0.29	0.323333	0.5	1
Os02g0824500	3.79	2.60667	5.41667	4.41667	0.476667	0.106667	0.29	1
Os12g0175500	15.675	17.8933	18.8933	18.47	98.7133	66.4367	103.2	1
Os06g0129100	13.405	15.51	14.9533	16.0267	14.9633	4.71	11.25	1
Os11g0184300	0	0	0	0	0	0	0	0
Os03g0363800	24.385	20.4033	26.25	29.9767	26.1333	20.6867	27.87	1
Os11g0436500	0	0	0	0	0	0	0	0
Os08g0191700	296.945	228.767	294.617	371.62	730.13	472.3	592.523	1
Os03g0210500	61.915	23.42	23.95	35.08	3.26	11.5633	4.68667	1
Os12g0614900	5.685	8.32667	9.84333	8.00333	4.41	6.10333	5.59667	1
Os06g0144600	19.205	23.6567	26.7567	25.04	10.4533	10.4767	10.63	1
Os02g0198400	11.5	6.53333	5.80667	8.07333	0.133333	0.16	0.13	1
Os07g0534600	0	0	0	0	0	0	0	0
Os05g0209950	0	0	0	0	0	0	0	0
Os01g0174900	17.84	13.18	12.9667	15.2067	11.0267	10.47	11.0433	1
Os01g0184100	0	0	0	0	0	0	0	0
Os04g0649200	6.94	2.53667	4.39333	4.69	1.93333	0.596667	1.53333	1
Os11g0265800	0	0.0466667	0	0.0433333	0	0	0	0
Os05g0250500	0	0	0	0	0	0	0	0
Os03g0343800	9.365	1.90333	1.50667	6.01333	0.0633333	0.193333	0	1
Os12g0182300	11.055	12.3167	11.9867	12.7467	11.1733	7.58333	11.48	1
Os01g0192101	0.15	0	0.0366667	0	0	0	0	0
Os11g0483950	0.525	0.53	0.51	0.593333	0.396667	0.26	0.393333	0
Os03g0134900	14.39	12.61	11.6933	13.9867	0	0	0	1
Os03g0411600	32.82	55.7633	82.67	69.3133	11.6	12.36	13.3033	1
Os02g0826100	11.55	8.24333	13.8733	14.18	12.8567	7.63667	14.1	1
Os03g0839200	8.795	10.1333	11.2733	17.7867	6.38	4.01	4.69	1
Os05g0363566	0.445	0.0633333	0.23	0.266667	0	0	0.0233333	0
Os04g0388800	26.675	25.2167	29.98	30.6867	16.84	13.06	12.93	1
Os11g0184350	0	0	0.02	0	0	0	0	0
Os12g0288600	24.015	17.96	24.7233	25.2967	15.3967	9.82	15.4367	1
Os06g0691400	5.04	5.62	8.79667	6.57667	0.6	0.616667	0.433333	1
Os08g0543051	1.46	2.01667	2.51333	2.76667	0.65	0.256667	0.456667	1
Os02g0106800	36.21	36.14	44.2733	39.9133	47.2033	40.8733	54.0133	1
Os11g0536800	7.635	13.3467	10.2233	9.08333	2.02333	1.06	1.65333	1
Os11g0487100	2.64	4.39333	2.33667	1.62	0.213333	0.27	0.11	1
Os10g0370100	5.235	6.42333	7.24333	5.32333	3.96	2.67	3.83667	1
Os08g0408500	127.795	136.587	172.213	147.733	38.7433	36.2867	33.7133	1
Os11g0522000	15.63	10.8667	13.05	14.6	7.53333	6.87333	8.06	1
Os02g0186200	0.08	0.02	0.0466667	0.02	0.333333	0.876667	0.173333	0
Os12g0262700	0	0	0	0	0	0	0	0
Os12g0563700	0.055	0.0533333	0.11	0.0733333	0	0	0	0
Os04g0535600	1.705	6.64667	0.366667	0.543333	4.56333	4.69333	1.80667	1
Os07g0563700	9.2	6.54	9.35	9.97667	5.72333	4.03667	5.76333	1
Os02g0552200	0	0	0	0	0	0	0	0
Os03g0311000	8.565	8.14333	9.93	10.9067	3.30333	14.8033	27.14	1
Os12g0640950	38.73	74.51	21.2767	6.76	0	0	0	1
Os12g0114000	35.915	17.31	13.5767	19.6233	1.03667	1.48	0.613333	1
Os01g0887550	0.56	0.25	0.203333	0.203333	15.72	5.38	9.51333	1
Os07g0447800	32.865	28.2867	33.28	28.2667	39.7533	35.13	26.1967	1
Os12g0121300	21.19	18.7167	18.7633	21.0733	37.5933	35.8633	27.8367	1
Os03g0261950	0	0	0.203333	0	0	0.183333	0.16	0
novel3930	0.555	0.32	0	0	0.24	0	0.256667	0
Os06g0476200	0.06	0.03	0.0133333	0.0666667	301.41	214.98	297.16	1
Os03g0200400	0	0.0433333	0	0.05	0	0	0	0
Os05g0320500	9.3	3.97333	3.70667	5.70333	0	0.06	0.06	1
Os05g0346300	524.85	306.943	394.08	510.443	185.67	205.977	217.303	1
Os02g0741700	8.32	8.69333	7.2	7.27	2.22667	5.44667	3.69	1
Os01g0372700	79.445	55.5033	55.9467	70.6767	69.4033	78.5567	50.76	1
Os05g0252100	4.475	0.333333	0.28	0.693333	0.263333	0.183333	0.0533333	1
Os12g0583900	33.89	32.8433	48.7233	41.13	82.94	52.89	75.02	1
novel193	0.59	0.893333	2.27	1.25	0	0	0	1
Os05g0310900	0	0.0366667	0.0933333	0.0333333	0.0166667	0.0666667	0.0166667	0
Os05g0560200	9.035	5.22	5.00667	7.03333	1.56	0.96	1.00667	1
Os03g0230500	22.895	33.8067	47.7533	51.39	22.25	39.6367	13.14	1
Os02g0536100	17.805	27.09	24.2367	24.6033	9.49	8.61333	9.73333	1
Os10g0181900	0	0	0	0	0	0	0	0
Os02g0601100	28.88	38.05	27.0667	30.0367	13.5	16.04	12.2967	1
Os10g0457000	38.015	25.3433	30.8133	33.7233	32.9633	31.4367	43.47	1
Os05g0103800	253.2	287.953	252.17	302.173	109.873	73.3533	133.043	1
Os07g0644700	2.35	2.17667	3.88	3.47333	3.97667	3.22	3.34667	1
Os03g0383900	0.055	0.15	0.09	0.18	0	0	0.08	0
Os04g0434600	8.41	4.52667	6.04	6.66667	0.506667	0.393333	0.693333	1
Os02g0611200	238.36	274.377	358.753	288.957	189.993	339.917	153.393	1
Os10g0462300	3.16	3.88667	5.48667	4.84333	1.54	0.986667	1.04667	1
Os02g0217600	72.2	69.56	78.7967	76.6633	34.5267	33.65	37.4433	1
Os01g0612700	13.955	12.69	18.68	18.54	6.34	3.73667	7.07333	1
Os11g0307300	62.09	32.3533	19.3933	31.49	0	0.0333333	0.0166667	1
Os09g0404600	0	0	0	0	0	0	0	0
Os06g0514100	0.9	0	0.463333	0.15	0	0	0	0
Os01g0720300	184.525	108.51	110.127	153.08	32.65	37.2033	35.4533	1
Os12g0105800	29.205	57.99	33.1967	20.26	22.76	29.4733	16.0667	1
Os01g0117300	0	0	0	0	0	0	0	0
Os02g0825500	0	0.0166667	0	0	0.02	0.01	0.0533333	0
novel2994	0.05	0.686667	0.22	0.12	0.0366667	0	0.0533333	0
Os09g0333000	0	0	0.00333333	0.0166667	0.563333	0.413333	0.496667	0
Os05g0526700	2.025	1.83667	0.356667	0.476667	0.206667	0.24	0.0533333	1
Os03g0784400	144.83	142.323	178.833	194.233	41.5933	49.8767	54.4433	1
Os08g0459300	85.58	30.26	36.49	55.2867	1.11667	0.746667	0.67	1
novel594	0.845	1.36	1.42333	1.32333	0.35	0.25	0.63	1
Os07g0131600	0.86	1.22	1.71667	1.32667	11.7833	6.81333	6.26667	1
Os03g0357400	0	0	0	0	0	0	0	0
Os06g0703000	0.125	0.103333	0.0733333	0.07	0.0366667	0.06	0	0
Os04g0317400	0	0	0	0	0	0	0	0
Os12g0187500	0	0	0	0	0	0	0	0
Os01g0951500	0.89	1.46	2.71	2.50667	1.24333	1.43667	1.04	1
Os01g0205300	0	0	0.0333333	0.08	38.0833	50.5267	35.0967	1
Os08g0124050	0.06	0.04	0.09	0.07	0	0	0	0
Os06g0174400	136.51	161.143	127.007	143.94	51.3233	44.71	54.9633	1
novel1458	1.03	1.39667	0.793333	0.783333	0.82	0.41	0.97	1
Os10g0508900	0.065	0	0	0	3.61667	1.73667	7.41333	1
Os07g0294800	4.05	3.59333	5.75667	3.72	4.73667	4.34667	5.21	1
Os01g0732300	5.49	4.04333	2.21667	3.19333	0.276667	0.15	0.676667	1
Os05g0413575	0	0	0.18	0.25	0	0	0	0
Os08g0373400	0	0	0	0	0	0	0	0
Os03g0737900	63.57	52.5167	53.6733	58.1833	32.42	28.69	39.12	1
Os04g0647300	6.115	5.55333	6.68	7.39333	3.67	3.30667	3.34667	1
Os08g0546300	0.255	0.2	0.136667	0.19	0.166667	0.123333	0.0633333	0
Os01g0636700	19.825	27.4033	27.91	26.1067	17.5433	19	16.0633	1
Os08g0430050	0.005	0	0.0166667	0.00666667	0.01	0.0266667	0.0166667	0
Os04g0662400	1.04	1.12333	0.53	0.643333	0	0	0	1
Os03g0594250	0	0.113333	0	0.0266667	0	0	0.0166667	0
Os01g0851700	21.4	15.6867	15.4767	18.8367	161.067	130.01	100.923	1
Os03g0353333	0.345	0.213333	0	0	0	0	0	0
Os11g0133800	2.345	5.06333	2	3.12333	0.02	0.0433333	0.0133333	1
Os07g0657100	0	0	0	0	0	0.0333333	0	0
Os07g0641200	35.805	41.5433	52.5967	47.47	9.56333	6.00667	8.79	1
Os08g0509450	0.035	0.03	0	0	0	0	0	0
Os12g0465800	0	0	0	0	0	0	0	0
Os08g0484100	3.3	3.31667	5.6	6.47	1.95333	1.06333	1.97333	1
Os01g0700400	0	0	0	0	0	0	0	0
Os01g0642000	8.25	3	4.19667	5.81	0.336667	1.95667	0.33	1
novel2831	11.74	11.4267	12.9733	13.46	6.34333	6.65333	7.39	1
Os10g0136200	1.945	1.95333	1.81	1.71667	1.37667	0.96	0.97	1
Os05g0267900	5.465	5.36333	6.93	7.73667	1.23667	0.903333	1.54333	1
Os02g0186100	0	0	0	0	0.533333	0.836667	0.133333	0
Os04g0497600	57.985	31.0067	38.22	51.06	37.2633	28.6633	28.22	1
Os08g0298500	0	0	0	0	0	0	0	0
Os03g0805100	80.56	34.1567	36.91	54.89	5.41	8.28667	3.85667	1
Os04g0395700	6.325	5.00667	5.24	5.37	1.78	1.80333	2.80333	1
Os01g0224000	1.27	1.15	1.57	0.89	0.01	0.01	0	1
Os03g0666800	0.635	1.11333	2.86667	1.51	1.97667	2.59333	1.13	1
Os10g0108700	0.03	0.02	0.0166667	0.0233333	0	0.0166667	0	0
Os12g0633000	3.1	3.44667	4.86667	4.05333	1.09333	0.64	1.99667	1
Os03g0358000	10.755	13.17	14.4733	12.5	12.1333	10.56	12.8	1
Os08g0121275	0	0	0	0	0	0	0	0
Os11g0572700	7.44	9.00667	12.28	8.42667	26.1733	17.1467	21.8433	1
Os05g0327100	0	0	0	0	0	0	0	0
Os09g0243000	0	0	0	0	0	0	0	0
Os03g0183100	15.395	13.45	24.8033	17.01	34.12	25.5	32.8233	1
Os10g0426450	0	0	0.0833333	0.11	0	0	0	0
Os05g0427800	0.21	0	0	0	0	0.106667	0.183333	0
Os03g0126300	3.16	3.01667	6.09333	2.47	26.23	9.84667	21.9433	1
Os04g0535000	6.56	7.3	11.96	9.29	3.68	3.46	4.17333	1
novel2217	3.735	2.12667	5.18667	6.27667	2.74	2.34667	5.03	1
Os09g0478000	0.115	0.26	0.28	0.0866667	0.553333	0.226667	0.65	0
Os09g0273701	0	0.06	0	0	0	0	0.03	0
Os05g0501350	6.83	8.93	9.71667	8.56333	8.01	9.47	8.44	1
Os06g0298100	0	0	0	0.04	0	0	0	0
Os09g0264011	0	0	0	0	0	0	0	0
Os08g0389700	21.835	30.3533	11.3433	9.36333	89.4533	105.183	40.7967	1
Os12g0405200	17.685	18.41	25.73	23.2867	69.22	53.3633	75.1933	1
Os09g0447900	0.085	0.0433333	0.03	0.0366667	0.0133333	0	0.0733333	0
Os07g0685700	54.135	45.9	87.32	71.9033	20.8833	35.4867	17.56	1
Os01g0245000	0	0	0	0	0	0	0	0
Os06g0139700	19.22	23.6167	28.4567	26.1433	12.7467	9.73667	15.6933	1
Os01g0847200	53.75	41.37	70.6367	47.3233	29.41	26.0833	28.9467	1
Os04g0267600	0	0	0	0	0	0	0	0
Os06g0548800	0	0.02	0	0	0	0	0	0
Os03g0336400	0.84	0.456667	0.486667	0.443333	0.11	0.0466667	0.0233333	0
Os12g0624100	0.425	0.226667	0.373333	1.34667	0.0533333	0.06	0.973333	1
Os02g0109800	55.035	37.0367	44.95	43.17	16.01	13.71	14.0767	1
Os08g0111500	0.05	0	0	0	0	0	0	0
Os04g0217900	1.31	1.11333	1.04333	1.00667	0.753333	0.68	0.71	1
Os10g0369900	0.065	0.0633333	0.0366667	0.113333	0	0	0.03	0
Os09g0263474	0	0	1	0	0	0	0	1
Os10g0133800	0.035	0	0.04	0.0233333	0	0	0	0
Os04g0554300	0.1	0	0.05	0.0566667	0	0	0	0
Os03g0820900	12.675	12.5933	17.1433	16.18	8.65333	8.02333	8.43667	1
Os10g0174624	0.15	0.38	0.02	0.0666667	0	0	0	0
Os02g0478500	6.255	4.79667	7.41	7.96667	2.18667	2.32333	2.67333	1
Os06g0308550	0.375	0.503333	0.386667	0.47	0.02	0.02	0.03	0
novel3582	7.05	0.916667	7.10333	4.25333	5.75667	5.27	4.51333	1
novel2065	1.205	2.00333	2.09667	2.19667	1.84667	1.75	2.29	1
Os05g0525501	3.785	2.04333	0.713333	1.5	0.0166667	0	0	1
Os05g0582000	1.17	0.203333	0.4	0.396667	0.17	0.393333	0.0633333	1
novel1831	0.37	0.433333	0	0.223333	0.483333	1.37	1.1	1
Os01g0171200	0	0.0366667	0.0133333	0.02	0	0	0	0
Os02g0503900	4.455	5.93333	5.83667	4.89	0.763333	0.433333	0.423333	1
novel1047	0.435	0.51	0.556667	0.443333	0	0.0133333	0.00666667	0
Os09g0535500	3.625	3.11667	1.39	2.38	0.0933333	0.24	0.03	1
Os09g0439700	45.865	31.2933	34.6067	42.62	7.95	6.52333	9.35333	1
Os02g0801000	0	0	0	0	0	0	0	0
Os05g0469812	0	0.02	0	0	0	0	0	0
Os02g0646700	0	0	0	0	0	0	0	0
Os03g0588100	0.44	0.426667	0.856667	0.536667	0.0133333	0.06	0.0566667	0
Os03g0345700	43.65	77.98	81.1433	65.7333	66.8067	75.0233	61.51	1
Os10g0562600	2.595	2.57667	4.01667	4.33333	0.153333	0.106667	0.08	1
Os07g0591800	7.3	8.51	11.99	8.93667	5.93333	6.56667	8.44667	1
Os04g0497700	5.255	7.79333	22.2833	7.61667	129.05	201.08	137.06	1
Os08g0518800	3.155	3.42	0.666667	0.733333	1.15	0.0466667	0.0966667	1
Os07g0490450	4.395	3.89667	3.31	4.24	0.47	0.15	0.303333	1
Os04g0507900	6.09	3.82667	6.05667	5.70667	4.1	3.29333	3.78667	1
Os04g0659300	38.52	31.1267	15.49	26.6133	0	0	0	1
Os04g0378200	47.61	43.29	56.1667	57.4067	35.5067	32.6633	39.7033	1
Os09g0134500	16.775	15.4833	17.7533	17.3333	15.65	13.2867	14.83	1
Os06g0102900	3.84	2.80667	4.39	3.93	3.61	2.96667	2.31667	1
Os10g0438700	15.4	12.91	15.5933	20.14	4.65	3.75333	8.90667	1
Os02g0664150	0.015	0.02	0.0133333	0	0.0166667	0.0166667	0.00666667	0
novel1337	0	0	1.94333	0	1.34667	0	1.56	1
Os09g0299200	43.915	54.23	54.8733	48.38	43.6633	47.1767	46	1
Os01g0388101	0.795	0.653333	0.893333	0.346667	0	0	0	0
Os03g0831100	26.555	17.1133	20.6833	22.2167	10.2367	6.97333	11.21	1
Os03g0632800	13.17	13.0533	14.4067	12.7067	7.3	6.68333	7.91333	1
Os06g0184200	0	0	0	0	0	0	0	0
Os01g0833600	0	0	0	0.16	0.2	0.436667	0.146667	0
Os01g0511300	48.44	27.43	34.0533	43.16	19.0167	16.8267	19.09	1
Os01g0201200	51.01	95.8233	71.2	76.9167	45.8267	68.0567	25.2367	1
Os02g0728300	4.47	1.64333	2.49333	2.14667	2.92	1.54	1.62667	1
Os03g0744600	157.175	101.56	96.8233	139.553	176.357	191	125.95	1
Os01g0149400	153.08	89.0267	62.9433	119.367	28.71	25.27	27.5033	1
Os10g0460000	0	0	0	0	0	0	0	0
Os06g0555101	0	0	0	0	0	0	0	0
Os09g0406500	0	0	0	0	0	0	0	0
Os09g0298266	0.035	0	0	0	0	0	0	0
Os03g0391000	8.135	6.52333	8.35	9.12667	5.24333	3.75	4.59	1
Os05g0338900	2.445	4.08667	4.19333	4.69333	1.92	0.83	1.34333	1
Os03g0573500	0	0	0	0	0	0	0	0
novel2922	5.25	13.9533	1.19	0.226667	0	0	0	1
Os06g0178400	0.48	0.896667	2.54	0.323333	0.0433333	0.426667	0.116667	1
Os03g0441500	42.66	37.0233	39.6	46	35.84	32.0333	32.1367	1
Os10g0155100	10.02	9.1	4.44667	10.74	0	0	0	1
Os03g0731025	12.3	9.32	13.74	13.8733	6.31667	6.87667	5.74333	1
Os01g0951800	0.075	0	0.04	0	0.0366667	0.0366667	0	0
novel3872	0	0	0	2.96333	0	0	2.07	1
Os04g0603400	15.74	22.1567	45.4133	32.4067	9.34667	9.28333	7.19667	1
novel3220	2.75	2.36	1.50667	1.59333	0.03	0	0	1
Os09g0542900	96.88	105.85	34.7467	45.2867	1.84333	2.82333	3.09	1
Os03g0298400	154.3	135.147	179.217	195.967	85.1367	81.3033	82.24	1
Os09g0548200	32.565	10.0133	11.7667	22.3967	0.15	0.05	0.2	1
novel1354	5.035	4.01667	3.14667	3.86667	0.356667	0.22	0.216667	1
Os06g0190900	0	0	0	0	0	0.0533333	0	0
Os12g0564932	0	0	0	0	0	0	0	0
Os09g0460200	4.695	5.15	6.34667	5.91667	1.79333	1.74	2.39	1
Os04g0567350	0.22	0.173333	0.113333	0.133333	0	0	0	0
Os06g0188600	0	0	0	0	0	0	0	0
Os03g0166200	0.22	0.173333	0.193333	0.16	0.0633333	0	0.166667	0
Os05g0541100	23.095	15.7067	11.27	14.2667	1.88	1.64	1.99333	1
Os01g0772400	21.56	18.17	20.59	21.0033	8.17333	9.26333	7.28	1
Os09g0267600	98.505	95.3833	107.703	92.4833	55.21	55.5233	55.7533	1
Os08g0280600	22.97	16.1633	19.3333	25.31	1.37667	1.10667	1.24	1
Os01g0745000	0	0	0	0	0	0.0733333	0	0
Os01g0821700	23.005	15.31	19.0667	20.42	16.16	11.0667	16.93	1
Os11g0193300	0.08	0.136667	0	0.0766667	0.0133333	0	0.03	0
Os02g0505500	4.525	4.62333	3.89667	6.11333	0	0	0.0233333	1
Os12g0536000	35.29	30.7667	24.0633	31.0767	13.97	10.5567	13.2	1
Os08g0120500	68.71	66.65	93.5667	77.51	43.1933	35.92	44.3133	1
Os07g0206700	264.965	121.67	175.723	225.773	19.5233	25.34	19.4233	1
novel1412	0.105	0.136667	0.123333	0	0.0533333	0.05	0.1	0
novel735	0.29	0	0.563333	0.453333	0	1.20667	0.19	1
Os03g0825500	4.325	2.93	5.54	3.15	49.62	25.2167	61.3967	1
novel3270	1.13	0.78	0.783333	0.386667	0	0	0	1
Os06g0589600	36.085	29.5567	38.8133	35.92	6.91333	3.16333	4.21	1
Os03g0267700	21.005	18.0033	21.4233	24.5033	14.55	15.7533	15.7367	1
Os07g0518100	1.93	1.22	0.733333	1.57	0.07	0	0.0133333	1
Os10g0550725	7.55	2.64667	3.45333	4.11333	0.0166667	0.0166667	0	1
Os09g0325366	0.115	0.07	0	0.05	0.02	0.02	0.02	0
Os01g0940000	5.295	10.8133	5.83	7.49	10.25	9.22667	4.09667	1
Os07g0134200	7.795	7.93333	9.79667	7.79	1.26333	0.453333	1.10333	1
Os05g0155700	11.88	13.92	14.0367	13.37	12.19	12.4767	11.8233	1
Os04g0212700	0	0	0	0	0	0	0	0
Os07g0201300	1.995	0.606667	1.88	1.81333	0.21	0.0933333	0.0933333	1
Os10g0471400	10.195	11.0867	11.6967	11.2033	5.65	4.66	4.74	1
Os07g0616850	0	0	0.02	0.0133333	0	0	0	0
Os01g0715900	0.975	0.696667	0.92	1.20333	0.426667	0.12	0.426667	1
Os08g0524600	0	0	0	0	0	0	0	0
Os02g0491700	0	0	0	0	0	0	0	0
Os04g0463000	4.83	2.60333	1.31333	2.00667	0.0766667	0.05	0.06	1
Os02g0771600	6.235	10.07	10.81	12.0867	7.68	8.79	9.40333	1
Os02g0325600	5.735	4.25333	7.35	6.99333	0.863333	3.05	1.58333	1
Os06g0473800	0	0	0	0	0	0	0	0
Os02g0461400	15.415	7.39	7.04667	12.1567	1.01	0.883333	1.32	1
Os11g0611100	0.145	0.413333	0.363333	0.396667	1.83667	1.68	2.2	1
Os04g0103100	7.4	9.78667	8.40667	7.41667	2.75667	2.64	2.92333	1
Os10g0189001	0	0	0	0	0	0	0	0
Os06g0131700	19.765	27.5033	32.3467	27.5833	0.306667	0.236667	0.336667	1
Os10g0168900	0.08	0.22	0.316667	0.223333	4.16333	4.53	4.50333	1
gene-mat-r	0.175	0.586667	0.306667	0.156667	0.176667	0.0733333	0.126667	0
Os04g0194433	0.01	0	0	0	0.0433333	0.0433333	0.0266667	0
Os06g0207600	0.435	0.08	0.0333333	0.12	0	0	0	0
Os11g0623601	0	0	0	0	0	0	0	0
Os08g0485700	25.45	30.1833	41.0867	31.0033	16.1	16.4533	16.55	1
Os04g0609700	40.22	48.57	55.8933	53.3867	30.72	36.35	44.6833	1
Os07g0413300	0.04	0.0433333	0.12	0.0466667	0.14	0.13	0.11	0
Os07g0105300	0.41	0.193333	0.0866667	0.43	0.103333	0.0533333	0.0766667	0
Os06g0187500	0.67	0.276667	0.186667	0.4	2.53667	1.68667	2.36	1
Os05g0591400	0	0	0	0	0	0	0	0
Os03g0718800	57.925	63.5167	207.22	107.82	23.4367	39	11.61	1
Os03g0591700	4.215	5.92667	6.62667	6.07333	3.12	1.8	2.5	1
Os01g0675800	28.52	32.0067	25.67	24.45	4.48667	12.0933	13.3333	1
Os01g0940100	35.04	19.5967	27.2533	30.02	11.0167	7.48667	11.02	1
Os09g0522100	79.96	66.5633	94.41	105.357	4.70333	11.8267	12.4567	1
Os05g0560300	35.715	61.7567	36.66	35.9367	5.04333	4.12667	3.34333	1
Os01g0945150	0	0.03	0	0	0	0	0	0
Os10g0553600	1.34	1.01667	0.693333	0.88	1.02667	0.756667	0.676667	1
Os03g0151300	9.715	12.0433	12.0967	11.1033	11.8633	10.8367	10.9167	1
Os03g0794400	2.545	2.68667	1.86	1.11667	0.363333	0.12	0.31	1
Os08g0493100	0	0.02	0	0	0	0	0	0
novel2956	1.445	0.63	0.93	0.863333	0.903333	0.893333	1.13	1
Os06g0669400	20.725	29.6767	44.3667	24.9733	933.403	815.97	580.157	1
Os02g0636600	5.525	1.93333	5.47333	6.86667	5.25667	6.31	2.07667	1
Os12g0634700	0	0.07	0.11	0.23	3.16	4.47667	2.35	1
Os04g0128001	1.67	2.68	1.84	1.70333	0.0133333	0.0133333	0	1
Os09g0323400	0	0	0	0	0	0	0	0
Os06g0614000	4.545	3.59	6.25667	7.25	0.533333	0.78	0.676667	1
Os06g0548150	0	0	0	0	0	0	0	0
Os02g0457500	0.46	0.516667	0.613333	0.333333	0.0766667	0.0233333	0.01	0
Os04g0665000	41.645	53.9167	53.4467	62.2067	43.6633	47.06	45.74	1
Os11g0143233	0.21	0.196667	0.206667	0.253333	0.133333	0.11	0.11	0
Os04g0631100	4.145	1.95	7.82667	6.04667	0.64	1.00667	0.11	1
novel753	1.87	0.0933333	0.0666667	0.0766667	0	0	0	1
Os03g0797300	13.635	7.75333	17.79	13.2433	0.126667	0.14	0.283333	1
Os01g0941500	0.05	0.19	0.26	0.206667	0	0	0	0
Os02g0103850	0	0.05	0.0666667	0	3.22667	3.36667	5.48667	1
Os08g0488800	0.23	0.42	0.33	0.333333	3.53	4.18	2.24	1
Os06g0606599	0.955	0	0.41	0	0.63	0	0.483333	0
Os04g0304200	6.88	7.74333	19.7833	9.09333	142.62	155.307	123.827	1
Os10g0161800	17.875	17.5567	27.5033	27.6967	20.1167	33.7333	24.3067	1
Os10g0162846	0	0	0	0	0	0	0	0
Os11g0136101	0.03	0	0	0	0	0	0	0
Os07g0223100	451.8	276.513	302.7	376	96.0267	90.2733	97.0167	1
Os03g0418800	57.365	39.6467	45.6167	53.1933	21.6267	19.2433	22.7333	1
Os08g0109800	4.56	6.20333	2.67667	2.04	0.106667	0.133333	0.196667	1
Os01g0219600	0	0	0	0	0	0	0	0
Os09g0124800	0.31	0.736667	1.17667	0.746667	2.32	2.18	2.65667	1
Os07g0650100	1.62	2.19667	0.683333	0.603333	0.07	0.04	0.0166667	1
Os06g0105600	29.735	32.8867	35.64	31.9533	20.7067	18.7467	17.2333	1
Os02g0739600	203.795	211.36	160.43	185.743	160.817	230.203	117.853	1
Os02g0589600	0.115	0.123333	0.02	0.106667	0.24	0.223333	0.18	0
Os08g0554075	0	0.206667	0.0866667	0.136667	0.0333333	0.0666667	0	0
Os02g0695900	2.34	2.13667	1.51333	1.88	0.0566667	0.173333	0.166667	1
Os12g0112401	0.045	0.12	0.173333	0.12	0.216667	0.176667	0.196667	0
Os11g0699532	0	0	0	0	0	0	0	0
Os02g0288200	44.36	38.79	52.5733	53.11	29.3367	21.78	27.39	1
Os12g0510200	23.425	31.3767	32.52	29.18	16.17	15.7067	24.4367	1
Os01g0549400	59.44	59.9833	77.82	68.0933	34.5567	29.8433	27.9233	1
Os03g0647600	4.775	8.09333	13.85	10.4867	2.97	2.93333	2.33667	1
Os11g0554200	0	0	0	0	0	0	0	0
Os10g0522800	14.83	14.92	19.8467	14.6433	13.9867	12.1767	16.7533	1
Os06g0654000	15.085	15.9933	16.4133	14.28	6.95333	7.11	5.62	1
Os03g0386800	1.655	2.57	5.58	8.15667	5.32333	7.16667	6.38333	1
Os06g0574400	12.12	12.42	18.7433	18.7533	10.2733	7.03	13.5533	1
Os02g0791300	0.945	0.96	0.103333	0.63	0	0.0133333	0.0433333	0
Os03g0609500	11.435	13.91	80.45	58.0767	2.6	40	6.56333	1
Os09g0463300	12.355	5.83333	7.67667	7.53	3.41333	2.65333	3.00333	1
Os03g0235100	54.9	52.79	62.6367	69.19	39.51	47.17	40.5467	1
Os12g0148400	1.2	1.86667	2.08	1.75	0.156667	0.113333	0.17	1
Os03g0595300	7.185	5.82667	17.76	4.31333	492.033	460.133	570.44	1
Os11g0479300	23.045	24.0933	33.1767	30.8867	14.0767	13.91	12.79	1
novel2238	0	0.13	0	0	0	0	0	0
Os09g0474051	1.695	2.85333	4.87	3.76667	5.22667	2.56667	4.62667	1
novel3151	0.545	1.04667	0.536667	0.606667	0.236667	0.0366667	0.54	1
Os11g0242700	36.88	41.8333	51.4533	47.5733	34.91	31.8967	31.6733	1
Os09g0255300	0	0	0.06	0	0.0866667	2.39333	0	1
Os04g0352200	2.78	0.596667	1.78667	2.89333	0	0	0	1
Os09g0563225	10.665	11.7833	16.2333	15.3833	27.6433	27.29	16.6133	1
Os05g0486150	3.735	5.41333	4.13667	3.21	0.626667	0.693333	0.126667	1
Os12g0105950	59.91	55.94	65.4133	74.4433	37.2733	33.89	32.23	1
Os09g0278401	0	0	0	0	0	0	0	0
Os06g0667000	0.35	0.58	0.566667	0.263333	0.27	0.306667	0.426667	0
Os07g0206600	0.025	0.173333	0.0133333	0.0166667	0	0	0	0
Os04g0297800	2.305	0.953333	1.34667	1.22667	0.156667	0.33	0.133333	1
Os04g0690600	0.045	0.0666667	0.1	0.05	0.21	0.0833333	0.15	0
Os02g0682200	0	0	0	0	0.02	0	0	0
Os06g0140700	21.335	16.5033	20.02	26.23	1.03	1.06	1.56333	1
Os02g0557700	27.35	23.8467	26.6833	26.7133	61.2	62.1667	61.19	1
Os06g0137600	5.695	5.36667	9.32333	6.55333	82.89	64.0567	73.9467	1
Os03g0149100	0.435	0.636667	0.12	0.303333	0	0	0	0
Os05g0525000	4.17	0.74	1.20667	1.17	0	0.0133333	0	1
Os01g0329350	0	0	0.00333333	0.0866667	0	0	0	0
Os02g0740900	0.23	0.243333	0.133333	0.173333	1.25	3.78	0.563333	1
Os11g0644800	2.805	5.70667	11.0267	3.18333	13.6833	36.81	5.42	1
Os08g0489100	0.865	0.763333	0.956667	1.01	0.553333	0.116667	0.363333	1
Os01g0797600	245.34	262.203	249.713	256.623	31.9267	32.0067	30.7733	1
Os02g0816600	24.115	25.6967	42.8733	22.2833	74.1333	188.45	20.7133	1
Os10g0321700	59.79	48.8833	56.6033	67.1367	72.22	43.3	94.4133	1
Os09g0380050	145.175	180.42	241.91	266.033	187.863	229.923	273.313	1
Os05g0393800	0.06	0.0533333	0.153333	0.14	0.0666667	0.06	0.113333	0
novel1439	6.355	6.15667	5.47333	6.39	1.98	1.55667	1.48333	1
Os02g0807300	0	0	0	0	0	0	0	0
novel1474	0.87	0.45	0.803333	1.23	3.37	5.28	3.13667	1
Os06g0684500	0	0	0.02	0	0	0	0	0
Os05g0574700	2.575	2.60333	3.34	2.92333	10.63	15.62	3.84333	1
Os03g0264075	0	0	0	0	0	0	0	0
Os12g0153600	0.115	0	0.0333333	0.12	0	0	0	0
Os10g0411800	784.45	422.193	534.453	775.52	169.01	169.927	206.34	1
Os01g0835083	0.025	0.0166667	0	0.0366667	0	0	0	0
Os12g0427450	0	0	0	0	0	0	0	0
Os08g0172800	0.11	0.08	0	0	0	0	0	0
Os03g0730800	17.37	16.39	18.3567	17.2467	7.95	8.31	7.83667	1
Os11g0170900	0	0	0	0	0	0	0	0
Os03g0192500	14.015	18.3933	34.7233	23.0367	28.3133	66.1833	7.79333	1
Os07g0107800	3.74	2.71	4.06667	3.14	0.993333	0.863333	0.816667	1
Os03g0209000	17.935	12.0167	17.36	21.2233	6.74667	6.79667	8.91333	1
Os11g0110100	7.76	8.55667	13.3267	10.2967	49.3567	31.3767	58.7567	1
Os11g0270201	18.77	10.67	12.8067	13.97	0.05	0.133333	0.0733333	1
novel3710	5.5	5.46667	8.75667	8.95333	3.52667	2.30667	5.21333	1
Os08g0266600	17.395	11.7133	15.83	17.8867	5.34	4.87333	6.03667	1
Os06g0707700	0	0	0	0	0	0	0	0
novel1372	3.075	2.86	2.73667	3.50667	0	0	0	1
Os02g0703900	9.77	11.34	8.85	8.02333	4.19333	3.54333	3.87333	1
Os04g0689400	7.595	4.61	6.51	8.29667	0.283333	0.143333	0.63	1
novel4201	2.77	2.88	2.91333	1.19333	0	0.0533333	0	1
Os12g0580950	0.73	0.523333	0.436667	0.623333	0	0	0.03	0
Os01g0834200	72.24	71.7133	90.0133	83.2133	24.8567	27.9667	21.8267	1
novel2568	0.05	0.0366667	0	0	0.513333	0.286667	0	0
Os08g0490800	0	0	0	0	0	0	0	0
Os02g0826000	7.69	9.29667	12.4633	11.8567	7.71333	7.33333	9.41667	1
Os06g0504100	0	0	0.05	0.193333	0	0.0433333	0.09	0
Os03g0337800	1049.75	528.9	629.717	904.543	271.6	261.743	253.557	1
Os01g0794650	0.14	0.106667	0.0766667	0.106667	0	0.07	0	0
Os09g0361700	42.325	37.54	37.1033	47.22	18.98	16.7067	16.2267	1
Os08g0433300	1.665	1.22667	1.47667	1.62667	7.69667	2.67	7.95667	1
Os03g0760000	0.095	0.146667	0.233333	1.90667	2.04667	0.606667	2.67667	1
Os01g0809300	282.185	306.21	332.593	301.48	59.6933	55.02	65.2967	1
Os05g0371600	7.775	3.84667	3.80333	5.51333	0.33	0.0433333	0.143333	1
novel2248	6.745	6.46	10.9167	10.9433	5.3	4.20333	8.73333	1
Os04g0381400	2.875	1.67	2.21333	2.3	2.15333	1.5	3.00667	1
Os02g0192700	2.915	2.52	1.56667	2.34333	85.07	54.9767	83.15	1
Os07g0673500	101.515	102.167	122.48	114.453	85.7367	77.7367	121.797	1
Os12g0129700	6.135	11.23	9.92333	7.23	4.89667	4.75667	2.81333	1
Os03g0807100	27.39	14.64	18.63	23.5433	1.99667	1.14333	3.97	1
novel651	3.3	0.756667	1.19333	2.1	0.04	0	0.273333	1
Os02g0723200	0	0	0	0	0	0	0	0
Os12g0218800	0	0	0	0	0	0	0	0
Os03g0253800	35.675	25.17	26.9	39.4933	19.2167	14.2767	22.0667	1
Os03g0843700	15.24	14.29	16.95	17.05	9.80667	8.84	8.76	1
Os05g0168200	1.8	3.86	0.03	0.0366667	0.05	0	0	1
Os02g0688200	0	0	0	0	0	0	0	0
novel2483	6.53	6.70333	7.53667	7.11333	2.48	2.44667	2.88333	1
Os03g0711150	0.04	0	0.0466667	0	1.17667	1.15	0.353333	1
Os01g0125800	38.97	21.19	26.6233	28.7233	8.05	6.87667	8.45333	1
Os04g0456200	0.69	0.0833333	0.223333	0.203333	0	0	0	0
Os02g0126400	71.1	47.43	42.6333	36.8033	17.57	15.4867	12.5733	1
novel336	0	0	0	0	0.26	0	0.406667	0
Os05g0543200	71.42	42.8533	44.44	55.53	18.6833	14.94	15.0933	1
Os02g0123600	49.99	46.18	53.6367	55.4867	34.94	25.22	32.7867	1
Os08g0321000	91.07	44.45	50.2967	68.1167	7.68333	5.10667	5.41667	1
Os12g0279702	0	0	0	0	0	0	0	0
Os01g0158533	0	0	0	0	0	0	0	0
Os08g0368000	0.26	0.286667	0.12	0.33	0.64	0.51	0.483333	0
novel2946	0	0	0	2.27333	0	0	0	1
Os12g0122100	5.69	4.76	4.03667	4.70667	2.69667	1.43333	1.60333	1
Os09g0482400	223.38	174.78	230.723	231.103	56.5033	41.2833	92.5667	1
Os03g0129400	12.59	31.0033	0.593333	2.33667	55.92	10.2267	22.9133	1
Os09g0425700	5.215	5.01	6.45667	6.59333	6.69333	6.93	6.53667	1
Os09g0248900	19.92	21.3567	13.9667	23.7667	1.05667	0.226667	0.183333	1
Os06g0286228	0	0	0	0	0	0	0	0
Os01g0873900	29.09	34.8	32.3633	27.32	25.9067	20.8567	18.1433	1
Os01g0176500	17.765	8.71667	8.43333	12.1533	0	0.0266667	0.0266667	1
Os06g0580100	0	0	0	0	0	0	0	0
Os11g0659700	0	0	0	0	0	0	0	0
Os03g0192900	0.43	0.473333	0.393333	0.47	0.68	0.856667	0.146667	0
Os01g0572200	0.155	0.12	0.163333	0.123333	0.0433333	0.0366667	0.0166667	0
Os07g0565800	0.27	0.176667	0	0.0566667	0	0	0	0
Os07g0456500	1.48	1.32	1.01	1.76667	0.646667	0.6	1.16	1
Os03g0792800	15.41	4.74333	4.74333	7.74	0.513333	0.406667	0.503333	1
Os02g0165200	5.675	8.77	9.55	5.81667	0.0733333	0.316667	0.06	1
Os01g0625300	1.29	0.88	1.15333	1	0.05	0.2	0.07	1
novel102	1.78	2.14333	2.27	2.77	0.783333	0.493333	0.946667	1
Os08g0469500	8.325	4.55	5.11	6.34333	0.72	0.576667	2.23667	1
Os11g0207400	3.13	4.2	3.38667	3.23	0.306667	0.233333	0.186667	1
Os05g0171000	0	0	0.01	0.0233333	0.0233333	0.353333	0.03	0
Os03g0349600	42.075	27.63	32.7667	37.0867	9.59667	8.32667	6.69	1
Os10g0500500	95.7	63.5833	75.7833	88.7067	34.1167	27.6267	32.8733	1
Os10g0182300	0	0	0	0	0	0	0	0
Os08g0554501	2.37	8.51	2.55667	0.763333	2.08667	1.28333	0.9	1
Os12g0124400	15.72	16.5867	17.8333	17.6267	6.79333	4.54	5.97667	1
Os05g0183900	0	0	0	0	0	0	0	0
Os01g0840900	8.13	16.0967	11.4633	12.1633	1.09667	0.596667	2.16333	1
Os05g0137600	5.865	5.07333	7.61	6.05667	5.15	3.47	6.16	1
Os11g0578033	0.045	0	0.02	0	0	0.0133333	0	0
Os01g0617700	15.25	9.36333	10.4233	12.06	1.79	1.56	1.97	1
Os03g0321000	30.575	33.0867	32.6667	28.9133	11.5633	13.96	12.9567	1
Os02g0794300	25.095	21.7533	27.94	25.93	5.27	4.03	7.45667	1
novel2447	0.21	0.37	0.6	0.55	8.11333	7.22333	8.89667	1
Os10g0567800	21.91	30.8467	30.15	25.4067	31.84	30.1633	43.9233	1
Os01g0203000	72.51	67.0367	68.88	64.01	6.92667	7.05333	6.31667	1
Os01g0249100	0	0.253333	0	0.153333	0	0	0.05	0
Os12g0138100	1.585	0.606667	0.593333	0.656667	0	0.0166667	0.0333333	1
Os02g0599200	0.025	0.0766667	0.0166667	0	0.0333333	0.07	0.04	0
Os07g0564500	0.84	0.976667	0.623333	0.58	0.276667	0.01	0.0666667	0
Os03g0810500	0.405	0.653333	0.34	0.313333	2.49	1.94667	2.66667	1
Os11g0113900	0	0.08	0	0	0.27	0	0.126667	0
novel3313	1.55	1.56333	1.74333	1.51667	0.166667	0.156667	0.2	1
Os03g0686300	7.79	8.88333	6.25667	5.52	2.44333	2.28	1.72	1
Os06g0493801	1.63	0.89	1.26333	1.57333	0.46	0.2	0.616667	1
Os02g0732350	2.745	0.81	0.67	1.51	0	0.0533333	0.0533333	1
Os02g0651300	76.575	98.5567	147.02	116.043	945.197	1053.93	697.847	1
Os06g0642400	0	0	0	0	0	0	0	0
Os07g0493100	1.13	0.733333	1.73667	1.95	3.19333	1.58	4.71	1
Os02g0832900	0	0	0	0	0	0	0	0
Os02g0475500	0	0	0.01	0	0.213333	0.226667	0.236667	0
Os06g0148300	0	0.0366667	0.0466667	0.02	0.2	0.14	0.22	0
Os10g0162836	3.81	3.75667	2.72333	1.70333	0	0	0	1
Os09g0116600	0	0.06	0	0	0	0	0	0
Os05g0194900	47.655	72.2733	7.43	14.3433	0.326667	0.65	0.256667	1
Os03g0212300	0.035	0.0966667	0.0366667	0.0466667	0.05	0.0666667	0	0
Os01g0841800	8.625	7.50667	11.1367	9.21333	23.8733	14.36	27.8733	1
Os03g0738000	18.105	12.9067	19.25	23.02	15.08	8.17667	18.9667	1
Os04g0186800	0	0	0	0	0	0	0	0
Os03g0135700	35.465	18.88	18.03	17.8367	0.123333	0.02	0.05	1
Os02g0669900	7.21	6.00333	6.37667	8.05	0.0833333	0.08	0.346667	1
Os11g0602600	442.955	197.477	178.293	324.023	91.3167	71.81	68.4433	1
Os06g0154600	10.43	5.22333	10.0733	9.89333	3.54333	4.21	4.21	1
Os05g0471350	3.22	2.04333	1.54667	1.32667	0.886667	0.966667	0.49	1
Os02g0732200	26.075	12.0767	12.3767	16.4233	0.533333	0.336667	0.8	1
Os01g0281050	0	0	0	0	0	0	0	0
Os03g0597800	1.02	0.206667	0.4	2.76667	0	0	0	1
Os08g0131200	0	0	0	0	0	0	0	0
Os06g0667500	58.485	59.0733	87.78	85.6767	152.363	111.377	228.75	1
Os10g0176300	5.135	1.09667	1.12	2.32	0	0	0	1
Os12g0116000	13.055	10.3333	15.36	15.3367	18.0967	18.6867	19.6633	1
Os07g0617000	64.27	87.6767	77.42	75.0033	7.09667	12.5867	5.71333	1
Os02g0280500	1.355	1.46333	3.51	1.59667	172.683	131.15	247.913	1
Os06g0711800	21.415	54.0333	103.103	78.7633	0.423333	0.55	0.466667	1
Os02g0514500	230.235	355.72	419.03	484.113	5.63	9.45333	5.14333	1
Os11g0153800	391	220.43	245.95	380.643	109.583	102.193	97.5667	1
Os04g0348600	0	0	0	0	0	0	0	0
Os03g0133300	17.835	12.1467	31.65	22.57	3.19333	5.55333	2.45667	1
Os01g0585300	3.5	4.07667	13.2767	1.18	350.797	601.003	532.003	1
novel1418	0	0.106667	0.0433333	0	0.61	0.993333	0.423333	0
Os05g0441750	0	0	0	0	0	0	0	0
Os02g0156600	0.235	0.47	0.23	0.28	0.333333	0.116667	0.136667	0
Os05g0390000	3.14	3.32	1.37333	1.73333	0.956667	0.826667	0.95	1
Os03g0669000	42.63	33.1967	42.89	49.31	30.4967	31.1533	35.31	1
Os01g0175850	2.15	0.573333	0.66	1.50667	0.0833333	0.166667	0.183333	1
gene-rpl23	0.15	0.0533333	0.223333	0	0.66	0.78	0	0
Os05g0290300	13.265	19.04	24.1533	22.7233	12.9733	12.3767	20.8567	1
Os05g0247400	0.04	0.0566667	0.0633333	0.0166667	0.166667	0.25	0.19	0
Os05g0400800	30.06	32.6267	39.4067	36.6167	17.2467	19.1567	17.74	1
Os01g0367100	19.21	16.8933	25.7267	23.3767	55.1333	49.4833	95.1667	1
Os01g0777450	0.19	0.396667	0.34	0.453333	0.676667	0.633333	0.62	0
Os09g0321500	7.295	8.24667	14.5	8.88667	22.89	15.3767	48.03	1
Os08g0108100	77.25	136.963	165.343	119.203	3.04	5.69667	3.21333	1
Os03g0130700	6.42	5.48333	5.95667	5.52	1.16	1.14667	2.67	1
Os07g0528200	9.82	16.89	1.24333	0.71	0	0	0	1
Os05g0162600	5.59	4.44333	7.78667	10.55	1.56333	1.29	2.27667	1
Os11g0155500	2.43	3.99	4.25	4.38667	0.37	0.103333	0.166667	1
Os05g0432600	4.81	3.82667	5.81667	5.17667	5.07333	3.83333	5.31667	1
Os04g0182250	0.02	0.01	0.0533333	0.0433333	0.00666667	0.00666667	0.0266667	0
Os01g0810600	0.385	0.41	0.263333	0.523333	0.133333	0.146667	0.163333	0
Os12g0217300	0.75	0.45	0.54	0.816667	0.213333	0.06	0.303333	0
Os02g0767150	6.905	7.07667	6.78	7.29	1.98	1.47667	1.98333	1
Os10g0140700	21.15	14.3967	4.31333	5.45333	3.66333	5.6	0.7	1
Os06g0157125	5.27	3.71	2.14667	2.59	18.41	20.5133	16.8	1
Os10g0422700	0	0	0	0	0	0	0	0
Os02g0712600	1.445	2.26667	0.85	0.663333	0.0233333	0	0	1
Os06g0713000	29.5	36.8567	51.9667	44.9867	2.11667	0.853333	1.34	1
Os01g0521500	25.665	28.64	29.6933	27.77	20.61	18.8067	18.4367	1
Os11g0684700	7.475	7.81	7.98667	7.01667	1.55667	0.886667	1.07	1
Os04g0685000	5.535	0.813333	1.31333	2.38	0	0	0.0766667	1
Os11g0656500	0	0	0	0	0.0466667	0.02	0.01	0
Os02g0462300	1.84	2.05	4.54	2.66667	18.47	18.6	19.9233	1
Os09g0505100	7.945	6.70667	9.32	9.39333	5.00667	4.34667	4.64333	1
Os07g0574900	0	0	0	0	0	0	0	0
Os02g0156800	0	0.0466667	0	0.0266667	3.35667	3.18667	2.10333	1
Os07g0538200	21.69	33.4433	34.3433	30.0367	1.97333	1.36	1.27333	1
Os03g0221200	10.385	18.0233	15.0467	13.8633	0.833333	0.216667	0.47	1
novel366	0.095	0.21	1.64667	0.32	0.00666667	0	0	1
Os01g0610300	10.345	8.93	14.58	14.3267	19.1167	20.3033	17.5067	1
Os06g0695700	1.175	2.53	0.58	0.403333	0	0.01	0.01	1
Os09g0337500	3.19	4.75	5.80333	3.77	0.463333	0.453333	0.333333	1
Os09g0123400	0	0	0	0	0	0	0	0
Os05g0219800	2.195	1.29	1.52333	1.92667	0.05	0.0466667	0.08	1
Os08g0100200	3.855	5.93	8.05	6.28333	4.49333	4.17667	3.73	1
Os04g0479500	7.455	11.1633	12.9333	10.6	8.14667	5.48667	8.24333	1
Os10g0542750	0.07	0.05	0.126667	0.133333	0	0.133333	0.183333	0
novel1653	0.055	0.523333	0.503333	0.623333	0.266667	0.3	0.18	0
Os03g0240700	98.38	78.97	84.9867	98.1067	40.4933	42.44	49.4	1
Os05g0533700	33.785	52.2567	61.5233	50.92	41.0433	40.35	45.2167	1
Os07g0664000	0.76	1.48333	0.116667	0.316667	0.243333	0.21	0.0766667	1
Os11g0138950	0.195	0.396667	0.466667	0.136667	0	0	0	0
Os03g0305200	11.86	12.0867	8.08333	8.79667	0.186667	0.343333	0.25	1
gene-rps2-2	0.35	0.576667	0.4	0.366667	0.49	0.53	0.486667	0
Os02g0137500	33.81	39.64	45.8833	39.8167	35.31	34.6567	30.93	1
Os07g0588300	0	0	0	0	0	0	0	0
Os01g0851100	12.025	19.3	22.6067	22.0067	12.25	10.3733	16.79	1
Os01g0680000	0.075	0.126667	0.163333	0.126667	0.09	0.05	0.0466667	0
Os06g0225200	10.425	7.2	9.69	10.3333	3.84	3.01333	4.04	1
Os04g0514500	3.67	2.72	3.37	4.2	1.29333	0.91	1.58	1
Os01g0799000	1.37	1.13	1.66	1.77333	0.483333	0.486667	0.496667	1
Os06g0320500	86.185	98.7167	410.843	72.7867	9224.2	9723.69	6722.96	1
novel1714	0	0.0333333	0.09	0	3.98667	0.48	4.62	1
Os01g0875300	4.01	4.43	4.85333	3.27667	0.126667	0.08	0	1
Os10g0572300	29.19	53.1667	42.0633	31.4067	10.3867	8.57333	9.96667	1
Os01g0360100	1.915	1.09333	1.34667	1.88667	0.603333	0.453333	0.736667	1
Os04g0641000	23.535	19.0167	24.1367	25.9233	14.0367	8.84667	15.1467	1
Os08g0269000	7.22	14.7567	14	12.47	0.486667	0.313333	0.27	1
Os12g0604600	0.105	0.0866667	0.0833333	0.156667	0.103333	0.02	0.173333	0
Os12g0224000	48.17	40.04	56.5733	55.03	4.11667	4.80333	4.59	1
Os09g0323500	14.59	34.1833	0	0.203333	0.03	0.0433333	0	1
Os12g0203000	2.16	3.02	3.70667	3.11667	21.8267	13.18	22.4767	1
Os01g0223900	2.52	3.19667	7.1	5.39	0.11	0.0466667	0.0233333	1
Os01g0510600	5.645	5.55	16.37	6.40333	92.05	70.4633	83.38	1
Os07g0542701	0	0	0	0	0	0.00333333	0.00333333	0
Os11g0128800	54.65	34.4567	39.27	48.3333	30.93	22.8967	32.1967	1
Os08g0107800	1.5	1.16	1.42333	2.19667	0.553333	0.276667	0.696667	1
Os04g0203400	0	0	0	0	0.22	0.32	0.516667	0
Os12g0161700	0.355	0.356667	0.496667	0.323333	1.30667	0.726667	1.54333	1
Os01g0115500	0	0	0	0	0.05	0.05	0	0
Os12g0204500	9.69	12.87	11.76	12.4633	5.48667	2.34333	5.29333	1
Os05g0436900	14.27	4.96333	7.28667	10.6267	0.356667	0.09	0.76	1
Os12g0217400	0.26	0.136667	0.0733333	0.153333	0.0466667	0	0.01	0
Os01g0124600	0.48	0.65	1.26	2.34667	0	0	0	1
Os04g0518650	63.3	47.45	48.1733	62.1767	25.85	20.2933	28.4933	1
Os08g0498600	4.555	4.41667	2.05333	4.41333	0.103333	0.0666667	0.03	1
Os05g0584750	0.235	0.606667	1.12667	0.79	0.0366667	0.0133333	0.02	1
Os06g0606000	24.01	36.4333	29.5467	27.0767	18.51	16.4733	21.2033	1
Os04g0619700	14	12.79	13.42	13.39	11.5533	9.57667	9.27	1
novel2543	0	0	0	0	4.39	3.73333	6.12667	1
Os07g0164100	34.09	28.6767	35.4567	34.89	35.2333	29.79	38.95	1
Os05g0186100	1.985	4.03333	3.02	3.2	19.02	10.11	6.02667	1
Os09g0448200	0.235	0.15	0.3	0.4	17.3667	6.81333	3.59	1
Os01g0338600	19.115	20.7567	23.4733	19.4967	55.25	64.98	65.44	1
Os03g0274800	21.775	24.6267	26.3467	23.5533	8.96667	7.12667	6.73	1
Os02g0730100	0	0	0.22	0.133333	0.39	0.193333	0.163333	0
Os12g0437932	0	0	0	0	0	0	0	0
Os03g0739700	2.78	2.89	2.67667	2.00333	0.363333	7.77	0.27	1
Os07g0659500	15.92	8.64333	8.6	11.91	0.103333	0.15	0.04	1
novel3595	2.955	2.51	4.85333	5.12333	0.466667	0.426667	0.896667	1
Os06g0726600	10.62	8.22667	9.47667	8.75	5.67	4.63667	5.30333	1
novel1803	4.69	10.14	8.09667	9.72	0	0.0633333	0.193333	1
Os02g0640800	1.16	0.2	0.676667	0.503333	8.40333	7.28333	12.41	1
Os11g0475600	0	0	0	0	0	0	0	0
Os11g0444700	9.24	9.14333	46.36	27.9867	38.9033	71.4767	37.3433	1
Os10g0414700	2.455	1.90667	2.96	4.52	1.1	0.62	1.75333	1
Os05g0450733	0	0	0	0	0	0.0366667	0.0133333	0
Os01g0627800	0.56	0.933333	0.04	0.0133333	0.09	0.143333	0.0666667	0
Os02g0603600	55.12	83.3867	67.4633	64.4367	4.93667	5.11	4.53333	1
Os01g0585100	12.31	13.4633	19.3567	14.8767	1.44333	1.09	1.06667	1
Os06g0537300	0.685	1.40667	0.0533333	0.0733333	0	0	0	1
Os07g0608900	11.975	17.4433	16.2367	15.74	10.4833	11.1033	9.05	1
Os12g0117400	1.295	2.13667	6.15667	0.943333	27.49	37.6467	8.77333	1
Os09g0296500	0	0	0	0	0.166667	0.326667	0.37	0
Os02g0289700	0	0	0	0	0	0	0	0
Os02g0159250	0	0	0	0	0	0	0	0
Os01g0835700	7.845	14.3933	15.74	20.2467	2.44	2.13	1.83667	1
Os08g0548300	28.61	30.1133	25.53	24.5633	9.20333	6.74333	11.64	1
Os05g0100750	0	0.04	0.02	0	0.0266667	0	0	0
Os04g0537900	45.945	51.0767	59.9167	56.6067	25.9833	22.9867	24.38	1
Os02g0744700	4.49	4.20333	5.93333	3.74667	20.4467	30.4033	4.61333	1
Os11g0278300	0	0	0	0	0	0	0	0
Os01g0593100	0.1	0	0.11	0	0.11	0	0.14	0
Os09g0116000	0	0	0	0	0	0	0	0
Os01g0822001	0.495	0.55	0.553333	0.393333	0.04	0	0.04	0
Os03g0203800	27.27	21.53	31.8233	29.15	7.50333	2.92667	8.5	1
Os08g0327550	0	0	0	0	0	0	0	0
Os04g0688600	1.36	0.643333	1.23333	1.46667	0.1	0.0933333	0.103333	1
Os05g0558000	26.425	18.59	25.3933	27.6267	9.56667	9.39667	9.24667	1
Os04g0286366	0	0	0	0	0	0	0	0
Os01g0839700	86.225	93.6	122.68	114.957	59.2933	70.62	69.8033	1
novel1096	2.165	4.18333	5.97333	4.67333	1.89333	1.39333	1.82667	1
Os06g0569601	0	0	0.00666667	0	0	0	0	0
Os02g0218550	0.135	0	0	0.0366667	0.0366667	0	0.01	0
Os10g0115500	0	0	0	0	0	0	0.0133333	0
Os10g0108750	0	0	0	0	0	0	0	0
Os12g0543800	0	0	0	0	0.163333	0.223333	0.0466667	0
Os09g0418250	0	0.00666667	0	0	0	0	0	0
Os09g0120600	0	0.0733333	0	0	0	0	0	0
Os05g0148600	23.915	25.85	32.6233	25.69	44.9833	59.2833	26.9967	1
Os05g0376400	3.97	4.36667	2.03333	2.34333	1.06333	0.943333	0.476667	1
Os08g0512500	19.42	21.8	26.9733	17.1733	550.903	697.123	388.29	1
Os05g0220500	0.065	0	0.17	0	0.103333	0.906667	0.03	0
novel1029	3.94	9.15333	13.75	8.52	0	0	0	1
Os09g0481100	14.115	4.41	4.58667	7.78667	0.35	0.51	0.0966667	1
Os07g0687300	0	0	0.0233333	0.0533333	0	0	0	0
Os07g0596950	0.615	0.42	0.553333	0.863333	0.53	0.443333	0.926667	0
Os05g0477666	0	0	0.123333	0	0	0.00666667	0	0
Os04g0489100	17.11	23.3567	18.32	16.8933	8.33	8.25333	6.48	1
Os04g0464400	0	0	0	0	0	0	0	0
Os02g0156100	18.715	8.63333	17.9067	18.6067	8.14333	10.1767	9.2	1
Os05g0155500	101.135	100.82	128.117	124.45	52.1167	53.3333	45.0467	1
Os11g0143200	3.12	2.08	2.89333	2.23	1.50333	1.19333	2.12	1
Os06g0210400	0.385	0.28	0.603333	0.63	0.47	0.273333	0.45	0
Os05g0571200	7.02	4.90667	3.93333	10.5033	1.82333	0.07	0.243333	1
Os03g0854250	0.35	0.353333	0.543333	0.556667	0.24	0.216667	0.223333	0
Os01g0221500	15.145	22.0667	19.33	16.8367	225.903	219.873	261.347	1
Os01g0692300	1.135	1.88333	4.8	1.34	41.5733	34.7933	35.38	1
Os01g0870500	0.015	0.0133333	0	0.0233333	2.79333	2.89667	2.36333	1
Os01g0851600	11.845	6.61	5.97667	7.6	0.693333	0.633333	0.813333	1
Os01g0932700	0	0	0	0	0	0	0	0
Os02g0789700	0.02	0.0466667	0.00666667	0.0133333	0.00666667	0.01	0.0133333	0
Os02g0453400	0	0	0	0	0	0	0	0
Os09g0411700	263.925	261.863	252.417	292.957	304.85	264.97	265.51	1
Os12g0111700	2.235	1.59	1.89333	1.99	4.73333	3.54333	3.81667	1
Os07g0192800	0.03	0.123333	0	0.0366667	0.27	0.21	0.36	0
Os05g0417300	19.065	22.82	20.2567	23.2867	9.12	6.85	10.5	1
Os07g0681350	0.04	0	0	0	0.02	0	0.02	0
Os06g0635500	0	0	0	0	0	0	0	0
Os08g0125700	0	0	0	0	0	0	0	0
Os08g0426866	0	0	0	0	0.0266667	0	0	0
novel1660	4.025	1.13	0.233333	1.99333	4.84667	3.46	1.11667	1
Os02g0540400	0.06	0.843333	0.586667	0.886667	0.383333	0.0266667	0.2	0
Os02g0784400	1.6	1.97	2.00333	2.67333	0.57	0.476667	0.803333	1
Os04g0594800	0	0.0166667	0	0	0	0	0	0
Os08g0283300	0	0	0	0	0	0.04	0	0
Os03g0205400	11.09	13.91	15.61	15.1033	7.58	4.92667	8.58	1
Os09g0447500	3.21	6.79333	1.82667	1.79333	0.0166667	0.0233333	0.06	1
Os06g0531400	1.465	0.82	0.53	0.77	0	0	0	1
Os03g0786100	5.515	6.6	29.4467	9.52667	2167.7	2077.65	2568.79	1
Os09g0370500	2.2	2.99667	3.00667	2.65667	0.58	0.303333	0.246667	1
novel3246	0	0	0	0	0	0	0	0
Os10g0465000	18.665	26.18	20.6733	19.1567	27.3633	24.3867	39.11	1
Os11g0707450	0	0	0	0	0	0	0	0
Os04g0448500	0.04	0.0633333	0	0	0	0	0	0
Os12g0578800	1.385	1.55333	1.94	1.61333	0.266667	0.09	0.153333	1
Os06g0581701	0	0	0	0	0	0	0	0
Os09g0498500	2.58	1.36333	2.13	2.48	0.526667	0.776667	0.196667	1
Os08g0230800	0.285	0.533333	0.546667	0.796667	0.41	0.0133333	0.1	0
novel962	3.985	5.46333	3.85667	3.86667	0.15	0.0933333	0.223333	1
Os08g0124850	0	0	0	0	0	0	0	0
Os09g0545250	0.25	0.326667	0.663333	0	0	0	0	0
Os11g0424400	0.035	0	0	0	1.85667	1.94667	0.696667	1
Os02g0526600	2.15	1.54667	2.52667	2.45	1.2	1.17667	1.41333	1
Os09g0518750	3	6.43	1.50333	3.61333	0.106667	0.0766667	0.08	1
Os11g0475500	0	0	0	0	0	0	0	0
Os08g0523700	0	0	0	0	0	0	0	0
Os07g0580500	55.85	44.6567	51.54	54.3933	3.82667	4.04333	2.57667	1
Os02g0699900	0.925	0.11	0.19	0.51	0.743333	0.21	0.0433333	0
Os02g0161800	0.355	0.3	0.22	0.253333	0.02	0.05	0	0
Os09g0356000	0.23	0.813333	0.00666667	0.06	0.0966667	0.366667	0.0233333	0
novel184	1.9	0.156667	0	2.51	13.7933	6.59	5.53333	1
Os03g0364000	48.895	50.9167	67.5067	65.4867	19.8367	17.4	18.87	1
Os01g0794600	16.805	24.3867	28.0633	17.7067	0.396667	0.62	0.306667	1
Os06g0238700	1.095	1.24667	2.03667	2.87	0.516667	0.346667	0.596667	1
Os01g0935400	6.08	9.05667	7.72	9.36	4.96	4.09	2.06667	1
Os06g0274300	52.92	92.7433	126.407	116.027	52.4333	57.09	50.5933	1
Os06g0574500	74.885	61.41	53.2	65.2267	20.2767	18.5133	18.5767	1
Os11g0456200	7.27	7.53667	8.62	8.51	9.64333	8.62333	11.28	1
Os06g0701600	0	0	0	0	2.12333	4.37667	0.233333	1
Os01g0301000	11.135	7.74	10.13	12.34	4.9	3.28333	4.05333	1
Os07g0604100	0	0	0	0	0	0	0	0
Os11g0682300	84.37	87.0733	101.363	94.0933	54.0833	49.7667	51.3	1
Os02g0682700	7.34	14.6867	21.8167	17.0967	2.99333	1.91333	5.32667	1
Os03g0389000	1.375	1.23667	2.83	2.34667	1.15667	1.29667	1.51333	1
Os11g0153900	23.435	14.5533	18.8567	22.54	11.15	10.13	9.68333	1
Os04g0110700	0	0.0666667	0	0	0	0.0333333	0	0
Os05g0163900	1.685	1.45333	5.92333	9.72667	0.0733333	0.0533333	0.0266667	1
Os09g0550300	0	0	0	0	0	0	0	0
Os11g0546401	0	0	0.03	0	0	0.0266667	0.02	0
Os03g0319100	56.24	47.4633	50.88	57.3467	31.01	35.6333	23.8033	1
Os03g0197100	1.79	1.93333	1.95667	4.03667	39.8633	22.88	14	1
Os10g0326900	0	0.1	0.0266667	0	0	0	0	0
Os03g0785100	0	0	0	0	0	0	0	0
Os12g0190875	0	0	0	0.02	0	0	0.0466667	0
Os10g0440500	34.235	53.63	32.89	21.11	1.72667	1.5	1.38667	1
Os08g0542900	23.025	19.31	21.52	22.9833	15.4933	14.5767	18.57	1
Os07g0210000	2.655	5.06333	2.77667	1.5	4.60333	2.08	2.97667	1
Os09g0422600	10.63	11.9567	10.33	10.4467	11.2067	10.9267	9.37333	1
Os08g0153000	2.14	2.25667	4.09	3.04667	1.04667	1.25333	1.46333	1
Os07g0242700	0.525	0.333333	0.76	0.743333	0.596667	0.363333	0.85	0
Os09g0321000	0	0	0	0	0	0	0	0
Os12g0160200	0.4	0.223333	0.18	0	0	0.04	0	0
Os02g0494400	24.67	44.9367	40.73	39.2833	56.1667	43.3233	78.0633	1
Os02g0724500	2.435	3.00667	4.76333	3.80333	0	0.0233333	0.0333333	1
Os03g0243700	0.825	2.38	5.2	4.51667	0	0	0	1
Os01g0603700	0.485	0.553333	0.616667	0.583333	0.12	0.11	0.0966667	0
Os06g0327300	32.89	25.1133	29.2333	36.49	20.3633	27.7067	13.03	1
gene-rpl5	0.125	0.456667	0.44	0.33	0.0833333	0.06	0	0
Os06g0343600	0.985	1.45	2.24	1.42333	2.00667	1.28667	1.94333	1
Os09g0251100	0.205	0.246667	0.256667	0.416667	0.03	0.0133333	0.0466667	0
Os07g0160300	16.695	26.4	25.1267	16.5367	48.75	86.4567	27.21	1
Os03g0137800	27.36	26.4367	38.8333	34.6933	1.27333	0.953333	2.47333	1
Os12g0286600	35.635	33.18	33.41	35.7533	18.4367	11.97	17.5667	1
Os11g0645200	6.475	5.02667	7.97333	5.72333	9.62	5.18333	10.6867	1
Os02g0806300	0.88	1.56	1.05	0.966667	0.28	1.27667	0.306667	1
novel1086	0	0.09	0	0	0	0	0	0
Os08g0530600	9.43	10.94	14.1033	14.1667	13.5133	13.3067	11.9367	1
Os08g0226300	0	0	0	0	0	0	0	0
Os08g0437566	0	0	0	0	0	0.0333333	0	0
Os10g0495000	29.99	39.37	39.2767	33.07	19.2433	17.82	20.6767	1
Os09g0104200	7.785	7.42	8.22	9.89	6.17667	7.14667	5.95	1
Os01g0376700	4.385	2.75	6.23667	5.72333	11.8833	10.9767	19.2867	1
Os06g0143000	29.345	27.42	53.23	36.7767	96.2267	64.8367	134.003	1
novel672	0.24	0.223333	0.633333	0.526667	28.5567	24.58	27.8567	1
Os07g0657950	0	0	0	0.0966667	0.0333333	0.126667	0	0
Os01g0891300	9.995	7.69	5.63333	7.22	0.923333	0.986667	0.576667	1
Os01g0696100	0	0	0	0	13.0433	17.68	9.88	1
Os04g0570500	0	0.0366667	0.0766667	0.0366667	0	0	0	0
Os03g0337000	0	0	0	0.103333	0	0	0	0
Os12g0422971	0	0	0	0	0	0	0	0
Os02g0759200	0	0	0	0	0.516667	0	0	0
Os03g0667300	1.91	13.4333	0.0233333	0.0266667	0	0	0	1
Os10g0565401	0.585	0.333333	0.54	0.623333	0.336667	0.466667	0.116667	0
Os07g0267300	1.675	2.31667	4.84333	2.91	23.1267	15.03	29.0033	1
Os09g0382120	0.085	0.06	0.0333333	0.08	0	0.01	0	0
Os01g0264000	1.395	3.13333	4.55	0.796667	0.18	0.346667	0.176667	1
Os01g0801200	9.23	12.73	9.31	8.26	5.8	4.46667	6.59	1
Os02g0456000	15.87	13.03	14.2733	13.7133	8.05333	8.43667	8.43667	1
Os10g0482900	30.15	41.68	19.44	17.3167	1.09	1.19333	0.96	1
Os05g0200160	0	0	0	0	0	0	0	0
novel4331	0.925	0.51	0.71	0.34	0.22	0.256667	0.293333	0
Os07g0583000	282.85	327.143	363.75	363.827	192.657	196.047	198.163	1
Os01g0727100	5.68	3.97667	7.30333	5.76333	0.01	0.02	0.0333333	1
Os09g0544000	3.32	4.56	1.39	1.67333	0	0	0	1
Os02g0173700	8.71	6.82667	8.03	7.59	25.16	21.3567	25.8433	1
Os01g0528000	3.205	2.12333	1.67667	1.87	1.22	0.666667	0.763333	1
Os06g0685200	0.02	0	0.0133333	0	0	0	0	0
Os11g0186600	0	0	0	0	0	0	0	0
Os06g0134000	405.445	253.683	256.11	398.453	181.373	177.307	210.733	1
Os10g0492400	3.085	3.70667	4.99667	5.34333	0.996667	1.73	0.82	1
Os04g0650500	9.85	11.6967	13.63	11.75	19.4233	11.81	29.77	1
Os10g0101125	0	0	0.02	0.0266667	0.0166667	0	0.0333333	0
Os02g0615400	0	0	0	0	0.08	0	0.173333	0
Os10g0565000	15.84	19.4767	23.8067	24.2267	13.15	4.42	17.1967	1
Os02g0601750	0	0.0533333	0.136667	0	0	0	0	0
Os01g0340400	0	0	0	0	0	0	0	0
Os10g0104700	10.865	12.7967	14.2467	13.0133	10.55	10.5833	10.8667	1
Os01g0931700	0	0	0.0433333	0	0	0	0	0
Os11g0175700	0	0.0366667	0.05	0.156667	0.69	0.423333	0.276667	0
Os08g0547100	15.675	10.77	11.01	12.2433	3.28	4.76333	2.56	1
Os06g0231350	0.295	0.166667	0.21	0.223333	3.53	1.96667	3.8	1
Os03g0399400	0.925	1.00667	0.743333	1.02	0.0166667	0.0133333	0.0166667	1
Os10g0155450	0.17	0.19	0.12	0.11	0.02	0	0	0
Os06g0288300	0.25	0.213333	0.306667	0.336667	1.69333	1.15333	1.54333	1
Os04g0683850	0.205	0.0933333	0.05	0	4.08667	12.73	0.753333	1
Os02g0114300	4.715	6.96333	6.04	5.83	0.38	1.10667	0.343333	1
Os09g0454500	0	0.106667	0.0333333	0.0466667	0	0	0	0
Os03g0181800	39.375	46.2833	51.8333	44.7833	2.96	6.5	2.95	1
Os02g0120200	0.14	0.0766667	0.09	0.06	0.0733333	0.02	0.0366667	0
Os11g0641800	0	0.0166667	0	0	0.07	0.16	0.02	0
Os03g0237950	11.845	22.6567	26.13	21.01	3.86333	9.78667	16.1933	1
Os11g0488900	1.62	2.41	1.3	1.66333	2.00333	2.18	1.12333	1
Os01g0624000	54.99	62.4033	69.2533	66.8333	39.2133	26.7533	47.0167	1
Os01g0890950	0.185	0.0766667	0.08	0.06	0.03	0.06	0.0333333	0
Os01g0162900	0.02	0.0133333	0	0.0166667	0	0	0	0
Os05g0475475	0.03	0	0.02	0.08	0	0	0.0166667	0
Os08g0421700	0.115	0.08	0.0866667	0.256667	0.0866667	0.02	0.25	0
novel637	0.88	1.34	0.133333	0.0233333	0.02	0	0	1
Os03g0184400	0.295	0.33	0.59	0.566667	0.106667	0.0533333	0.286667	0
Os09g0537200	1.3	0.893333	0.83	1.11	1.46333	0.5	1.87	1
Os06g0618150	15.985	19.5667	22.9433	20.7433	9.45667	9.76	9.36	1
Os04g0664600	0.22	0.783333	0	0	0	0	0	0
novel1068	0	0	0	0	0	0	0	0
Os12g0291301	0	0	0	0	0.13	0.156667	0.0866667	0
Os01g0168800	48.925	52.3467	59.63	70.8567	0.646667	0.28	0.233333	1
Os04g0647900	6.345	6.10333	5.63	4.61333	0.753333	1	0.89	1
Os03g0611700	7.815	9.1	11.2567	10.3567	14.8833	12.8167	16.88	1
Os01g0860700	0.87	1.51333	1.28	1.90333	1.03333	0.576667	1.44667	1
novel3660	0.245	0.29	0.31	0.203333	1.43333	0.933333	1.35333	1
Os06g0552800	0	0	0	0	0	0	0	0
Os06g0320300	19.625	23.75	24.98	20.6667	29.5767	30.82	20.5533	1
Os06g0181500	0.115	0.0366667	0.0833333	0.136667	0.116667	0.0266667	0.19	0
Os11g0107500	28.22	33.0633	32.1467	33.5167	54.09	43.28	59.2567	1
Os04g0570000	13.265	3.52333	3.05333	6.33333	0	0	0	1
Os05g0587000	0.365	0.2	0.233333	0.283333	0.0266667	0	0.0966667	0
Os01g0727200	1.61	2.17333	2.82333	2.91	3.64667	2.56	3.32667	1
Os09g0275400	0	0	0	0	25.17	8.73	1.24	1
Os03g0142800	76.13	98.92	104.357	96.8933	15.72	11.51	14.3233	1
Os11g0303600	1.17	1.48	0.246667	0.516667	0.52	0.543333	0.19	1
Os06g0347700	2.24	1.72667	0.103333	0.06	0	0	0	1
Os01g0952900	11.455	10.9733	16.5267	9.92667	0.376667	1.16667	0.58	1
Os01g0839200	2.205	2.03667	1.58333	1.55333	0.87	0.293333	0.28	1
Os02g0578000	0.24	0.366667	0.32	0.266667	0.166667	0.146667	0.106667	0
Os06g0214800	30.185	34.14	32.2633	46.06	1.28	5.39667	1.02667	1
Os03g0347500	0.125	0	0	0.153333	0	0	0	0
Os10g0397433	0	0	0.126667	0	0	0	0	0
Os03g0654900	0.42	0.22	0.0633333	0	0.313333	0.183333	0.496667	0
Os05g0320700	87.745	95.2267	96.8	80	6.62	5.33333	1.94333	1
Os07g0597100	53.915	67.95	58.7933	66.4733	26.0867	22.3733	36.5867	1
Os06g0214300	6.26	7.73	10.0333	7.53667	0.186667	0.256667	0.0833333	1
novel2553	3.055	3.73	3.48333	4.25	0.976667	0.61	1.08333	1
Os07g0475400	25.27	21.75	13.6033	22.7367	3.55	1.96667	3.19333	1
Os07g0507600	17.855	19.15	26.0967	23.7333	16.4067	11.0867	17.2233	1
Os02g0595800	19.935	19.03	18.2933	18.5467	3.72333	4.02333	2.54	1
Os10g0423700	0	0	0	0	0	0	0	0
Os09g0545320	7.705	11.2533	14.3233	14.37	4.81	4.20667	4.10333	1
novel1424	0	0.493333	0	0.77	0.91	1.32	6.13667	1
Os11g0106083	3.115	5.34667	3.86667	4.25333	1.05	0.81	0.656667	1
Os07g0261732	0	0	0	0	0	0	0	0
Os03g0149200	322.79	172.237	161.113	257.5	4.72667	2.78667	4.34667	1
Os03g0323500	11.215	5.98333	5.51667	7.19	2.15333	2.01667	3.21333	1
Os11g0457000	0	0	0	0	0.0566667	0	0	0
Os01g0369000	89.455	84.57	81.4233	81.26	38.58	26.07	43.48	1
Os05g0383000	49.475	52.2467	41.6867	52.9	23.9967	22.7367	33.2133	1
Os07g0251900	0.09	0.36	0.126667	0.0933333	0.00333333	0	0	0
Os06g0474300	0.225	0.0933333	0.0133333	0	0	0	0	0
Os05g0150600	7.395	6.30333	8.81	8.51333	3.14333	2.57	2.03667	1
Os05g0136200	7.065	13.45	12.5167	5.73667	5.34333	5.13333	3.92667	1
novel764	0	0.06	0.02	0.0433333	7.52333	2.08333	10.0867	1
Os02g0232500	10.23	15.9	23.43	17.6167	16.28	13.2667	16.1467	1
Os02g0280000	0	0	0	0	0	0	0	0
Os03g0215600	0	0	0	0	0	0	0	0
Os02g0675750	0	0	0	0	0	0	0.07	0
Os03g0389601	0.225	0.243333	0.296667	0.0633333	0	0.0233333	0	0
Os12g0210601	62.57	81.28	83.0233	59.3267	60.4367	51.07	51.1867	1
Os01g0737700	0	0	0	0	0.0666667	0.163333	0	0
Os11g0549695	11.765	6.30667	8.89667	9.98333	14.8933	13.0167	17.69	1
Os02g0602100	30.46	36.6	30.3933	26.5467	18.1467	14.9667	12.62	1
Os08g0488100	0	0	0.223333	0.53	0.09	0	0	0
Os03g0713150	0.365	0.156667	0.246667	0.283333	0.01	0.0266667	0.0266667	0
Os02g0717700	7.19	4.57	5.37667	6.52667	2.70667	3	3.41	1
Os08g0509300	0.03	0.0233333	0	0	0.02	0.0133333	0.0166667	0
Os03g0811400	2.725	4.08333	9.51333	8.3	4.40333	4.33667	4.70333	1
Os07g0437000	5.145	7.84667	16.8233	14.6867	0.0966667	0.12	0.17	1
novel3532	0.565	0.84	0.3	1.14667	0.89	0.913333	0.536667	1
Os11g0660400	0.025	0.04	0.04	0.05	0.0166667	0.03	0.03	0
Os03g0854600	13.975	18.1133	21.5633	17.9567	4.40667	4.56333	5.51333	1
Os03g0727800	3.695	1.70333	1.08333	1.96333	0.0633333	0	0.04	1
Os06g0101300	7.345	8.03667	8.29667	7.75	5.25667	4.02333	4.27667	1
novel3904	0.37	0.273333	0.106667	0.316667	0.636667	0.28	0.623333	0
Os05g0157200	112.465	137.763	62.61	84.54	89.09	67.7167	96.6533	1
Os01g0137200	0.295	0.766667	0.43	0.38	1.18333	0.66	0.253333	1
Os02g0731500	0.815	1.94333	1.14333	1.00667	3.26333	4.33	4.24667	1
Os05g0506800	1.79	2.82667	0.0533333	0.116667	0.0366667	0	0.0466667	1
Os01g0126000	0.06	0.106667	0.16	0.0333333	0.05	0.06	0.133333	0
Os05g0298800	0	0	0	0	0.1	0	0.0866667	0
novel3970	0	0	0	0	0	0	0	0
Os08g0234700	0.43	2.43667	0.966667	3.22333	0.0966667	0.06	0.11	1
Os08g0138100	10.96	5.49	5.29333	6.06	0	0	0	1
Os03g0805700	0	0	0	0	0	0	0.0133333	0
Os12g0129550	0	0	0	0	0	0	0	0
Os09g0426050	0	0.07	0.116667	0.0366667	0	0	0	0
Os02g0197900	21.04	19.8067	26.13	24.83	12.07	13.2933	11.09	1
Os05g0372100	29.86	33.5133	37.64	33.55	21.0267	19.7367	17.23	1
Os05g0312600	9.79	15.8733	5.71	7.45333	0.956667	1.36667	0.33	1
Os11g0135400	57.29	25.4667	31.31	47.3633	7.34667	4.68333	8.56	1
Os11g0154900	0.16	0.306667	0.19	0.236667	0.07	0.0266667	0	0
Os01g0299100	0.08	0.406667	0.843333	0.293333	0	0	0	0
Os04g0618500	78.315	59.6067	61.1267	72.9167	33.31	29.5233	36.6567	1
Os11g0270500	1.22	1.12667	0.656667	0.67	1.36333	0.683333	2.51	1
Os09g0265225	2.35	5.16333	0	0.0133333	0	0	0	1
Os06g0636800	0	0	0	0	0	0	0	0
Os11g0707600	103.075	57.2867	82.5833	95.6333	26.32	29.84	20.99	1
Os01g0908001	0	0	0	0	0	0	0	0
Os07g0222800	204.87	116.343	122.363	156.613	52.6233	54.8167	72.6467	1
Os04g0429200	11.94	12.2133	13.31	12.8367	10.29	8.26333	9.53667	1
Os02g0689550	0.205	0	0.106667	0.586667	0	0	0	0
Os09g0449000	0.085	0.08	0.05	0.173333	0.08	0	0	0
Os10g0386300	0	0	0	0	0	0	0	0
Os10g0130800	0.22	0.496667	0.236667	0.166667	0.0133333	0.00666667	0.01	0
Os08g0517001	14.265	21.2367	32.3967	13.6833	20.5667	28.1967	11.6667	1
Os06g0217600	31.19	37.8367	35.5633	27.4967	58.9833	84.7533	82.5567	1
Os10g0457400	10.455	5.99667	5.32333	7.95	0.0733333	0.116667	0.0166667	1
Os03g0381500	0.18	0.0433333	0	0.0733333	3.38	0.94	2.17	1
Os03g0683700	57.89	42.4067	60.14	63.1433	10.7133	9.42333	8.86667	1
novel1101	0.045	0.02	0.0133333	0.0666667	2.58667	0.833333	5.22667	1
Os01g0785900	0.73	0.596667	0.776667	1.38667	0.0133333	0	0	1
Os04g0533250	0	0	0	0	0	0	0	0
Os04g0336801	0	0	0	0	0	0.00666667	0.00333333	0
Os10g0522200	0.055	0.0866667	0	0	0.1	0.0533333	0	0
Os05g0108200	0	0.0966667	0	0	0	0	0	0
Os04g0105050	0	0.466667	1.89333	1.22333	0	0.323333	0.82	1
novel27	0	0	1.04667	0.726667	1.93	3.69333	0.99	1
Os06g0264750	0	0	0	0	0.196667	0	0.263333	0
Os04g0118700	0.32	0.24	0.443333	0.27	10.1	7.94	11.2833	1
novel4187	1.61	8.25667	3.07333	3.64	7.53667	8.80333	1.31	1
Os06g0688100	178.855	202.563	276.837	214.25	87.8533	68.4933	111.263	1
Os01g0850550	11.935	26.12	3.88667	3.75	0.35	0.00666667	0.09	1
Os11g0305300	4.39	6.89333	9.25	6.55	15.4833	13.8233	16.7833	1
Os02g0810200	12.81	5.15667	6.57333	8.15667	0.483333	0.593333	0.286667	1
Os12g0490566	0	0	0	0	0	0	0	0
Os01g0650100	1.37	2.83	4.75	1.94	1.46667	1.74667	1.68667	1
novel3148	0	0	0	0	2.76333	0	0	1
Os01g0316800	473.025	452.443	440.703	518.14	157.28	165.097	143.733	1
Os02g0101300	1.06	1.25667	2.11667	2.22333	1.34333	1.61	2.76333	1
Os01g0665300	43.3	76.3067	43.2167	42.5233	30.8167	28.38	32.8333	1
Os09g0473200	0.68	0.273333	1.00333	0.38	0	0	0	1
Os03g0337900	62.8	46.0267	55.4267	62.55	10.5167	10.6967	10.2067	1
Os07g0565100	1439.2	675.37	763.93	1279.05	433.893	449.43	427.707	1
Os04g0297933	0.105	0.0866667	0.166667	0.116667	0.0833333	0.153333	0.376667	0
Os02g0187100	15.905	9.65	8.05667	9.39667	15.9567	9.04333	16.8867	1
Os03g0638300	0.165	0.103333	0.366667	0.223333	0.06	0.0333333	0.0166667	0
Os04g0682850	0	0	0.0133333	0.02	0	0	0	0
Os02g0733800	15.41	12.0667	15.3867	15.2567	21.02	16.21	27.5567	1
Os11g0528200	13.135	11.4033	11.85	11.9633	8.56667	6.37667	6.66667	1
Os05g0123200	122.04	115.1	134.87	118.81	16.25	14.7633	12.9933	1
Os06g0643800	138.025	171.33	163.113	156.523	31.0767	51.8467	31.0267	1
novel2426	0	0	0	0.743333	0	0	0	0
Os03g0598100	7.945	17.8967	12.1833	11.4333	7.56333	15.78	2.81667	1
Os01g0250200	0	0	0	0	0	0	0	0
novel2204	0.41	0.296667	0.813333	0.296667	0.603333	0.776667	0.91	0
Os05g0360400	8.205	23.4367	25.9933	18.67	5.37667	2.43333	11.62	1
Os03g0716900	1.525	1.40667	1.24	1.23333	2.02	2.31333	1.31667	1
Os06g0138400	0.88	0.526667	0.556667	0.783333	0.13	0.41	0.77	0
Os03g0574900	0.03	0.116667	0.0266667	0.0933333	9.18333	15.5567	3.57	1
Os10g0172000	0.19	0.39	0.54	0.403333	0	0	0	0
Os07g0495250	3.265	2.92	3.77667	4.92	3.78667	2.51667	4.96667	1
novel3365	0	0	0	0	0	0	0	0
Os11g0233201	0.01	0.0133333	0.03	0.00666667	0.0933333	0.05	0.173333	0
Os09g0248300	46.735	42.4167	57.0233	55.4467	52.69	42.3867	53.67	1
Os10g0576000	189.765	179.503	192.257	208.083	56.0967	57.69	57.9833	1
gene-rps4	0.47	0.646667	0.323333	0.363333	0.14	0.186667	0.323333	0
Os02g0518600	0.095	0.18	0.1	0.22	2.12333	1.59333	1.09	1
Os01g0715500	4.48	3.06	3.59333	4.21667	0.103333	0.106667	0.0933333	1
Os06g0700550	25.24	42.1133	65.7367	69.0367	1.09	0.733333	0.706667	1
Os08g0443800	11.165	8.47667	4.1	4.77667	0	0.14	0.0933333	1
Os05g0102300	7.965	7.14667	9.42	8.93	6.46333	5.20333	5.22333	1
Os01g0555300	71.56	71.0267	53.3767	59.8667	32.41	37.94	35.4667	1
Os07g0612500	0.115	0	0	0.0266667	0	0	0	0
Os05g0569700	0	0	0	0	0	0	0	0
Os10g0478750	0	0	0	0	0	0	0	0
Os03g0814550	0	0	0	0	0	0	0	0
Os02g0761900	88.26	81.4633	76.9867	89.4	59.8567	57.88	64.8833	1
Os11g0216400	31.74	20.7433	26.2133	34.0867	17.3433	11.4333	26.8467	1
Os08g0197400	2.09	1.01	1.39	1.98333	0.123333	0.0566667	0.243333	1
Os07g0284950	0.075	0.0366667	0.0133333	0.02	0	0	0	0
Os04g0467000	13.175	5.97333	4.15333	10.27	0	0	0	1
Os02g0728600	49.705	52.1033	60.7233	60.2433	52.8267	39.93	46.25	1
Os06g0644600	22.31	14.2067	19.1167	23.6667	12.98	9.87333	12.7167	1
Os07g0166700	13.015	7.83333	8.93667	11.5767	1.27667	0.52	0.523333	1
Os01g0968200	2.135	0	0	0.0233333	0	0	0	1
Os05g0151300	87.28	116.287	88.42	79.3167	74.7	148.373	68.7467	1
Os01g0247700	28.55	52.8267	80.2433	67.8067	0.11	0.203333	0.506667	1
Os08g0478566	0	0	0	0	0	0	0	0
Os02g0322400	1.83	2.06667	3.05667	2.43667	0.33	0.276667	0.0166667	1
Os06g0195800	0.63	1.05	3.31	2.99	0.396667	0.416667	1.37333	1
Os04g0458400	45.53	46.0233	44.78	56.3033	38.6867	40.8833	47.3067	1
Os06g0641866	1.21	1.39333	2.95333	1.25667	8.56333	3.73333	10.96	1
gene-infA	0	0.87	0.583333	1.12	12.1467	13.9933	29.91	1
Os03g0213800	11.925	6.96333	9.28	14.1433	5.41667	3.64	5.73333	1
Os03g0393375	0	0	0	0	0	0	0	0
Os11g0652900	0	0	0	0	0	0	0	0
Os02g0193800	28.77	33.23	36.5967	33.28	7.90667	8.93667	7.89333	1
Os05g0535600	5.44	7.20333	4.47333	3.77	0.63	0.756667	0.573333	1
Os01g0105300	0	0.07	0.1	0	0.01	0	0.01	0
Os07g0549200	14.92	11.1167	16.4167	18.41	13.88	8.66667	19.66	1
novel3215	0	0.01	0	0.00666667	2.69667	1.73333	2.84	1
Os11g0207200	28.225	38.1	59.34	41.94	65.5767	63.8433	67.0767	1
Os03g0327700	12.945	12.8733	15.93	15.18	0.68	0.72	0.556667	1
Os04g0583200	8.865	6.5	28.38	12.8433	3.55	7.45	3.80333	1
Os03g0157450	0	0	0	0	0	0	0	0
Os06g0244700	13.35	8.08667	6.24	8.04333	0.18	0.0966667	0.12	1
Os04g0616300	24.775	42.2233	30.08	21.1133	18.0033	20.1767	21.7167	1
novel2227	1.665	1.68	2.20333	1.66667	0.173333	0.2	0.19	1
novel4020	1.61	1.76	2.62667	2.06667	0.19	0.0366667	0.16	1
Os11g0689300	0	0.0166667	0.0433333	0	0	0.01	0	0
Os11g0649300	2.195	1.15	1.51	2.84333	5.73333	4.55667	6.19	1
Os07g0654450	0.365	0.49	0.466667	0.58	0.25	0.21	0.166667	0
Os11g0656201	0	0	0	0	0	0	0	0
Os01g0362533	0	1.31667	0.6	0	0.156667	1.11	0	1
Os11g0209900	0.88	1.31667	0.09	0.136667	0	0	0	1
Os02g0556900	10.745	7.29667	8.08333	8.79	1.90333	2.34	0.993333	1
Os05g0510700	27.83	30.6033	33.7733	30.7667	18.9667	16.9467	16.6	1
Os02g0595500	28.52	24.01	25.3	26.8433	7.44333	8.79333	5.73	1
Os01g0650000	2.49	3.56667	5.12667	2.95667	2.7	1.91333	1.25333	1
Os09g0535200	0	0	0	0	0	0	0	0
Os10g0396400	38.82	41.9633	49.7867	46.5533	42.59	39.1433	43.1067	1
novel2184	0	0.193333	0.103333	0	0	0	0	0
Os04g0420033	0	0	0	0	12.0533	9.46	6.86667	1
Os07g0517800	0	0.163333	0.0633333	0.236667	0.08	0	0	0
Os04g0106500	2.295	1.04667	1.12667	1.55667	0.113333	0.07	0.14	1
Os06g0731900	22.95	15.6767	23.1	23.6067	4.83333	3.51333	6.50667	1
Os03g0342100	0	0.0366667	0	0	0.34	0.713333	0.146667	0
Os08g0534900	10.22	10.11	9.71	8.35	7.66333	3.85	4.3	1
Os01g0391500	18.27	21.66	30.9367	27.1	19.05	19.46	21.5633	1
Os05g0437800	5.29	8.72	7.75	8.19333	2.02333	1.08333	1.13333	1
Os01g0676200	2.955	2.22	5.04	4.5	69.36	42.7367	102.38	1
Os07g0205900	0	0	0.0266667	0	0	0	0	0
Os06g0698600	22.545	22.6633	34.7367	29.5233	2.55667	2.28	3.15667	1
Os06g0357000	0	0	0	0	0	0	0	0
Os04g0501200	10.165	8.85	9.16	10.8033	4.39667	4.71333	4.98333	1
Os03g0803800	0	0	0	0	0	0	0	0
Os02g0604600	0	0	0	0	0	0	0	0
Os01g0200200	0	0.33	0	0.5	0	0	0	0
Os05g0214400	1.2	0.843333	0.676667	1.53	0.13	0.126667	0.13	1
Os03g0120300	31.575	46.29	40.5067	37.4167	32.2667	33.8967	40.8167	1
Os11g0690332	5.725	7.02333	8.72	5.98667	0.703333	0.77	1.09333	1
Os01g0801800	3.975	2.28667	3.20333	3.48667	1.59	1.39333	2.33667	1
Os07g0142200	16.445	29.5767	9.30333	9.22333	82.63	48.9	5.97	1
Os11g0258900	0	0	0	0	0	0	0.01	0
Os05g0366600	4.705	9.08333	2.11667	1.76333	9.02	31.3867	0.83	1
Os05g0114250	0	0	0.146667	0	0	0	0	0
Os06g0160800	0	0	0	0	3.64	2.77667	3.15333	1
Os06g0324601	0	0	0	0.0233333	0	0	0	0
Os04g0485200	45.245	43.2867	49.3367	52.9333	25.8933	27.1133	24.3033	1
Os01g0615400	0	0.0666667	0	0	0	0	0	0
Os01g0960200	9.315	10.58	6.20333	6.49333	0.393333	0.173333	0.266667	1
Os10g0381200	0	0	0	0	0	0	0	0
Os07g0485100	21.925	21.6233	19.4867	19.07	8.01	6.18333	8.07667	1
Os07g0130200	0.62	0.85	0.456667	0.553333	0.383333	0.21	0.153333	0
Os02g0625100	1.06	1.00333	0.916667	1.89667	1.79	0.616667	2.63333	1
Os01g0103800	15.27	11.98	15.45	16.75	11.7033	10.0067	9.91333	1
Os11g0302800	0.245	0.0366667	0.22	0.0966667	0	0	0	0
Os03g0398600	0.735	0.58	0.63	0.83	1.16667	1.03667	0.676667	1
Os01g0976475	0.13	0	0	0.0833333	0	0	0	0
Os07g0457500	0	0.0266667	0	0	0.2	0.0933333	0.133333	0
Os11g0544600	35.05	32.8633	39.4533	40.6033	29.2333	25.1733	30.8567	1
Os01g0831900	1.31	1.78667	0.786667	0.573333	0	0	0	1
Os01g0569800	0.06	0.0933333	0.09	0.0466667	0.186667	0.16	0.123333	0
Os07g0606000	0	0	0	0	0.0233333	0	0	0
Os11g0233400	52.02	49.1733	73.22	68.6167	63.7033	46.3433	70.12	1
novel182	0.495	0.69	1.20667	1.21333	1.03667	1.30667	0.456667	1
gene-psbN	0	0	0	0	0	0	0	0
Os05g0162500	22.2	27.11	28.3367	24.06	0.34	0.293333	0.976667	1
Os03g0151000	0	0.0433333	0	0	0.03	0	0	0
novel2859	0.17	0.163333	0.396667	0.126667	0.116667	0.0833333	0.673333	0
Os04g0655400	0	0.293333	0.0266667	0.0366667	0	0	0	0
novel277	3.57	3.14333	0	2.13333	0	0.0266667	0.12	1
Os02g0582100	1.72	3.50667	3.12333	2.03333	9.62	6.79	6.16333	1
Os04g0309500	0	0	0.0366667	0.04	0	0	0	0
Os04g0619200	6.58	4.11	8.69	8.10667	1.90667	1.31667	1.79667	1
Os07g0457400	0	0	0	0	0.0133333	0	0	0
Os04g0375900	12.065	10.4567	6.2	10.08	0	0.16	0	1
Os03g0361100	0.26	0.1	0.29	0.176667	0	0	0	0
Os02g0726500	7.9	4.47	4.63333	6.22667	0.63	0.473333	0.34	1
Os07g0472200	7.565	8.14333	9.84667	8.88	8.94333	8.65	7.58	1
Os01g0802900	45.45	45.4467	58.7833	57.5033	26.08	21.4767	27.6433	1
novel2847	0.47	0.77	0.333333	1.16667	2.04333	2.81667	1	1
Os04g0506900	8.41	6.97667	9.10667	8.30333	0.756667	0.456667	0.786667	1
Os12g0472900	0	0	0	0.0933333	0	0.15	0	0
Os05g0473900	44.3	49.7833	52.0667	51.9367	27.0967	31.37	31.2	1
Os05g0489700	9.91	9.01667	12.9567	11.27	10.37	9.72333	9.41667	1
Os04g0111100	0.085	0.116667	0.266667	0.163333	0.0133333	0.0333333	0.06	0
Os04g0681400	28.985	23.9533	27.9567	31.7	1.96	1.02667	1.93333	1
Os02g0779850	0	0	0	0	0	0	0	0
Os05g0528200	62.11	50.3733	61.9	67.2733	28.4067	25.2833	32.8933	1
Os05g0225800	0	0	0	0	0	0	0	0
Os01g0192500	2.42	1.47	4.35	3.46667	0.113333	0.0733333	0.26	1
Os08g0478466	0.285	0.126667	0.206667	0.366667	0.123333	0.05	0.0166667	0
Os07g0554100	0	0	0	0	0	0	0	0
Os07g0419800	62.71	85.0267	97.7667	88.3933	32.57	34.61	28.11	1
Os07g0628301	0	0.293333	0.243333	0	0.303333	0	0.0766667	0
Os03g0216900	6.13	4.4	4.57667	5.62667	0.0166667	0.05	0.0533333	1
novel212	0	0	0	0	0	0	0	0
Os01g0527600	4.49	4.00333	5.18333	5.06667	3.36	1.85333	2.76667	1
Os03g0669900	0	0	0	0	0	0	0	0
Os01g0393100	0	0	0	0	0	0	0	0
Os07g0172900	21.915	23.7733	28.71	29.01	27.34	25.77	20.8533	1
Os03g0278400	67.71	57.6233	70.58	76.9867	19.3567	18.2167	18.1467	1
Os09g0329000	0	0.03	0.05	0.0766667	0	0.01	0.06	0
Os07g0593100	0	0	0	0	0	0	0	0
Os05g0398800	1.93	0.71	1.22667	2.14333	0.106667	0.693333	0.116667	1
Os03g0388650	0	0	0	0	0	0	0	0
Os08g0152100	0.065	0.1	0.0366667	0.1	0.0333333	0.0333333	0	0
Os07g0113101	0	0	0	0	0	0	0	0
Os06g0700750	0	0	0	0	0	0	0	0
Os04g0403300	51.515	68.9567	77.0467	94.0667	46.58	58.6367	92.6367	1
Os02g0481700	12.85	12.0733	16.4267	14.3833	10.4567	10.67	11.2133	1
Os01g0256500	3642.09	3893.33	3531.95	3706.31	185.403	200.157	201.713	1
Os12g0515500	4.23	4.82333	5.91	7.54667	4.20667	2.62333	4.26667	1
Os12g0459100	1.15	2.18	1.72	1.49	0	0	0	1
Os02g0517333	0	0	0	0	0	0	0	0
Os02g0324200	8.94	10.6967	12.7433	12.4533	5.52667	4.18333	5.85667	1
Os06g0204800	0	0	0	0.0533333	0	0	0	0
Os02g0247800	4.105	2.53667	2.67667	2.99	2.86	3.50667	2.76	1
Os04g0690800	1.39	1.79	8.34667	1.02	2.58667	1.48667	2.17667	1
Os03g0711600	30.74	30.0267	30.5767	28.1433	2.75	3.22	2.86667	1
Os08g0533450	0	0	0	0.0466667	0	0	0	0
Os02g0193100	0.335	0.266667	0.216667	0.456667	1.96333	1.7	1.07333	1
Os05g0410900	1.505	1.56333	7.53	3.76333	14.1433	14.57	10.82	1
Os01g0182832	0	0	0	0	0	0	0	0
Os02g0666000	0.12	0.18	0	0.0833333	0.06	0.0566667	0.113333	0
Os11g0633600	0.75	0.473333	1.53	1.17	0.6	0.7	0.55	1
Os01g0187000	1.625	2.7	3.62	3.56	0.743333	0.503333	0.663333	1
Os01g0177400	1.315	2.52667	1.31333	0.956667	1.53333	1.96333	0.306667	1
Os09g0497400	169.185	122.397	134.89	156.423	71.3833	77.8733	73.8233	1
novel316	0.15	0.243333	0.143333	0.07	0.0466667	0.276667	0.0766667	0
Os01g0130200	3.03	2.52	3.51667	4.62333	8.31667	13.3733	2.4	1
Os07g0577300	11.915	11.4267	11.65	13.4833	0.776667	0.393333	0.726667	1
Os06g0729300	40.02	44.6233	54.72	67.35	6.58333	3.63	9.14667	1
Os07g0612400	0.275	0.363333	0.216667	0.336667	0	0.0233333	0.0233333	0
Os12g0153700	1.075	1.15	1.42333	1.12333	0.09	0.0866667	0.0666667	1
Os08g0510500	10.485	17.3667	14.3033	14.7767	6.39667	6.33333	6.04333	1
Os07g0181100	0.02	0	0.01	0	0	0	0	0
Os05g0297900	112.58	81.2333	89.2533	104.453	34.61	27.0133	36.4367	1
Os08g0413100	0.04	0.03	0	0	0	0	0	0
Os01g0655400	26.215	29.7	35.8	30.0233	20.5567	16.9	21.2933	1
Os11g0137400	0	0	0	0	0	0	0	0
Os06g0181200	16.165	11.85	20.95	23.7467	8.01667	3.59667	8.19667	1
Os03g0422900	0.34	0.286667	0.186667	0.343333	0.136667	0.15	0.0533333	0
Os03g0314200	55.45	53.2567	73.3867	65.69	7.90667	8.05	6.30333	1
Os03g0646100	11.27	6.78333	9.07	10.9533	1.83	1.00333	3.28	1
Os02g0123450	0.975	1.67333	1.13333	1.07333	1.10333	0.996667	0.583333	1
Os01g0268700	0	0	0	0	0	0	0	0
Os07g0684900	2.415	4.95333	16.1133	15.3033	0.0933333	0	0.0566667	1
Os02g0288925	0	0	0	0	0	0	0	0
Os11g0553832	0	0	0	0	0	0	0	0
Os02g0635800	0.225	0.293333	0.993333	0.436667	0.0833333	0	0.0233333	0
Os02g0132500	77.655	60.44	105.527	175.167	37.6533	34.41	30.88	1
Os11g0544800	12.765	8.60667	10.3967	11.1667	39.39	19.5433	37.25	1
Os01g0704100	11.175	17.7133	2.27333	2.21667	0.366667	0.48	0.433333	1
Os04g0657600	0	0	0	0	0	0.0333333	0.0166667	0
Os08g0226400	0	0	0	0	0	0	0	0
Os11g0621000	19.295	30.57	29.19	30.3967	6.51333	6.49667	5.50333	1
Os04g0446100	0	0.0366667	0	0	0	0	0	0
Os09g0385900	0	0	0	0	0	0	0	0
Os10g0409400	1.92	4.23667	7.49667	3.35667	18.05	56.06	6.91	1
Os01g0120600	9.78	8.01667	14.31	14.71	4.96333	7.45333	5.28333	1
novel1706	0.085	0.0633333	0.18	0.15	1.61	0.963333	2.11333	1
novel351	4.27	9.33667	4.77333	3.32667	2.47	4.18	1.32333	1
Os05g0152201	42.275	33.1567	41.4733	50.5167	10.0633	9.28333	7.79333	1
[truncated: 36,575 more rows]
