# Supplementary material for: Integrated omic analysis provides insights into the molecular regulation of stress tolerance by partial root-zone drying in rice
Source: Front Plant Sci. 2023 Jun 9;14:1156514. doi: 10.3389/fpls.2023.1156514 (PMC10288491; doi:10.3389/fpls.2023.1156514)
Supplement: Supplementary file 1 [file DataSheet_1.zip › Table S10.xlsx]

## Sheet: TableS10
DEGs identified colocalized with the reported QTLs	AVER_PEG_L	AVER_NT_L	AVER_PRD_L	AVER_PRDPEG_R	AVER_PEG_R	AVER_NT_R	AVER_PRD_R	Module	Trait	TF/regulators	Abbreviations for the traits
Os01g0867300	5.30667	2.28333	9.62	8.015	8.49333	12.7667	8.88667	1	RT;RDW	ABF1	DT Drought tolerance
Os05g0491000	4.59333	4.06667	9.57	5.63	5.26	5.23667	8.58333	1	RDW;RN	na	RT Root thickness
Os05g0519700	1.84333	1.46	1.87333	2.26	1.73	2.24667	1.55667	1	RDW;RN	na	RL Root length
Os01g0627500	63.9633	57.6533	46.0833	9.78	19.0367	8.27	6.25667	2	RT; RN	na	RT Root thickness
Os01g0655500	208.15	279.923	92.4433	24.235	82.95	37.91	33.4567	2	RT; DT	na	RN Roots number
Os01g0869800	430.77	506.95	254.877	3.8	6.44333	16.0767	2.64333	2	RT;RDW	na	RDR Rate of deep rooting
Os01g0870400	4.10333	3.04	1.61333	0	0	0	0	2	RT;RDW	na
Os01g0871200	294.413	281.703	167.713	93.685	181.717	143.683	85.0533	2	RT;RDW	na
Os05g0496200	2134.92	2239.84	2017.84	47.35	39.7533	107.73	40.9833	2	RDW;RN	na
Os05g0502500	78.01	100.777	50.0333	3.305	4.02333	7.08	5.30667	2	RDW;RN	na
Os05g0510100	10.1167	9.56333	7.19333	3.71	5.24333	10.0233	5.38667	2	RDW;RN	na
Os05g0512200	17.7467	59.6867	4.50333	7.68	6.63	11.0333	5.91333	2	RDW;RN	na
Os09g0528000	0.623333	1.16667	0.276667	0.86	0.15	0.09	0.183333	2	RT;RN	na
Os09g0528700	24.0433	26.67	13.5567	0.295	0.36	1.03	0.933333	2	RT;RN	na
Os09g0530000	1302.01	1386.86	985.843	10.41	10.3967	28.41	8.61	2	RT;RN	na
Os09g0530300	38.73	36.3333	19.6	3.015	3.40333	4.71667	3.76333	2	RT;RN	na
Os09g0532400	513.64	426.57	223.483	48.23	70.5833	49.2967	52.94	2	RT;RN	na
Os09g0532700	86.43	99.4233	45.65	8.605	7.53667	11.4	9.68667	2	RT;RN	na
Os01g0627933	6.08333	3.70333	8.59333	0.9	0.733333	0.95	0.813333	3	RT; RN	na
Os01g0628900	4.60333	1.36	2.09667	0.05	0.0866667	0	0.0266667	3	RT; RN	na
Os01g0633000	457.263	342.453	566.917	34.355	32.7067	74.3033	37.0967	3	RT; RN	na
Os01g0633100	24.1	25.67	28.7467	8.2	11.4967	21.2133	15.8867	3	RT; RN	na
Os01g0635200	343.473	265.87	416.48	2.8	1.62667	4.52333	11.4767	3	RT; RN	na
Os01g0656200	29.3467	14.1867	35.2067	16.54	15.1833	18.1133	20.81	3	RT; DT	na
Os01g0866400	196.45	187.63	499.187	3.32	3.91333	9.37333	2.95333	3	RT;RDW	na
Os01g0871600	55.2967	32.7367	40.8367	7.565	38.1133	19.11	25.4067	3	RT;RDW	na
Os01g0871800	28.24	6.03333	37.33	8.15	6.19333	4.24667	12.3633	3	RT;RDW	na
Os01g0871900	25.5233	6.74333	51.24	8.865	6.52	2.73667	17.8167	3	RT;RDW	na
Os01g0872000	11.6733	3.74333	11.93	2.52	3.31667	2.02667	5.30667	3	RT;RDW	na
Os01g0872100	79.0567	24.43	67.5333	6.725	7.32	5.81	12.8767	3	RT;RDW	na
Os01g0874800	45.3267	25.9867	62.51	7.505	7.06667	12.5233	8.50667	3	RT;RDW	na
Os05g0490900	121.807	96.6133	115.57	2.82	2.46667	9.15	4.29	3	RDW;RN	na
Os05g0495000	7.38667	4.06	12.96	1.875	3.47333	1.90333	1.88333	3	RDW;RN	na
Os05g0496100	4.52333	7.27333	21.27	0.41	0.243333	0.273333	0.06	3	RDW;RN	na
Os05g0500400	12.0233	3.01	21.4867	0.735	0.816667	2.15667	0.823333	3	RDW;RN	na
Os05g0500450	34.1267	29.6433	73.1267	30.145	23.3467	32.3367	45.0333	3	RDW;RN	na
Os05g0501400	1	0.446667	1.69	0.215	0.253333	0.593333	0.483333	3	RDW;RN	na
Os05g0502000	8.62333	4.39333	17.4	0.02	0.283333	0	0.02	3	RDW;RN	na
Os05g0519600	29.14	12.1933	30.6533	3.025	2.76333	5.08667	2.76	3	RDW;RN	na
Os09g0526700	28.7267	34.77	41.0733	13.885	22.61	10.7133	11.8733	3	RT;RN	na
Os09g0529300	7.42667	4.40667	11.3733	0.89	1.35333	2.12	1.47667	3	RT;RN	na
Os09g0529350	20.4567	10.57	33.6433	2.965	2.44	4.08	2.87	3	RT;RN	na
Os01g0631200	5.96667	73.61	10.8633	14.125	25.9033	52.69	59.87	4	RT; RN	na
Os01g0860450	0.106667	1.68667	0.306667	0.375	0.366667	2.75	1.31667	4	RT;RDW	na
Os01g0860601	2.65333	152.13	19.26	7.265	12.7533	113.2	57.1367	4	RT;RDW	na
Os01g0862800	6.4	16.5467	8.68	10.755	8.13	9.98	10.1233	4	RT;RDW	na
Os01g0871100	6.28333	7.33	3.99333	8.24	6.72333	9.41667	7.18	4	RT;RDW	na
Os05g0495300	39.9467	56.3033	22.2133	36.675	60.7867	63.01	49.9833	4	RDW;RN	na
Os05g0495900	29.1067	66.5667	8.62667	22.43	29.8033	18.5833	17.29	4	RDW;RN	na
Os09g0527900	74.9633	212.167	27.44	73.995	120.087	175.3	68.3233	4	RT;RN	na
Os09g0530275	3.2	4.09333	1.10333	3.055	3.87	5.06667	3.76333	4	RT;RN	na
Os01g0625900	1.19667	2.52667	0.81	12.8	6.07667	4.43667	8.66667	5	RT; RN	na
Os01g0627900	0.39	0	0.146667	6.995	3.52667	1.32667	2.93333	5	RT; RN	na
Os01g0630300	0	0	0.0266667	22.925	5.68333	4.33667	10.08	5	RT; RN	na
Os01g0631700	1.72333	0.993333	2.53333	25.185	16.5533	21.4733	19.7967	5	RT; RN	na
Os01g0649100	73.2267	57.6233	72.9167	418.335	200.777	200.903	293.717	5	RT; DT	na
Os01g0651100	0.956667	0.45	1.56	2.25	1.81	1.99667	2.85	5	RT; DT	na
Os01g0653100	0	0	0	6.2	1.45333	1.56667	2.59	5	RT; DT	na
Os01g0657801	0	0	0	7.805	2.56667	2.18667	3.45	5	RT; DT	na
Os01g0860300	34.4933	34.15	33.6533	276.565	118.673	115.997	221.293	5	RT;RDW	na
Os01g0860900	0	0.07	0.0966667	4.855	1.09	0.84	2.88667	5	RT;RDW	na
Os01g0861900	1.17333	1.13333	1.41667	3.18	1.36	1.21667	1.93	5	RT;RDW	na
Os01g0866200	5.32333	8.27333	11.52	308.375	174.467	154.657	233.793	5	RT;RDW	na
Os01g0868300	0.0266667	0.0266667	0.0133333	4.535	2.10667	1.89667	1.96667	5	RT;RDW	na
Os01g0868600	0	0	0	11.705	4.92	1.21	3.35	5	RT;RDW	na
Os01g0869300	0.0166667	0.05	0.15	15.6	8.44333	8.92333	14.16	5	RT;RDW	na
Os01g0875500	0.366667	0.0966667	0.306667	23.265	7.19	9.50333	12.6833	5	RT;RDW	na
Os05g0491100	194.8	168.843	228.357	685.555	324.39	414.703	590.007	5	RDW;RN	na
Os05g0493500	1.79667	2.12	1.61667	35.85	16.1867	16.7933	24.72	5	RDW;RN	na
Os05g0498300	0.196667	0.133333	0.256667	4.32	1.86333	1.94	2.71333	5	RDW;RN	na
Os05g0499300	0	0	0	277.755	77.2933	76.7067	130.813	5	RDW;RN	na
Os05g0501700	8.06333	2.72333	15.8033	44.375	22.1567	24.2467	39.5533	5	RDW;RN	na
Os05g0512400	2.36333	0.98	2.06667	10.235	5.13667	5.47667	9.44667	5	RDW;RN	na
Os05g0512600	0.3	0.0233333	0.0733333	34.54	9.84333	15.7567	25.85	5	RDW;RN	na
Os05g0516800	3.16333	1.48	3.61333	71.85	33.0033	35.1033	58.7767	5	RDW;RN	na
Os05g0518800	0	0	0.00333333	10.53	3.81333	0	0.57	5	RDW;RN	na
Os09g0529900	2.49667	1.46667	1.13	8.235	3.15667	3.96	6.04333	5	RT;RN	na
Os01g0633500	0	0	0	0.535	1.17	4.75667	5.85667	6	RT; RN	na
Os01g0860500	1.57	5.8	1.32	26.235	24.7667	66.16	43.78	6	RT;RDW	na
Os01g0871150	1.59333	3.42	3.67	0.44	4.61333	3.96	4.76	6	RT;RDW	na
Os01g0872600	7.24	2.18667	4.75333	4.64	8.82667	11.6467	7.95	6	RT;RDW	na
Os01g0875000	3.43	1.86	2.77667	10.7	5.1	13.3933	15.5167	6	RT;RDW	na
Os05g0493800	0.0266667	0.0133333	0	20.855	17.5767	37.3667	46.8967	6	RDW;RN	na
Os05g0496400	0.376667	0.25	0.246667	1	0.766667	5.39667	4.99667	6	RDW;RN	na
Os05g0500200	0.08	0.04	0.0533333	2.065	1.53333	5.87333	4.56	6	RDW;RN	na
Os05g0508400	3.42	9.04667	3.60667	9.44	11.3767	14.5133	22.9867	6	RDW;RN	na
Os05g0519300	0.513333	1.77667	0.12	4.205	7.40667	11.2567	3.02667	6	RDW;RN	na
Os09g0527600	11.1367	9.67	13.3833	8.435	12.7467	18.18	16.4567	6	RT;RN	na
Os01g0624700	0.343333	0.53	1.33	8.48	14.6	14.5133	13.1833	7	RT; RN	na
Os01g0625200	1.59333	1.89	0.826667	72	47.5	54.8733	54.5767	7	RT; RN	na
Os01g0627400	0.75	1.71	0.206667	5.875	8.18667	8.73667	7.76	7	RT; RN	na
Os01g0628700	6.37333	10.57	4.22333	30.245	27.5233	35.88	32.8633	7	RT; RN	na
Os01g0631100	6.56333	8.19333	5.96	27.77	25.96	31.7833	30.93	7	RT; RN	na
Os01g0631800	1.36	3.60667	1.93	61.395	71.3733	40.77	42.4933	7	RT; RN	na
Os01g0649900	5.67	2.39333	2.93	19.705	26.2133	29.62	29.86	7	RT; DT	na
Os01g0659900	0.32	1.02667	0.413333	27.27	39.71	39.1933	49.7767	7	RT; DT	na
Os01g0861700	1.64667	1.05333	3.85667	16.4	14.58	24.9967	22.7867	7	RT;RDW	na
Os01g0862600	3.74333	2.53333	5.98	9.1	7.61667	8.08333	10.9267	7	RT;RDW	na
Os01g0863300	5.11333	12.0933	9.07333	36.005	46.9233	50.7867	38.81	7	RT;RDW	na
Os05g0494600	0.726667	0.216667	0.546667	1.785	1.22667	0.38	1.17	7	RDW;RN	na
Os05g0495600	4.22333	7.15333	1.83	13.975	13.63	18.4533	20.8233	7	RDW;RN	na
Os05g0495700	2.82667	21.35	26.2667	45.285	45.2633	46.4533	33.5167	7	RDW;RN	na
Os05g0497200	5.36	5.83333	9.1	65.425	40.05	34.3933	50.8067	7	RDW;RN	na
Os05g0499400	1.42667	1.65	0.61	22.365	22.61	24.74	21.1033	7	RDW;RN	na
Os05g0502200	0.743333	0.186667	0.98	2.725	2.37333	3.17	3.27667	7	RDW;RN	na
Os05g0513900	3.99667	4.76	3.7	31.335	33.4567	16.6367	32.4067	7	RDW;RN	na
Os05g0516700	2.07333	7.13667	11.61	36.2	29.4	30.45	36.2033	7	RDW;RN	na
Os09g0361100	13.2467	5.61667	15.14	39.945	39.1367	43.4833	49.57	7	RL;RDR	na
Os09g0526600	1.13333	0.626667	4.89	14.3	11.2867	8.50667	12.8033	7	RT;RN	na
Os01g0656600	13.1933	10.9567	15.1233	74.52	124.763	19.5733	22.3333	8	RT; DT	na
Os01g0865100	37.92	33.4667	57.59	218.65	346.36	56.0967	91.8533	8	RT;RDW	na
Os05g0501200	6.24667	10.3833	4.41667	9.965	15.26	9.84	9.04667	8	RDW;RN	na
Os05g0518750	0.05	0	0.0733333	3.995	6.6	0.253333	0.23	8	RDW;RN	na
Os01g0636400	0.0166667	0.0533333	0.0166667	3.415	7.16	2.84	1.41	9	RT; RN	na
Os01g0658400	172.647	247.23	127.667	596.965	794.253	749.96	662.043	9	RT; DT	na
Os01g0864500	7.01667	16.0633	12.3733	116.125	120.637	39.3533	59.52	9	RT;RDW	na
Os01g0865700	0.233333	0.253333	0.0466667	2.545	2.05	0.88	1.42667	9	RT;RDW	na
Os01g0866100	13.6	11.9633	20.2133	33.035	83.3167	55.1467	43.5667	9	RT;RDW	na
Os01g0871300	10.31	10.6767	5.17333	37.065	35.36	31.63	30.89	9	RT;RDW	na
Os05g0493100	0.896667	0.656667	0.33	6.4	5.86	2.76	3.33333	9	RDW;RN	na
Os09g0532900	8.18333	5.91667	9.92	28.585	59.6967	38.0733	25.1633	9	RT;RN	na
Os01g0627600	0.0333333	0	0.0133333	6.04	7.49667	3.07667	4.03	10	RT; RN	na
Os01g0629600	0.22	0.343333	0.88	1.475	2.12333	0.533333	0.606667	10	RT; RN	na
Os01g0652300	0.986667	0.216667	0.78	3.015	6.85333	0.836667	0.703333	10	RT; DT	na
Os01g0660200	43.4633	1.71333	5.58	20.66	15.6333	9.97	16.7467	10	RT; DT	na
Os01g0865900	0	0	0	0	4.09	2.52	0.516667	10	RT;RDW	na
Os01g0872566	1.34667	0.2	0.606667	0.585	1.10333	1.08333	0.83	10	RT;RDW	na
Os05g0506600	0.08	0.11	0.19	0.94	2.13	0.0166667	0.143333	10	RDW;RN	na
Os05g0506800	0.0366667	0	0.0466667	1.79	2.82667	0.0533333	0.116667	10	RDW;RN	na
Os05g0515600	0.0566667	0	0	2.715	2.67667	0.39	0.773333	10	RDW;RN	na
Os01g0641000	16.1367	10.93	15.59	7.765	7.54667	17.25	17.4233	1	RT	na
Os01g0882200	7.10333	4.59333	10.6067	6.04	10.2933	11.6533	9.30667	1	RT	na
Os01g0886350	8.01667	3.47667	17.9933	12.11	6.14333	8.17667	11.0067	1	RT	na
Os02g0707900	12.5267	8.96	27.6033	30.73	18.0933	25.08	30.82	1	RDR	na
Os02g0708000	3.76667	3.20333	8.37667	6.5	5.52333	6.09333	6.92	1	RDR	na
Os02g0710800	17.4167	11.2667	27.64	11.73	10.49	20.35	17.6967	1	RDR	na
Os02g0711200	4.37667	2.26333	5.4	5.07	4.59	7.2	6.38333	1	RDR	na
Os04g0458300	6.43333	2.75	16.94	17.05	10.0933	9.36333	16.05	1	RT	na
Os04g0467800	5.74	4.13	7.95667	3.1	5.05333	8.11667	5.85667	1	RT	na
Os04g0568700	3.55	5.44667	13.1567	8.77	8.11333	11.05	11.05	1	RDR	na
Os04g0572700	5.37667	3.4	8.59	4.49	4.25333	4.95667	5.46	1	RDR	na
Os04g0608600	3.25333	2.76667	4.79667	2.835	2.59	5.07667	5.63667	1	RL	na
Os04g0617050	7.95667	5.61	18.8167	8.905	9.44	7.10333	10.04	1	RL	na
Os05g0271900	3.04667	1.30667	3.66667	2.72	2.04333	2.49667	3.79667	1	RT	na
Os05g0279300	7.69333	5.3	12.7867	8.955	6.36	9.70333	9.90667	1	RT	na
Os05g0337500	29.6933	17.0567	38.55	19.275	19.7867	31.42	28.01	1	RT	na
Os05g0455900	1.26333	0.586667	3.39	2.325	2.1	2.97333	3.63333	1	RN	na
Os05g0460000	1.52667	0.996667	4.14667	1.94	1.93667	3.23333	1.68	1	RN	na
Os05g0483801	11.3	8.99	18.6833	12.645	11.3633	19.78	17.43	1	RN	na
Os06g0154800	7.6	5.08667	12.09	10.68	10.73	12.57	13.3267	1	RT	na
Os06g0158300	4.34	2.1	5.25667	3.885	4.43333	5.49	5.94667	1	RT	na
Os08g0177550	4.59333	3.17333	6.87333	4.61	4.54667	7.61333	6.29667	1	RDW	na
Os08g0196700	6.46667	5.19667	14.8867	13.495	12.53	12.1133	13.8233	1	RDW	NF-YA7
Os08g0197800	1.24333	0.353333	1.34667	1.595	1.53333	1.99667	2.57667	1	RDW	na
Os08g0469600	5.11333	3.04	11.6233	7.045	6.72667	13.6733	12.44	1	RDW	na
Os09g0506000	2.42	2.37333	2.47	3.235	1.25	1.87667	2.66667	1	RDW	na
Os09g0520300	0.576667	0.196667	1.11333	0.41	0.456667	0.44	0.566667	1	RT	na
Os11g0276000	1.38	1.24	3.03667	1.395	0.86	0.94	2.26	1	RDW	na
Os11g0679900	1.19333	0.343333	2.15333	2.275	1.80667	2.84333	3.31	1	RDW	na
Os01g0642200	3167.86	3277.96	3083.78	141.025	180.04	719.91	1098.18	2	RT	na
Os01g0647200	417.8	438.583	196.12	0.36	3.15	1.08333	1.23333	2	RT	na
Os01g0662600	587.103	903.93	422.767	123.125	165.533	300.553	233.753	2	RT	na
Os01g0666600	38.67	187.167	4.54667	0.575	0.466667	0.67	0.42	2	RT	na
Os01g0878000	21.47	16.92	10.88	4.92	1.98667	1.70667	3.94333	2	RT	na
Os01g0894100	27.3233	27.8533	13.4033	0.2	0.27	0.453333	0.316667	2	RT	na
Os01g0896500	214.043	275.183	120.04	6.19	6.73	21	4.73333	2	RT	na
Os02g0704000	207.22	373.393	68.6833	1.205	1.85667	3.97333	0.696667	2	RDR	na
Os02g0704300	18.5667	24.3533	5.33	3.975	5.32667	3.32333	2.57333	2	RDR	na
Os02g0705100	16.7267	37.1267	4.15	2.21	1.29667	2.52333	2.35667	2	RDR	na
Os04g0442200	18.9233	33.36	7.98	6.015	7.05667	11.16	7.02333	2	RT	na
Os04g0444800	15.1467	80.2033	1.43667	0.85	1.61333	7.46667	0.416667	2	RT	na
Os04g0448600	134.59	265.14	83.2	18.26	20.0167	19.7067	18.3333	2	RT	na
Os04g0448900	317.367	318.85	149.123	15.655	22.4167	21.11	17.6733	2	RT	na
Os04g0452100	49.7933	62.1167	46.09	3.45	5.21333	9.08	4.33333	2	RT	na
Os04g0457000	3777.16	4217.47	2046.68	58.03	58.7133	259.61	27.27	2	RT	na
Os04g0457100	76.5	84.21	20.2633	1.51	1.41667	5.56667	0.393333	2	RT	na
Os04g0457400	7.74333	5.93	1.60667	2.54	3.28667	3.38	1.91667	2	RT	na
Os04g0459500	844.187	1509.88	573.607	5.585	5.02667	18.8833	3.99	2	RT	na
Os04g0465432	3.08	3.83	2.09333	1.665	1.40667	1.41333	1.41	2	RT	na
Os04g0477000	7.39333	8.59	4.18	0.36	0.513333	0.526667	0.256667	2	RT	na
Os04g0477025	6.95333	7.66	3.9	0.26	0.623333	0.776667	0.646667	2	RT	na
Os04g0562100	11.3167	7.20333	4.20667	4.765	3.11	4.28	5.07	2	RDR	na
Os04g0565400	8.7	13.7933	3.92	0.1	0.0733333	0.11	0.0633333	2	RDR	na
Os04g0573000	5.48	2.46	1.35333	0.19	0.17	0.43	0.516667	2	RDR	na
Os04g0578200	6.92333	15.0233	3.71	1.87	1.78	4.13333	2.41333	2	RDR	na
Os04g0612500	446.413	2005.77	90.9133	7.665	41.8933	11.1667	3.71333	2	RL	na
Os04g0624600	33.39	58.9133	15.1533	14.945	11.3933	20.88	11.3433	2	RL	na
Os05g0291700	454.437	543.6	338.473	6.725	6.78333	17.59	4.05	2	RT	na
Os05g0292800	337.703	409.23	313.71	8.115	11.6767	37.9167	7.14	2	RT	na
Os05g0293600	0.6	1.05	0.423333	0.33	0.58	0.45	0.413333	2	RT	na
Os05g0295200	32.3433	41.66	36.4633	42.17	20.4667	21.4067	26.7433	2	RT	na
Os05g0311500	95.4567	158.43	37.47	24.78	69.9233	57.5667	23.6233	2	RT	na
Os05g0317900	9.80333	12.46	2.84667	0	0	0	0	2	RT	na
Os05g0323800	68.91	92.0433	42.4233	17.31	20.8	23.32	19.0167	2	RT	na
Os05g0332801	3.28667	3.75	1.62667	1.25	0.826667	1.79333	1.76333	2	RT	na
Os05g0365000	2.42	4.78667	0.66	0.795	0.446667	1.83333	0.966667	2	RT	na
Os05g0365600	5.35667	13.1667	3.68667	0.255	0.0533333	0.05	0.07	2	RT	na
Os05g0366600	9.02	31.3867	0.83	4.705	9.08333	2.11667	1.76333	2	RT	na
Os05g0374200	2.83333	7.81667	0.33	0.175	0.233333	0.43	0.166667	2	RT	na
Os05g0457200	5.87	2.05	1.18667	0.84	0.546667	0.403333	0.35	2	RN	na
Os05g0462000	15.9433	24.7567	7.28333	0	0	0.0366667	0	2	RN	na
Os05g0468700	25.7167	24.8133	22.15	7.29	12.86	10.8433	5.61667	2	RN	na
Os05g0475700	25.2233	26.0467	8.14667	2.58	3.26	3.14	3.63667	2	RN	na
Os05g0521300	49.42	49.72	21.8867	18.135	12.91	20.0867	17.48	2	RN	na
Os05g0526800	2.92667	3.45667	1.70333	0.625	0.56	1.05333	1.18667	2	RN	na
Os05g0529700	15.1867	24.41	4.69667	2.285	3.23667	5.30667	3.77667	2	RN	na
Os05g0531000	40.01	85.9533	47.3867	21.46	18.1467	41.92	23.9167	2	RN	na
Os05g0534100	25.3533	39.3433	18.46	7.405	6.87333	7.71667	9.42333	2	RN	na
Os05g0541000	9.71667	13.46	4.52667	9.42	3.61	5.56667	5.38	2	RN	na
Os05g0541200	26.29	45.5767	7.37	8.355	14.8567	11.5267	15.1	2	RN	na
Os06g0149100	8.13333	5.59667	3.83	0.64	0.376667	0.716667	0.693333	2	RT	na
Os06g0152550	7.53	12.3333	2.69	0.87	0.683333	1.10667	1.00333	2	RT	na
Os06g0160700	4.83333	6.92667	3.12667	1.48	0.46	0.786667	0.816667	2	RT	na
Os06g0161350	1.21667	0.756667	0.15	0.65	0.456667	0.53	0.84	2	RT	na
Os06g0165500	4.17667	5.51333	2.11333	0.115	0.103333	0.203333	0.0433333	2	RT	na
Os08g0174100	0.566667	1.24667	0.23	0.15	0.21	0.04	0.0433333	2	RDW	na
Os08g0174300	1.34333	2.07333	0.466667	0.085	0.146667	0	0	2	RDW	na
Os08g0183900	77.9867	102.593	49.1833	2.03	2.03667	3.36333	1.11667	2	RDW	na
Os08g0190300	1.56	1.70333	0.76	0	0.02	0.06	0.06	2	RDW	na
Os08g0192100	6.82667	10.21	2.93333	0	0	0.123333	0	2	RDW	na
Os08g0193100	9.58667	14.4833	3.99333	3.48	1.67333	2.29667	2.27333	2	RDW	na
Os08g0200300	13673.6	19224.8	9187.77	45.425	43.7	173.95	30.6067	2	RDW	na
Os08g0200750	0.166667	1.01	0.0933333	0.035	0.05	0.0533333	0.0333333	2	RDW	na
Os08g0202300	16.5733	24.3633	17.3333	4.485	9.91	15.7267	11.26	2	RDW	na
Os08g0203300	5.99	10.5133	3.90333	3.745	3.70667	5.54667	3.75	2	RDW	na
Os08g0221300	1.24333	3.30333	0.62	0.075	0.13	0.0866667	0.0433333	2	RDW	na
Os08g0224500	1.30667	1.80667	0.79	0.7	0.486667	0.706667	0.793333	2	RDW	na
Os08g0225900	0.38	4.12333	3.13667	0.07	0.0833333	0.14	0.103333	2	RDW	na
Os08g0468100	40.8333	375.387	42.7367	6.195	14.5533	41.21	31.0867	2	RDW	na
Os08g0468200	0.5	7.46333	0.326667	0	0.156667	0.133333	0.373333	2	RDW	na
Os08g0468700	1.30667	1.94333	0.796667	0	0.04	0.00666667	0	2	RDW	na
Os08g0468801	0.5	7.46333	0.326667	0	0.156667	0.133333	0.373333	2	RDW	na
Os08g0472800	12.94	7.02	3.19667	4.595	2.93333	3.84333	2.75	2	RDW	na
Os08g0476300	3.17	5.85333	2.58333	0.67	0.316667	0.0566667	0.25	2	RDW	na
Os09g0315000	9.04667	23.66	1.58	2.585	2.43667	4.04667	2.61667	2	RDR	na
Os09g0344800	54.1867	65.88	29.26	36.98	9.21	12.8933	18.7867	2	RDR	na
Os09g0345300	2.17667	2.3	0.963333	1.175	1.65667	0.89	0.97	2	RDR	na
Os09g0346500	9866.48	10595.4	3228	85.85	99.43	271.233	50.5433	2	RDR	na
Os09g0353200	0.673333	2.24	0.263333	0.485	0.736667	0.17	0.0633333	2	RDR	na
Os09g0359500	4.01	4.26	1.57	0	0	0	0	2	RDR	na
Os09g0361500	47.8633	48.67	42.51	3.6	4.11333	8.85333	2.98	2	RL	na
Os09g0396900	6.81	10.21	6.27667	4.085	8.39	4.00333	3.37667	2	RL	na
Os09g0400000	154.287	113.933	67.0533	6.395	3.54667	3.61	4.62333	2	RL	na
Os09g0400100	6.93667	19.0033	9.19333	2.015	2.44667	3.74333	3.84333	2	RL	na
Os09g0400600	15.84	19.85	8.04	1.79	1.92667	1.54	0.74	2	RL	na
Os09g0402300	18.8867	35.43	13.4633	16.75	9.85667	16.3333	14.3067	2	RL	na
Os09g0508900	220.59	217.673	216.743	9.62	9.62667	32.3967	20.32	2	RDW	na
Os09g0517000	731.183	776.847	593.773	6.685	7.97333	21.7967	5.55333	2	RT	na
Os09g0520500	6.27333	5.19	1.38	5.92	1.63	3.25333	3.06667	2	RT	na
Os09g0548400	190.03	167.53	106.09	2.3	2.82667	11.3767	9.31333	2	RL	na
Os11g0257800	4.32	6.39	6.09667	3.6	1.36	4.71667	4.8	2	RDW	na
Os11g0264500	20.9667	32.0933	15.2967	2	3.60333	1.45667	0.8	2	RDW	na
Os11g0267000	91.7833	179.527	26.0233	5.015	5.67667	17.5633	4.05667	2	RDW	na
Os01g0615000	19.9467	16.6433	30.2467	2.615	4.18	7.78667	4.12333	3	RN	na
Os01g0618200	11.2167	8.19333	20.3367	5.58	3.68333	3.79	4.31	3	RN	na
Os01g0618400	124.637	57.7533	136.967	9.21	6.29333	15.4667	7.35	3	RN	na
Os01g0646000	2.8	0.976667	5.09333	0.79	0.69	0.72	0.986667	3	RT	na
Os01g0662300	188.707	103.023	371.31	16.995	16.4533	37.92	19.2267	3	RT	na
Os01g0662700	35.3033	24.99	48.72	6.625	7.13667	19.58	4.69333	3	RT	na
Os01g0665900	10.5867	2.42333	20.4267	1.795	1.23333	0.793333	0.736667	3	RT	na
Os01g0876650	6.36667	3.67667	10.4067	0.685	4.11667	3.28667	2.42	3	RT	na
Os01g0881800	9.68667	5.46333	15.4933	2.46	2.58	5.23	4.11667	3	RT	na
Os01g0882500	268.137	190.723	467.073	1.55	1.10333	5.33	1.8	3	RT	na
Os01g0884300	147.763	255.213	294.277	101.21	139.56	180.297	120.033	3	RT	na
Os01g0887400	15.1433	11.31	28.59	7.61	5.44333	10.14	8.85	3	RT	na
Os01g0889800	39.63	19.6867	42.4633	3.325	2.32667	6.98	3.13667	3	RT	na
Os01g0890600	5.07	1.49667	3.31667	0.225	0.826667	0.0233333	0.163333	3	RT	na
Os02g0704900	201.6	161.823	425.82	56.09	51.4467	78.32	101.743	3	RDR	na
Os02g0705000	6.04	3.39667	9.51333	4.195	2.51667	4.10667	3.10333	3	RDR	na
Os04g0442300	7.33333	2.99	8.04333	6.88	1.50333	1.98	2.84333	3	RT	na
Os04g0443900	268.873	175.683	206.077	3.34	3.24333	8.95667	3.86667	3	RT	na
Os04g0445700	28.4067	8.78	37.97	2.13	1.56333	3.16	1.36	3	RT	na
Os04g0461100	417.797	293.47	693.823	23.565	28.7067	60.4533	34.67	3	RT	na
Os04g0463400	33.2433	17.9333	26.2867	14.685	4.92667	4.74667	9.82667	3	RT	na
Os04g0464800	24.6633	11.6433	27.8967	3.425	3.60667	5.87667	4.03	3	RT	na
Os04g0466000	1.56667	0.626667	4.23333	0.08	0.36	0.24	0.39	3	RT	na
Os04g0469700	27.4967	15.4	37.96	6.215	8.38667	12.8	11.54	3	RT	na
Os04g0566600	2.76	0.573333	1.42667	0	0.186667	0.08	0.0766667	3	RDR	na
Os04g0568600	10.9533	3.61	14.7133	0.995	0.176667	2.12	1.45667	3	RDR	na
Os04g0577300	45.35	31.3633	65.0433	19.21	21.1033	56.7633	35.1233	3	RDR	na
Os04g0610500	140.293	68.8533	174.287	8.65	6.60333	16.4967	11.1867	3	RL	na
Os04g0610800	308.23	131.483	351.193	123.51	161.473	77.82	70.1433	3	RL	na
Os04g0611800	21.8	16.5	19.77	6.61	10.9333	17.12	15.29	3	RL	na
Os04g0626400	114.053	100.583	198.837	7.82	4.47667	12.0233	7.79667	3	RL	na
Os04g0630300	8.75	2.92333	4.86	0.075	0	0.456667	0.136667	3	RL	na
Os05g0268500	11.6233	14.16	16.11	1.035	2.29	0.406667	0.566667	3	RT	na
Os05g0271300	6.91333	3.80333	8.44667	4.06	3.39	4.27667	5.10333	3	RT	na
Os05g0272400	1.19667	0.293333	3.12333	0.215	0.816667	0.133333	0.283333	3	RT	na
Os05g0294800	20.5633	13.7067	29.6933	5.94	8.91333	14.8967	12.5933	3	RT	na
Os05g0297800	1.71333	0.76	1.48667	0.765	0.79	1.16	1.27	3	RT	na
Os05g0298200	67.7267	18.5	71.3667	23.845	26.68	23.3233	29.33	3	RT	na
Os05g0318300	24.0967	18.6433	30.6933	3.1	3.46667	9.50333	4.65	3	RT	na
Os05g0321600	16.7467	13.71	18.2067	1.3	3.01	6.54333	3.60667	3	RT	na
Os05g0337400	128.55	63.8367	173.083	7.245	5.48	13.77	7.39	3	RT	na
Os05g0349700	107.087	41.6433	187.39	35.315	33.1967	55.4367	45.6	3	RT	na
Os05g0361900	36.7867	18.0833	45.14	14.165	13.1833	16.49	14.9667	3	RT	na
Os05g0365300	6.66333	3.98667	11.3367	1.34	1.17667	2.42667	1.98333	3	RT	na
Os05g0369900	11.64	3.40333	17.9133	1.58	1.80667	2.67333	1.41	3	RT	na
Os05g0373900	3.06	1.05333	2.25667	1.03	1.42	1.54	1.42333	3	RT	na
Os05g0375600	4.83333	4.77	10.73	0.585	0.563333	1.41333	0.56	3	RT	na
Os05g0380900	262.017	293.83	705.237	237.685	242.403	200.7	200.36	3	RT	na
Os05g0381500	172.347	146.833	267.45	11.815	11.3033	30.2167	15.5533	3	RT	na
Os05g0388500	263.33	156.18	255.01	13.72	17.7467	35.4567	20.6367	3	RT	na
Os05g0460600	77.13	62.8567	84.6233	1.355	1.39333	6.46	1.90333	3	RN	na
Os05g0464300	60.8767	11.1967	92.4833	0.13	0.173333	0.49	0.946667	3	RN	na
Os05g0468600	95.1833	91.7467	122.953	6.515	6.08	16.0933	7.55	3	RN	na
Os05g0478000	38.49	14.81	35.2767	3.82	4.37667	2.49	11.5367	3	RN	na
Os05g0535800	61.7167	45.0733	61.6967	4.05	4.14667	9.67667	7.59667	3	RN	na
Os06g0145800	27.4533	11.4267	35.17	11.06	4.77333	7.86333	9.95	3	RT	na
Os06g0149900	45.2933	34.3967	39.68	25.845	39.48	20.1867	18.9367	3	RT	na
Os06g0152800	72.9033	61.46	85.5033	1.65	2.50333	6.36	2.48667	3	RT	na
Os06g0165900	2.86667	0.843333	4.25333	0.495	0.34	0.68	0.14	3	RT	na
Os08g0170100	14.14	14.98	17.3	6	10.1133	14.0267	8.28	3	RDW	na
Os08g0196200	14.7233	10.2833	15.4267	1.495	1.52667	1.95	4.63	3	RDW	na
Os08g0197500	20.4267	11.9067	27.7067	1.42	1.15333	3.02	2.41667	3	RDW	na
Os08g0203350	4.11333	1.96	5.84667	0.755	0.923333	2.70333	1.19	3	RDW	na
Os08g0208400	2.29667	0.626667	10.3433	1.055	2.43667	1.74	2.35667	3	RDW	na
Os08g0224300	28.9667	14.84	39.5067	4.985	4.06333	6.73	4.38667	3	RDW	na
Os08g0226600	2.55667	1.46	3.75333	1.395	1.84667	2.10667	1.87333	3	RDW	na
Os09g0305300	21.6733	5.9	20.3467	7.38	4.59667	4.38	6.81667	3	RDR	na
Os09g0306650	23.0333	11.1267	36.2333	2.08	1.86333	3.18667	3.02667	3	RDR	na
Os09g0321500	22.89	15.3767	48.03	7.295	8.24667	14.5	8.88667	3	RDR	na
Os09g0344900	24.22	21.5067	23.5167	6.385	8.37667	19.5067	19.3367	3	RDR	na
Os09g0367900	46.8767	44.3233	51.38	14.37	18.97	33.5633	22.76	3	RL	na
Os09g0506450	24.3933	16.49	42.6733	1.545	1.88333	2.20333	1.85667	3	RDW	na
Os09g0517900	36.9367	27.9733	36.87	4.42	3.38	4.81	9.26667	3	RT	na
Os09g0545300	16.1367	3.53667	17.07	2.57	4.51667	7.1	3.96333	3	RL	na
Os11g0261600	6.26333	4.04333	11.4	1.195	1.13	1.38	1.88333	3	RDW	na
Os11g0270500	1.36333	0.683333	2.51	1.22	1.12667	0.656667	0.67	3	RDW	na
Os11g0270700	1.67333	1.39667	3.43333	1.57	2.08	1.53333	1.46667	3	RDW	na
Os11g0489250	28.2933	8.30333	13.4933	10.875	16.17	16.6767	15.6433	3	DT	na
Os11g0494100	5.61	2.02333	4.83667	0.02	0.00666667	0	0.153333	3	DT	na
Os11g0671000	2392.32	1604.04	3726.27	667.91	795.113	1441.9	1019.25	3	RDW	na
Os11g0671100	10.0767	2.72333	6.50667	0.705	0.576667	1.95667	1.38	3	RDW	na
Os01g0641700	16.5567	24.7067	11.01	17.9	24.1033	23.6467	20.07	4	RT	na
Os01g0884350	4.11333	9.96333	5.37333	2.965	7.88667	4.43333	3.21667	4	RT	na
Os01g0884700	21.28	41.67	12.8267	22.43	35.22	35.19	26.6367	4	RT	na
Os01g0892600	9.82	25.9333	5.06	2.685	3.58667	10.5767	2.57	4	RT	na
Os04g0444900	9.56333	18.84	8.36	10.69	15.5833	19.2567	18.6933	4	RT	na
Os04g0469000	15.7733	18.74	5.80333	24.675	19.06	25.5233	13.8533	4	RT	na
Os04g0563801	20.8967	20.9267	8.89667	15.64	23.1567	24.7167	16.31	4	RDR	na
Os05g0375400	37.8733	86.3233	28.31	9.545	30.7333	38.0267	22.5633	4	RT	na
Os05g0382900	9.51333	14.89	6.25	10.93	7.99333	9.32667	9.76333	4	RT	na
Os05g0454500	108.01	211.917	64.84	39.435	76.7933	254.15	178.89	4	RN	na
Os05g0488600	15.11	39.2233	21.4233	5.015	10.4367	26.9967	28.14	4	RN	na
Os05g0534400	5.06333	10.2967	1.15	3.705	4.48667	3.89667	2.85333	4	RN	na
Os06g0163200	39.5367	57.4633	24.1333	33.495	28.77	41.2667	35.45	4	RT	na
Os08g0176100	23.4733	29.5467	14.2133	20.5	19.16	20.2067	17.9267	4	RDW	na
Os08g0178800	1.55	6.78	0.306667	3.245	3.65667	9.91333	3.08667	4	RDW	na
Os08g0179000	2.13667	4.91333	0.896667	2.585	2.21	3.31	2.36667	4	RDW	na
Os08g0200600	2.70667	13.3433	2.30667	1.65	3.8	3.03667	1.84333	4	RDW	OMTN6
Os08g0440800	37.4833	93.7267	24.1333	33.98	51.8567	38.4733	22.2233	4	DT	na
Os08g0465700	3.33	6.30667	1.05	3.355	7.08333	7.69667	4.1	4	RDW	na
Os09g0516600	60.2	119.07	33.4133	47.5	55.7433	62.99	57.82	4	RT	na
Os09g0517100	2.79	5.86667	1.26667	3.79	2.20333	2.24	2.95333	4	RT	na
Os11g0256900	51.1667	94.8333	43.71	24.91	40.3567	53.7967	29.0133	4	RDW	na
Os11g0674400	7.86667	18.2567	4.97333	6.31	5.69667	15.84	12.57	4	RDW	na
Os11g0676200	3.29333	7.08667	1.86667	2.87	2.62333	4.6	3.49333	4	RDW	na
Os01g0611000	8.97333	0.91	2.02333	107.12	19.12	19.9767	41.6167	5	RN	na
Os01g0611100	28.08	20.0233	31.8033	147.745	70.08	77.64	134.087	5	RN	na
Os01g0616300	0.253333	0.54	0.296667	33.165	14.5967	11.64	19.57	5	RN	na
Os01g0616366	0	0.01	0	1.025	0.246667	0.07	0.266667	5	RN	na
Os01g0616600	2.33	1.27333	2.80333	10.645	5.35667	6.25	10.2267	5	RN	na
Os01g0622600	44.5067	55.1467	27.3133	75.635	54.1	44.57	51.06	5	RN	na
Os01g0623900	0.0366667	0	0.0166667	9.185	6.58	3.91333	7.74	5	RN	na
Os01g0642000	0.336667	1.95667	0.33	8.25	3	4.19667	5.81	5	RT	na
Os01g0660300	2.82667	2.62333	2.66	39.665	23.0733	34.87	33.98	5	RT	na
Os01g0668400	1.74	0.853333	0.813333	1.895	0.653333	1.27333	1.06	5	RT	na
Os01g0896400	0.0366667	0.653333	2.32667	37.16	17.94	18.0267	28.7467	5	RT	na
Os01g0896700	290.187	289.273	295.93	1301.88	624.9	744.293	1123.45	5	RT	na
Os01g0896800	80.2533	68.8033	61.7867	271.22	139.093	145.04	205.493	5	RT	na
Os02g0702600	0.346667	0.176667	0.38	31.29	12.8733	11.01	17.3867	5	RDR	na
Os02g0714200	2.73333	2.99333	2.98	95.7	26.39	29.79	62.3867	5	RDR	na
Os04g0376700	0.743333	0.446667	0.81	45.085	19.6267	19.4233	34.1833	5	DT	na
Os04g0455600	2.36333	1.05333	0.826667	80.67	29.8167	26.8033	47.9933	5	RT	na
Os04g0457200	6.46	8.01667	4.39333	11.42	5.61	9.56	12.1	5	RT	na
Os04g0467000	0	0	0	13.175	5.97333	4.15333	10.27	5	RT	na
Os04g0467901	0.123333	0.0366667	0.0633333	17.325	6.61333	6.53	10.57	5	RT	na
Os04g0472300	2.04333	0.93	1.17	7.11	2.23	3.72667	4.44	5	RT	na
Os04g0473400	91.94	92.5533	120.36	491.41	209.053	269.187	407.84	5	RT	na
Os04g0561500	17.42	37.3767	32.7667	80.515	34.1733	28.0867	42.3833	5	RDR	na
Os04g0563700	0.276667	0.0266667	0.0433333	68.245	31.3933	28.5667	50.22	5	RDR	na
Os04g0569100	1.27	1.4	1.17333	2.98	1.27333	1.56	1.79333	5	RDR	na
Os04g0569900	3.29667	3.43667	1.11	38.565	23.1167	28.8367	36.0467	5	RDR	na
Os04g0574100	0.646667	1.01333	0.243333	5.34	3.97	4.44667	5.18333	5	RDR	na
Os04g0577375	2.49667	2.68	4.22333	18.885	0.913333	3.32667	5.58667	5	RDR	na
Os04g0577800	0.743333	0.926667	0.176667	13.69	5.22667	8.92333	8.57	5	RDR	na
Os04g0608300	0.03	0.06	0.12	2.86	1.34667	0.506667	0.516667	5	RL	na
Os04g0612600	80.99	111.737	54.35	173.365	105.96	121.217	148.61	5	RL	na
Os04g0613500	23.7933	3.41333	12.8033	325.155	70.5	24.9467	149.28	5	RL	na
Os04g0619900	3.39667	2.03	3.60333	8.205	7.41333	4.14333	5.03333	5	RL	na
Os04g0621100	2.17667	1.47667	4.36667	14.64	9.74	12.39	15.1	5	RL	na
Os04g0625000	28.25	21.47	33.4867	46.775	23.5867	30.1467	30.3333	5	RL	na
Os04g0626450	0.143333	0.0533333	0.04	4.975	2.69667	0.873333	2.39	5	RL	na
Os05g0270000	0.306667	0.196667	0.446667	9.225	3.15667	4.13333	7.68	5	RT	na
Os05g0274900	60.1767	52.1667	66.0233	251.87	109.777	130.083	203.59	5	RT	na
Os05g0277000	0	0	0	5.98	2.76	0.17	1.94667	5	RT	na
Os05g0286100	0	0.0233333	0	13.315	5.01667	4.05	7.79667	5	RT	na
Os05g0302700	61.0533	48.15	59.67	173.67	79.54	124.963	158.337	5	RT	na
Os05g0332300	7.23667	10.6567	3.44	15	6.5	9.80667	13.0567	5	RT	na
Os05g0335500	0	0	0	3.6	0.94	0.416667	1.50333	5	RT	na
Os05g0350500	60.35	43.22	48.9867	190.355	97.7667	88.2333	139.327	5	RT	na
Os05g0363200	13.2733	7.76333	10.7733	161.37	99.3533	81.2067	119.443	5	RT	na
Os05g0368300	49.49	42.4233	55.5967	156.155	74.6533	92.52	132.533	5	RT	na
Os05g0371600	0.33	0.0433333	0.143333	7.775	3.84667	3.80333	5.51333	5	RT	na
Os05g0373400	4.65333	4.56333	4.33	56.63	28.1667	28.77	39.0867	5	RT	na
Os05g0373700	122.09	105.473	107.637	482.495	230.037	273.213	408.533	5	RT	na
Os05g0382600	12.59	17.6767	4.46333	24.29	9.06333	9.90333	14.2167	5	RT	na
Os05g0389600	0.35	0.48	0.293333	20.85	10.3767	12.63	14.6367	5	RT	na
Os05g0459400	0.12	0.04	0.123333	12.355	5.88667	5.62	9.02333	5	RN	na
Os05g0460700	1.83667	1.62333	3.98333	9.095	4.83667	5.76	8.86667	5	RN	na
Os05g0461600	2.99	3.23	3.21	14.245	3.70333	2.57	5.21667	5	RN	na
Os05g0477300	140.007	138.753	176.243	550.11	265.07	328.217	482.253	5	RN	na
Os05g0477600	11.5933	2.83	2.55333	29.185	5.04333	6.41	12.2167	5	RN	na
Os05g0478300	0.3	0.0933333	0.37	10.1	3.84	4.71333	6.55	5	RN	na
Os05g0478700	0.15	0.02	0.04	2.515	0.28	0.446667	2.11333	5	RN	na
Os05g0482700	31.3067	31.44	24.4067	178.505	74.8567	70.0533	124.523	5	RN	na
Os05g0520300	0.653333	0.376667	0.7	11.35	4.01	3.06667	5.85667	5	RN	na
Os05g0524500	0.00666667	0	0	3.36	2.25667	0.426667	1.38333	5	RN	na
Os05g0525000	0	0.0133333	0	4.17	0.74	1.20667	1.17	5	RN	na
Os05g0525501	0.0166667	0	0	3.785	2.04333	0.713333	1.5	5	RN	na
Os05g0525600	0	0	0	2.9	1.24667	0.32	0.703333	5	RN	na
Os05g0526400	2.63	1.18667	2.43333	50.485	28.0133	26.6367	35.5667	5	RN	na
Os05g0533800	2.64667	2.17667	2.28667	67.07	28.2067	30.9033	59.29	5	RN	na
Os05g0535900	3.07	0.87	5.51	59.905	38.22	43.7667	52.7933	5	RN	na
Os05g0536400	24.5533	19.3533	26.3167	45.805	19.82	29.23	36.19	5	RN	na
Os05g0540300	4.53333	1.60333	6.41667	33.955	14.51	20.14	30.9567	5	RN	na
Os06g0143400	1.43667	0.986667	0.85	20.7	12.1467	11.38	12.56	5	RT	na
Os06g0163400	1.92333	0.7	2.00667	41.995	22.5333	20.3933	26.4433	5	RT	na
Os08g0168700	0	0	0	3.525	0.946667	1.39667	4.02333	5	RDW	na
Os08g0182400	33.5467	24.2467	27.6767	71.54	38.19	31.8	50.9333	5	RDW	na
Os08g0190700	1.39	0.573333	1	9.305	4.05333	5.34	7.73	5	RDW	na
Os08g0205150	0.646667	0.113333	0.05	6.76	1.68333	1.62	3.68333	5	RDW	na
Os08g0205900	21.3033	4.39667	10.5367	36.235	20.7167	30.1367	37.0133	5	RDW	na
Os08g0225000	22.47	17.6667	31.86	132.18	45.1467	51.4267	87.18	5	RDW	na
Os08g0469500	0.72	0.576667	2.23667	8.325	4.55	5.11	6.34333	5	RDW	na
Os08g0471800	0.0466667	0.03	0.103333	10.06	3.71	4.21667	7.56333	5	RDW	na
Os09g0324400	0	0	0	2.245	0.566667	0.15	0.85	5	RDR	na
Os09g0325100	8.44667	7.75333	8.63333	21.29	12.77	11.2733	18.2267	5	RDR	na
Os09g0325300	0.523333	0.58	0.643333	0.74	0.77	0	2.23667	5	RDR	na
Os09g0330700	1.76333	1.81	1.98333	4.785	1.9	2.43	2.23667	5	RDR	na
Os09g0334600	0.02	0.0466667	0.02	41.08	22.9633	9.38	22.81	5	RDR	na
Os09g0338500	14.3667	11.01	7.74667	30.905	11.02	13.2767	21.99	5	RDR	na
Os09g0353700	0.0533333	0.0333333	0	8.935	3.77333	3.08333	5.08667	5	RDR	na
Os09g0359900	11.1233	10.9767	11.23	13.89	8.89	13.0233	15.6567	5	RDR	na
Os09g0361400	96.4	90.9267	82.3033	307.29	175.58	150.81	226.393	5	RL	na
Os09g0364500	2.15667	1.27	2.97333	4.51	3.06	3.62	4.69	5	RL	na
Os09g0365900	0.17	0.01	0.03	37.735	14.43	11.7033	20.8633	5	RL	na
Os09g0395600	0	0	0	16.3	5.23333	6.01	8.19667	5	RL	na
Os09g0507600	2.02667	1.54667	1.83333	27.29	7.57667	10.3833	15.7533	5	RDW	na
Os09g0507800	197.52	196.697	212.783	769.735	348.33	433.903	650.007	5	RDW	na
Os09g0508200	0.0633333	0	0.0933333	3.44	0.873333	0.9	1.00333	5	RDW	na
Os09g0517600	1.31333	1.56333	0.466667	3.175	2.10667	2.94333	3.58	5	RT	na
Os09g0518332	0.0366667	0	0	2.65	0.673333	0.476667	0.9	5	RT	na
Os09g0521400	3.11333	3.78	1.91333	94.76	20.64	25.74	47.4533	5	RT	na
Os09g0547900	0.43	0.136667	1.58333	4.935	2.09	2.65667	4.47333	5	RL	na
Os09g0548200	0.15	0.05	0.2	32.565	10.0133	11.7667	22.3967	5	RL	na
Os11g0270000	0	0.0233333	0	39.395	18.4667	20.85	22.29	5	RDW	na
Os11g0482000	146.787	137.847	175.27	526.03	257.693	327.54	459.787	5	DT	na
Os11g0490100	0	0	0	2.19	0.85	0.423333	1.19	5	DT	na
Os11g0495950	0	0	0	2.44	0.0166667	0.0166667	0.19	5	DT	na
Os11g0672900	0.293333	0.0866667	0.323333	9.59	4.46333	4.48333	6.42	5	RDW	na
Os11g0678200	2.35333	3.39333	2.68667	17.78	1.83333	3.79667	7.79333	5	RDW	na
Os11g0678301	2.67	2.70333	2.77	12.15	1.44333	5.56333	5.73333	5	RDW	na
Os01g0612500	2.35667	3.46667	2.64	50.55	112.473	172.433	268.513	6	RN	na
Os01g0614400	12.2033	12.5067	21.5933	12.125	17.6633	28.8933	23.6	6	RN	na
Os01g0615100	9.04667	0.34	0.703333	76.16	177.5	127.843	284.19	6	RN	na
Os01g0622033	23.5367	23.42	8.42333	31.375	36.7467	52.7533	39.9633	6	RN	na
Os01g0647000	3.04333	2.87333	2.71667	1.455	3.95333	9.62667	5.97333	6	RT	na
Os01g0878700	0.546667	0.766667	0.29	2.81	5.10667	8.69	4.73333	6	RT	na
Os01g0880300	2.2	1.68667	2.06333	12.4	23.4333	37.3933	28.9733	6	RT	na
Os01g0894600	35.1533	36.5433	26.8667	61.335	109.707	182.27	130.64	6	RT	na
Os02g0705500	1.04333	1.48333	0.9	4.415	7.06667	15.6133	9.07	6	RDR	na
Os04g0448300	2.97	1.89	1.59333	6.7	9.08333	15.4367	13.9267	6	RT	na
Os04g0453200	8.44	13.69	18.17	22.66	37.3233	64.7833	57.2	6	RT	na
Os04g0455700	9.11333	14.9233	15.1367	31.18	32.05	121.65	118.987	6	RT	na
Os04g0462400	0	0	0.0266667	40.22	73.39	118.123	156.063	6	RT	na
Os04g0560700	43.7533	42.57	34.0467	42.285	79.51	121.507	79.5267	6	RDR	na
Os04g0565900	1.55	1.71667	0.596667	46.44	68.49	84.4867	77.0533	6	RDR	na
Os04g0573900	2.17333	0.75	1.25	8.865	13.4233	19.92	15.22	6	RDR	na
Os04g0577200	14.4	6.46667	16.06	63.485	94.2567	116.047	112.06	6	RDR	na
Os04g0610900	1.38333	0.923333	0.683333	27.78	39.8233	59.6133	53.16	6	RL	na
Os04g0613900	8.41333	11.14	8.08667	5.375	8.98667	16.7067	11.3133	6	RL	na
Os04g0613950	15.8167	24.7367	17.6533	7.575	13.09	34.4	23.5267	6	RL	na
Os04g0620800	3.21333	2.05333	3.18667	18.9	28.8633	47.3733	51.24	6	RL	na
Os05g0316800	11.6767	13.16	7.01	15.91	16.3833	24.4667	25.81	6	RT	na
Os05g0320300	4.05	5.21667	2.98667	9.845	10.9033	17.7667	14.82	6	RT	na
Os05g0326400	1.64667	0.966667	1.54667	2.765	3.07333	6.29667	7.88667	6	RT	na
Os05g0335800	1.54	1.28667	2.14667	1.31	1.42	6.47333	5.11667	6	RT	na
Os05g0339300	0.74	0.373333	0.106667	0.82	0.656667	2.18333	1.03333	6	RT	na
Os05g0342000	0.286667	0.403333	0.373333	1.75	2.53	12.8	11.4633	6	RT	na
Os05g0349200	51.9933	46.45	55.67	50.24	61.83	132.613	138.827	6	RT	na
Os05g0355300	8	8.39	6.66	14.46	19.0733	36.5767	34.35	6	RT	na
Os05g0358400	16.5367	26.5533	6.03333	25.515	33.02	39.88	29.6	6	RT	na
Os05g0360400	5.37667	2.43333	11.62	8.205	23.4367	25.9933	18.67	6	RT	na
Os05g0365250	0.713333	0.873333	0.863333	0	0.35	1.04	1.84333	6	RT	na
Os05g0367900	1.52333	1.29	2.80667	1.35	3.97667	4.92667	3.69667	6	RT	na
Os05g0369700	0	0	0.0133333	7.635	10.2267	23.45	15.41	6	RT	na
Os05g0383200	2.45333	4.49	1.27	4.19	4.81667	6.53	5.6	6	RT	na
Os05g0456925	1.21333	2.33333	0.48	10.325	16.7733	22.8033	10.5167	6	RN	na
Os05g0468900	0.31	0.913333	0.313333	6.815	6.81	15.8833	12.67	6	RN	na
Os05g0524300	1.57	1.15	2.44667	14.075	23.5367	36.8067	19.7867	6	RN	na
Os06g0155400	0.85	0.893333	0.5	6.675	8.60333	18.7067	10.6333	6	RT	na
Os06g0166400	3.69333	5.98333	4.80667	19.215	35.96	53.04	39.38	6	RT	na
Os08g0170700	0.273333	0.146667	0.143333	15.68	29.9633	41.4833	40.4733	6	RDW	na
Os08g0171700	90.7767	97.39	102.53	91.375	133	209.64	181.92	6	RDW	na
Os08g0176900	3.19333	2.27333	2.43667	26.545	39.7267	65.7	70.9833	6	RDW	na
Os08g0177000	0.21	0.196667	0.233333	1.815	1.94667	6.85	6.31333	6	RDW	na
Os08g0188000	2.20333	3.27	1.30333	8.495	8.09	11.7433	11.0267	6	RDW	na
Os08g0206466	3.22	2.46667	2.33333	10.865	18.1867	33.8833	31.48	6	RDW	na
Os08g0466200	0.166667	0.0566667	0.0633333	0.435	0.31	3.04	2.96667	6	RDW	na
Os08g0467300	0.0333333	0.0133333	0.04	2.44	3.45	6.27333	3.72	6	RDW	na
Os08g0469100	0.973333	1.63333	0.723333	14.23	24.3567	40.1	33.54	6	RDW	na
Os08g0475100	1.84333	1.07667	2.57333	8.715	27.4667	38.7933	20.7933	6	RDW	na
Os09g0315700	3.24	2.53	4.67667	9.87	8.09333	13.7933	10.5867	6	RDR	na
Os09g0347900	1.92333	3.32667	1.28333	3.01	3.19667	5.75667	3.39	6	RDR	na
Os09g0362800	0.0333333	0.05	0.03	0.515	3.78	7.25	4.01	6	RL	na
Os09g0394600	1.69667	0.983333	1.14333	44.15	71.1967	102.93	119.947	6	RL	na
Os09g0403300	0.0566667	0.0633333	0.04	6.625	12.99	21.7967	18.28	6	RL	na
Os09g0505400	0	0.03	0	5.425	9.73667	13.9433	12.5033	6	RDW	na
Os09g0506700	0.226667	0.303333	0.193333	0.625	0.506667	2.46	2.26667	6	RDW	na
Os09g0518500	59.0733	66.03	38.1267	55.825	73.22	91.6133	78.1633	6	RT	na
Os09g0545400	2.9	1.35	3.67333	7.02	5.82333	9.76	11.14	6	RL	na
Os11g0256000	7.15	13.15	34.8967	21.18	28.6633	39.9833	44.0433	6	RDW	na
Os11g0491600	0.773333	0.476667	1.06	1.6	1.63333	2.22	2.58333	6	DT	na
Os11g0673600	0.546667	0.583333	0.613333	0.65	0.77	2.73667	1.15667	6	RDW	na
Os11g0676800	17.2967	14.66	13.72	49.42	67.5767	118.823	99.03	6	RDW	na
Os11g0678000	6.36667	3.25667	6.91667	6.815	8.58667	16.22	12.48	6	RDW	na
Os01g0612900	4.72333	7.93333	4.02	48.66	53.5767	58.7467	37.8033	7	RN	na
Os01g0617600	2.29	1.01333	2.88	4.96	5.32667	5.82667	5.63	7	RN	na
Os01g0618900	4.91	2.69	7.59333	54.875	40.1567	59.34	63.8433	7	RN	na
Os01g0621900	23.09	71.2733	16.38	103.755	114.553	109.587	108.903	7	RN	na
Os01g0623500	5.03333	7.16	3.09	36.755	48.17	41.8933	36.9167	7	RN	na
Os01g0639200	2.27667	3.54333	1.62	10.095	14.8667	18.94	13.8167	7	RT	na
Os01g0644000	4.98333	0.663333	3.22667	20.1	20.1	21.58	28.27	7	RT	na
Os01g0667600	41.4867	105.003	105.413	178.52	197.677	176.607	169.38	7	RT	na
Os01g0667900	122.303	233.427	208.427	351.51	427.677	454.597	535.403	7	RT	na
Os01g0876800	2.75333	1.44333	1.20333	47.685	43.5933	48.9267	44.4433	7	RT	na
Os01g0880200	7.98667	8.98	35.7067	169.96	203.297	223.477	188.76	7	RT	na
Os01g0882300	10.6467	19.8433	10.7267	36.67	40.0567	46.5067	43.9233	7	RT	na
Os01g0885600	4.01333	12.54	2.17333	20.67	21.6933	21.52	19.52	7	RT	na
Os02g0703600	25.1167	83.23	69.04	199.235	187.61	184.4	171.753	7	RDR	na
Os02g0712700	0.586667	0.0333333	0.463333	27.935	29.01	23.64	33.11	7	RDR	na
Os04g0444400	0	0.0366667	0	1.385	1.15667	3.18333	3.65	7	RT	na
Os04g0446401	1.18667	0.696667	2.11333	14.07	11.0533	12.1233	13.91	7	RT	na
Os04g0449000	1.37333	0.0466667	3.6	9.165	7.55	9.78667	10.5133	7	RT	na
Os04g0450100	21.6067	139.953	75.8267	200.985	247.903	301.977	260.473	7	RT	na
Os04g0460300	3.40333	3.69667	0.576667	8.54	6.78333	9.3	7.08667	7	RT	na
Os04g0462500	69.6067	114.223	50.4933	378.515	476.527	432.8	480.98	7	RT	na
Os04g0463500	21.6433	26.5967	54.2167	173.03	185.023	203.397	190.27	7	RT	na
Os04g0475600	1.91667	4.19333	2.37	26.945	35.08	48.55	55.5367	7	RT	na
Os04g0559100	0.42	0.0433333	1.09333	6.31	3.99333	4.96667	6.73	7	RDR	na
Os04g0563900	0.153333	0.05	0.86	14.52	14.7433	8.43333	7.99667	7	RDR	na
Os04g0565500	2.85	6.41667	4.76	42.17	47.7833	50.1733	39.2867	7	RDR	na
Os04g0571600	2.98	13.1367	7.86	45.705	49.5267	36.2667	29.42	7	RDR	na
Os04g0577337	2.07	0.443333	8.35333	14.16	7.44667	10.2	13.47	7	RDR	na
Os04g0610400	27.9067	69.0933	34.0367	301.04	312.113	270.613	268.82	7	RL	na
Os04g0615000	4.39667	6.53	2.68333	27.225	26.0433	43.2533	27.7133	7	RL	na
Os04g0615200	5.86333	8.71333	4.23667	205.01	267.283	295.973	250.76	7	RL	na
Os04g0616600	2.11333	0.856667	3.74667	3.915	5.13	4.27667	7.13	7	RL	na
Os04g0616700	1.99667	0.453333	2.97667	42.09	59.0567	59.3467	63.5533	7	RL	na
Os04g0626600	2.73	1.50667	3.45	11.095	11.1	12.58	10.5733	7	RL	na
Os04g0629700	4.94	4.26	1.01333	60.675	57.97	60.3967	59.64	7	RL	na
Os05g0273500	3.47333	1.80667	4.12	6.05	8.72333	10.87	9.65	7	RT	na
Os05g0322900	114.547	106.893	115.627	159.7	85.5067	136.41	247.88	7	RT	na
Os05g0323400	0.503333	0.243333	1.62	7.055	14.9333	15.4233	13.2733	7	RT	na
Os05g0343400	65.2167	167.007	136.01	190.085	201.983	257.873	221.333	7	RT	na
Os05g0355500	81.16	100.827	84.6967	164.355	136.89	78.4667	247.52	7	RT	na
Os05g0363500	1.05333	0.103333	1.31	15.655	16.1967	20.2233	18.76	7	RT	na
Os05g0368100	1.19	1.56	1.02	2.63	0.896667	1.83	10.2467	7	RT	na
Os05g0373300	5.13	3.69333	3.17667	18.27	8.81	9.94667	10.4667	7	RT	na
Os05g0390300	0.18	1.05	0.113333	2.57	2.61667	4.96	5.72	7	RT	na
Os05g0456500	10.3167	3.8	11.5433	31.825	43.46	36.14	41.6	7	RN	na
Os05g0467000	4.95667	3.01667	2.51333	25.55	17.1233	24.3	22.63	7	RN	na
Os05g0478400	0	0	0	4.13	1.03667	3.79	5.74667	7	RN	na
Os05g0524100	63.4767	130.537	183.65	267.985	325.677	362.947	306.587	7	RN	na
Os05g0529400	14.6233	8.03333	18.4367	42.195	54.0667	44.74	56.4467	7	RN	na
Os06g0152600	3.87	2.95	1.86667	68.79	123.64	166.91	149.48	7	RT	na
Os06g0153200	0.263333	0.246667	0.823333	20.28	14.66	19.0933	18.4667	7	RT	na
Os06g0160600	0.39	1.45667	3.18667	3.425	1.92	4.95	2.85667	7	RT	na
Os06g0163000	3.61	1.72	1.69	5.925	5.31333	5.55333	6.3	7	RT	na
Os06g0163900	0.89	5.02667	1.81667	29.335	21.9867	47.81	37.0967	7	RT	na
Os08g0191100	80.74	52.1333	154.803	242.785	201.557	335.85	340.69	7	RDW	na
Os08g0197000	1.40333	0.553333	1.46333	2.565	2.26333	3.00667	3.28333	7	RDW	na
Os08g0205800	71.4367	138.583	86.12	184.91	152.243	139.59	133.38	7	RDW	na
Os08g0439000	1.3	1.32667	1.35	5.37	2.81333	5.91333	6.45333	7	DT	na
Os08g0441100	1.31	0.656667	0.403333	7.34	5.47	4.00667	4.91	7	DT	na
Os08g0474000	3.25333	18.4433	27.4167	198.94	179.037	253.75	221.28	7	RDW	na
Os09g0334500	18.1967	38.7867	29.3633	216.065	179.387	220.843	249.643	7	RDR	na
Os09g0334800	0.513333	0.153333	0.53	1.555	1.66333	1.79667	2.59	7	RDR	na
Os09g0400200	0.726667	0.403333	0.1	0.96	0.863333	1.18333	0.776667	7	RL	na
Os09g0401300	24.9933	47.89	8.78333	115.755	118.133	95.99	83.14	7	RL	na
Os09g0509700	4.59333	1.69	4.43	14.54	11.3967	19.44	22.3533	7	RDW	na
Os09g0511200	12.3633	9.23	4.07667	66.96	73.2033	73.3267	77.4333	7	RDW	na
Os09g0511300	1.84667	1.55333	0.536667	81.635	111.49	129.677	134.103	7	RDW	na
Os09g0522100	4.70333	11.8267	12.4567	79.96	66.5633	94.41	105.357	7	RT	na
Os09g0522200	24.6267	68.7133	53.7067	99.04	71.4767	153.317	159.573	7	RT	na
Os11g0267100	3.91	5.06333	1.64333	7.625	6.59667	7.84333	7.27333	7	RDW	na
Os01g0660400	0	0	0	0.645	5.86	0	0.0233333	8	RT	na
Os01g0666000	0.106667	0.706667	0.0733333	1.38	1.88333	0.546667	0.716667	8	RT	na
Os01g0880800	0	0	0	68.1	67.4433	3.43333	15.7633	8	RT	na
Os01g0886900	23.6933	43.16	6.86667	50.81	70.7867	39.4967	34.1667	8	RT	na
Os01g0892500	0.54	0.476667	0.113333	2.43	2.93667	1.01667	0.983333	8	RT	na
Os01g0894300	19.36	24.47	17.2733	74.31	79.98	27.6533	39	8	RT	na
Os01g0895200	0.0133333	0	0	59.26	73.21	3.60333	7.94333	8	RT	na
Os01g0895300	0	0	0.0166667	111.085	152.933	7.51667	12.0133	8	RT	na
Os04g0458600	0.0166667	0	0.116667	2.895	6.77667	0.356667	0.753333	8	RT	na
Os04g0465900	0.0133333	0.0266667	0.0466667	0.755	2.03333	0.516667	0.37	8	RT	na
Os04g0559400	18.9467	13.6567	52.09	31.145	49.6067	26.09	25.04	8	RDR	na
Os04g0560100	0	0	0	2.77	5.42333	1.83333	1.39333	8	RDR	na
Os04g0612700	0.04	0.0866667	0	1.66	8.59	0.0833333	0	8	RL	na
Os05g0261700	0.38	0.226667	0.35	60.46	133.153	10.3367	11.01	8	RT	na
Os05g0269000	1.25	0	1.73667	3.39	4.34	0	4.70667	8	RT	na
Os05g0316100	11.9933	10.0567	10.0767	33.74	52.3667	22.2333	23.0967	8	RT	na
Os05g0318600	4.19	3.97	2.86667	3.885	6.75667	3.80667	4.62333	8	RT	na
Os05g0361700	0.07	0	0.03	80.335	97.17	16.1967	27.72	8	RT	na
Os05g0376400	1.06333	0.943333	0.476667	3.97	4.36667	2.03333	2.34333	8	RT	na
Os05g0456900	5.02333	2.44333	2.02	3.435	12.3667	2.64	3.41	8	RN	na
Os05g0469600	0.0133333	0	0	30.455	87.6833	0.02	0.213333	8	RN	na
Os05g0469800	0.02	0	0	44.575	108.9	0.533333	1.53667	8	RN	na
Os05g0524400	16.3033	10.2433	17.6767	86.5	141.9	41.0433	47.9133	8	RN	na
Os05g0525900	3.95333	3.25667	6.25333	17.115	35.4067	17.63	14.58	8	RN	TZF7
Os05g0533500	25.5167	27.6133	19.3133	25.73	49.2933	17.5967	9.40333	8	RN	na
Os05g0539800	0.543333	0.01	0.01	1.7	18.17	1.95667	2.4	8	RN	na
Os06g0141600	0	0	0	8.075	4.55333	0	1.45333	8	RT	na
Os06g0142200	0.246667	0.233333	1.20667	115.555	177.847	1.72	23.5867	8	RT	na
Os06g0142300	0.06	0.236667	1.15667	17.94	31.4067	2.93	4.54333	8	RT	na
Os06g0153000	0.356667	0.336667	0.193333	1.055	2.02667	0.846667	0.4	8	RT	na
Os06g0166000	14.63	18.1733	13.7567	43.985	76.8767	32.37	24.0867	8	RT	na
Os08g0198100	0.00666667	0	0	2.815	2.97333	1.02333	0.776667	8	RDW	na
Os09g0322800	0.42	0.323333	0.346667	0.965	1.77	0.606667	0.543333	8	RDR	na
Os09g0323500	0.03	0.0433333	0	14.59	34.1833	0	0.203333	8	RDR	na
Os09g0330000	0	0	0	15.87	21.36	5.44333	8.57333	8	RDR	na
Os11g0255500	0	0	0	2.01	12.43	0.0933333	0.23	8	RDW	na
Os11g0265850	0	0	0	2.05	1.50333	0.0366667	0.353333	8	RDW	na
Os11g0488900	2.00333	2.18	1.12333	1.62	2.41	1.3	1.66333	8	DT	na
Os01g0609900	0.783333	0.24	0.873333	54.67	65.0667	34.51	36.18	9	RN	na
Os01g0615050	32.6867	0.396667	0.66	353.05	630.02	398.07	612.997	9	RN	na
Os01g0622066	4.37333	3.62	1.11333	9.735	11.94	11.72	7.84	9	RN	na
Os01g0661500	9.63333	10.9067	7.64333	11.905	25.24	18.67	13.8367	9	RT	na
Os01g0663300	1.95667	0.783333	0.39	10.67	9.58667	5.85	6.81333	9	RT	na
Os01g0876400	5.39333	4.04333	4.85	44.61	60.5167	33.39	34.1267	9	RT	na
Os01g0885700	0.02	0.03	0.02	3.39	4.51333	2.05333	1.46667	9	RT	na
Os01g0888900	1.07667	4.56667	2.11333	10.705	37.6233	28.1267	18.1967	9	RT	na
Os02g0710500	3.31333	1.72	1.54	21.53	31.06	26.7033	25.5733	9	RDR	na
Os04g0445000	0	0.0266667	0.0333333	22.005	51.8433	42.48	26.1267	9	RT	na
Os04g0448950	0.963333	1.58333	0.35	1.86	3.22667	2.71667	1.49	9	RT	na
Os04g0449500	1.34	1.00667	0.686667	6.715	9.48667	4.54667	5.05667	9	RT	na
Os04g0451700	20.94	14.7367	19.1167	148.995	182.503	125.887	91.9733	9	RT	na
Os04g0460350	10.0967	19.0633	12.75	27.565	57.0667	38.9833	32.39	9	RT	na
Os04g0460600	2.26667	2.09333	3.66333	13.945	17.7467	8.05	13.6267	9	RT	na
Os04g0467100	8.43333	6.21333	6.7	14.86	20.77	13.6433	11.2	9	RT	na
Os04g0468600	2.10333	0.393333	0.69	59.77	110.77	54.44	51.5433	9	RT	na
Os04g0474800	43.86	67.3467	19.4933	126.26	164.38	121.487	116.197	9	RT	na
Os04g0614650	2.47	1.86667	1.84667	7.785	14.2767	8.40667	6.26	9	RL	na
Os04g0617700	13.5233	20.05	16.8167	19.455	38.3533	33.2033	23.3667	9	RL	na
Os04g0618950	0.0233333	0.0666667	0.0466667	2.33	5.12	1.92333	1.97333	9	RL	na
Os05g0258400	3.86	4.64667	4.79667	20.685	48.7267	29.1167	18.4133	9	RT	na
Os05g0278500	0.306667	0.133333	0.05	18.895	36.82	13.6333	10.91	9	RT	na
Os05g0312600	0.956667	1.36667	0.33	9.79	15.8733	5.71	7.45333	9	RT	na
Os05g0320700	6.62	5.33333	1.94333	87.745	95.2267	96.8	80	9	RT	na
Os05g0358500	2.34667	3.97333	0.706667	7.195	11.8433	9.78	5.59	9	RT	na
Os05g0367400	1.61667	1.92667	1.02	14.745	21.1	12.92	12.2967	9	RT	na
Os05g0382500	0.613333	0.37	0.35	0.875	2.44333	1.63	1.26333	9	RT	na
Os05g0384600	0.0966667	0.0833333	0.0466667	0.49	1.57	0.556667	0.593333	9	RT	na
Os05g0457800	1.25	4.70333	2.99667	5.18	7.35667	5.24667	4.78	9	RN	na
Os05g0472400	0.873333	0.113333	0.613333	110.01	151.737	73.7833	76.8433	9	RN	na
Os05g0472700	2.13	0.84	4.52	32.465	47.1767	37.4833	38.97	9	RN	na
Os05g0473000	0	0	0	4.535	11.3167	7.14	7.00667	9	RN	na
Os05g0479700	1.02	0.89	0.94	2.545	5.63	3.15667	2.1	9	RN	na
Os05g0479800	0.976667	0.643333	0.883333	1.545	2.90667	1.81	1.22667	9	RN	na
Os05g0487300	6.37667	3.08667	7.39	7.24	15.5033	6.89667	11.9733	9	RN	na
Os05g0489900	0.11	0.0866667	0.09	3.265	4.93667	2.08333	2.24	9	RN	na
Os05g0528500	0	0.0233333	0	4.1	8.31667	2.67667	2.16667	9	RN	na
Os06g0147300	1.35	3.57667	0.886667	26.195	30.4767	15.9867	12.3133	9	RT	na
Os06g0158100	0.686667	0.243333	0.246667	2.945	2.02	0.936667	1.58333	9	RT	na
Os06g0158500	1.08	0.32	1.45	1.685	2.76667	2.06	2.46333	9	RT	na
Os06g0162500	10.66	9.96333	10.3433	45.095	54.26	27.38	32.85	9	RT	na
Os08g0179400	1.90333	0.87	1.15333	2.32	8.38	6.08667	2.93	9	RDW	na
Os08g0198800	0.413333	0.296667	0.326667	6.255	11.5267	5.16667	4.91333	9	RDW	na
Os08g0203700	0.893333	0.286667	0.803333	7.485	11.69	8.61667	7.65333	9	RDW	na
Os08g0215200	0	0	0	1.955	5.18333	5.2	4.82	9	RDW	na
Os08g0224800	21.5867	31.0767	14.4633	41.67	43.4567	36.4867	37.08	9	RDW	na
Os08g0440100	11.53	12.8867	6.63667	43.225	62.8	52.1067	33.7933	9	DT	na
Os09g0322000	8.84667	8.92	4.89667	19.965	18.1367	14.0333	13.4067	9	RDR	na
Os09g0394700	7.63	10.6267	5.51	23.03	30.6767	25.36	25.1367	9	RL	na
Os09g0399800	0	0	0	37.45	30.9567	12.08	21.1267	9	RL	na
Os09g0400500	0.796667	2.62	1.97667	8.155	7.64333	4.65333	4.11	9	RL	na
Os09g0518750	0.106667	0.0766667	0.08	3	6.43	1.50333	3.61333	9	RT	na
Os11g0275000	6.62	4.62667	4.69	34.69	60.36	32.03	45.45	9	RDW	na
Os11g0487100	0.213333	0.27	0.11	2.64	4.39333	2.33667	1.62	9	DT	na
Os11g0498600	2.5	0.98	2.39	21.65	43.4567	23.3233	21.19	9	DT	na
Os01g0648000	4.35667	1.87667	2.55667	35.29	74.2567	14.7667	10.0733	10	RT	na
Os01g0667200	22.1867	14.38	38.4733	70.545	91	48.4433	63.0767	10	RT	na
Os01g0892800	0.64	2.46333	0.803333	4.585	3.27	1.44	0.803333	10	RT	na
Os01g0895000	0.173333	0.07	0.07	3.14	9.08	0.0766667	0.433333	10	RT	na
Os02g0706900	0.04	0.0466667	0.143333	8.735	21.9567	5.95667	4.30333	10	RDR	na
Os04g0450600	1.74333	2.01333	1.49	8.475	18.1333	7.1	8.08333	10	RT	na
Os04g0559700	244.273	278.633	180.763	313.36	718.45	454.08	236.943	10	RDR	na
Os04g0569300	1.62667	5.40667	1.57333	24.66	27.0433	8.22333	6.84333	10	RDR	na
Os04g0611400	1.16	0.223333	0.383333	7.93	9.00333	2.35667	3.24333	10	RL	na
Os04g0616300	18.0033	20.1767	21.7167	24.775	42.2233	30.08	21.1133	10	RL	na
Os04g0617900	0.0866667	0	0	4.98	24.8733	3.25333	8.44333	10	RL	na
Os04g0619000	0	0	0	0.995	1.97333	0.3	0.516667	10	RL	na
Os04g0620000	121.09	50.9833	110.833	90.24	127.22	63.9	86.4333	10	RL	na
Os04g0627300	0	0.05	0	10.61	12.1533	4.74667	3.86333	10	RL	na
Os04g0628100	153.837	165.89	178.403	250.685	443.837	260.463	202.98	10	RL	na
Os05g0276500	0	0	0	9.72	14.77	1.44667	2.05	10	RT	na
Os05g0280500	0	0	0.01	2.39	6.67	1.98667	1.21667	10	RT	na
Os05g0389800	0.0233333	0.00666667	0.04	1.45	2.05667	0.293333	0.266667	10	RT	na
Os05g0390000	0.956667	0.826667	0.95	3.14	3.32	1.37333	1.73333	10	RT	na
Os05g0471000	5.53667	7.99333	3.02	9.985	14.0167	8.88	6.24	10	RN	na
Os05g0482400	0.16	0.09	0.0666667	1.62	4.58333	0.213333	0.196667	10	RN	na
Os05g0484800	0.21	0.196667	0.14	6.545	17.08	5.01667	5.11	10	RN	na
Os05g0526700	0.206667	0.24	0.0533333	2.025	1.83667	0.356667	0.476667	10	RN	na
Os05g0535400	0.0733333	0.04	0.02	5.275	8.62	1.72	2.08333	10	RN	na
Os06g0142650	0.0366667	0	0.0166667	0.495	1.17	0.456667	0.113333	10	RT	na
Os06g0146250	1.80667	1.90667	2.79667	3.19	5.14333	0.726667	1.31333	10	RT	na
Os08g0173300	1.16667	4.24	2.13333	44.92	69.1067	7.62	4.83667	10	RDW	na
Os08g0188900	0	0	0	0.685	5.38333	0.106667	0.186667	10	RDW	na
Os08g0189200	0.03	0	0.0566667	77.945	260.64	65.9333	92.7133	10	RDW	na
Os08g0189300	0.0933333	0.0866667	0.03	49.47	125.65	40.4933	23.2633	10	RDW	na
Os08g0189400	0	0.0466667	0.0433333	39.085	80.5533	2.71	1.81667	10	RDW	na
Os08g0189500	0.0266667	0.0266667	0.0266667	69.875	193.427	4.11333	3.40667	10	RDW	na
Os08g0189600	0.2	0.0266667	0.106667	189.225	323.243	25.8033	20.82	10	RDW	na
Os08g0189700	0	0	0.09	67.25	135.81	9.78333	8.92333	10	RDW	na
Os08g0189850	0.0333333	0	0	59.23	126.22	3.32333	3.02	10	RDW	na
Os08g0189900	0	0.03	0	132.57	264.687	8.02667	11.48	10	RDW	na
Os08g0202400	0.823333	0.686667	0.283333	1.01	1.44333	1.31333	0.663333	10	RDW	na
Os08g0206700	2.71333	1.88667	1.66333	3.54	4.63333	2.59	1.83	10	RDW	na
Os08g0470200	0.25	0.153333	0.203333	27.145	33.5367	10.46	8.03667	10	RDW	na
Os08g0476900	1.06333	0.416667	0.546667	2.485	3.84	0.963333	0.666667	10	RDW	na
Os08g0477100	0.05	0.643333	0.266667	6.735	32.81	0.456667	0.853333	10	RDW	na
Os08g0477500	0.103333	0.106667	0.0133333	4.82	19.32	0.763333	0.69	10	RDW	na
Os09g0356800	0.0133333	0.0233333	0	1.05	2.71	0.21	0.326667	10	RDR	na
Os09g0367700	0.0366667	0	0.106667	5.495	3.12667	1.15667	0.836667	10	RL	na
Os09g0400400	0	0.0333333	0	2.735	5.65	1.12333	2.02333	10	RL	na
Os09g0409100	0.0333333	0.0333333	0.0333333	19.225	51.4433	5.99	3.09	10	RL	na
Os09g0507300	0	0	0	0.2	1.33333	0.0133333	0	10	RDW	na
Os09g0518200	3.43667	3.31333	0.84	2.13	4.35667	1.25667	2.25	10	RT	na
Os11g0274100	0.273333	0.533333	0.286667	6.895	11.93	5.62667	3.01667	10	RDW	na
Os11g0482200	0	0	0.0533333	9.33	25.7067	1.67333	2.71	10	DT	na
Os11g0484000	109.28	113.933	114.613	101.62	132.567	66.47	79.2233	10	DT	na
Os11g0499600	0.0966667	0	0.03	1.915	4.15667	1.57	1.06333	10	DT	na
Os11g0679700	0.186667	0.0566667	0.113333	0.545	2.75333	0.256667	0.976667	10	RDW	na
