# Supplementary material for: Integrated omic analysis provides insights into the molecular regulation of stress tolerance by partial root-zone drying in rice
Source: Front Plant Sci. 2023 Jun 9;14:1156514. doi: 10.3389/fpls.2023.1156514 (PMC10288491; doi:10.3389/fpls.2023.1156514)
Supplement: Supplementary file 1 [file DataSheet_1.zip › Table S2.xlsx]

## Sheet: TableS2
ID	AVER_PEG_L	AVER_NT_L	AVER_PRD_L	AVER_PRDPEG_R	AVER_PEG_R	AVER_NT_R	AVER_PRD_R	Module
Os01g0151900	1.06	0.373333	1.28333	1.775	1.15667	1.91333	2.22	1
Os01g0175100	17.4333	9.12	108.427	62.5	55.6567	68.3033	90.03	1
Os01g0175400	5.04	2.04333	8.42667	4.57	7.43333	9.43333	8.77333	1
Os01g0188100	11.5933	7.27	25.43	16.545	18.22	25.1833	36.65	1
Os01g0198000	1.07	0.646667	1.51	1.045	1.02333	1.3	1.72	1
Os01g0206200	9.66333	6.57333	16.3467	6.205	7.06333	12.06	11.99	1
Os01g0265200	29.59	16.9	47.1733	26.705	32.38	48.83	46.16	1
Os01g0524700	5.48333	2.6	7.6	3.72	4.4	5.47	4.48	1
Os01g0546500	4.70667	2.60333	6.18667	7.395	4.92333	5.50333	8.26	1
Os01g0566100	21.2367	7.03	29.8867	17.6	19.4133	21.8433	20.2367	1
Os01g0589400	0.473333	0.33	1.31667	0.565	0.833333	0.873333	1.59333	1
Os01g0601651	0.543333	0.276667	0.983333	0.565	0.49	0.56	1.05	1
Os01g0641000	16.1367	10.93	15.59	7.765	7.54667	17.25	17.4233	1
Os01g0684900	14.6233	7.55667	17.84	15.55	12.7967	17.3133	17.4067	1
Os01g0747400	11.3033	7.15	17.0567	15.29	13.4467	15.8533	15.2467	1
Os01g0780800	5.06	3.02667	7.40333	8.02	5.44667	8.56333	10.17	1
Os01g0806300	3.93	1.80333	5.61	2.495	2.66	3.02667	4.14	1
Os01g0823700	2.81	1.34667	4.66	5.58	3.75667	5.12333	4.91667	1
Os01g0829400	2.99	1.64	6.81	6.275	4.14333	3.96	4.42	1
Os01g0867300	5.30667	2.28333	9.62	8.015	8.49333	12.7667	8.88667	1
Os01g0882200	7.10333	4.59333	10.6067	6.04	10.2933	11.6533	9.30667	1
Os01g0886350	8.01667	3.47667	17.9933	12.11	6.14333	8.17667	11.0067	1
Os01g0899200	84.5767	31.52	119.683	98.92	142.53	133.653	137.237	1
Os01g0901200	12.8	7.38667	17.9567	18.28	15.4767	21.3333	22.6467	1
Os01g0910200	9.26333	6.39	9.56667	4.455	7.11	10.5967	10.9367	1
Os01g0913800	3.63333	1.57667	6.32	2.925	2.29	3.91667	5.28	1
Os01g0916600	469.817	137.16	537.67	652.355	427.57	371.703	814.757	1
Os01g0917300	7.11333	3.84	12.7867	12.97	9.61333	10.8133	12.6867	1
Os01g0933075	2.44333	0.83	2.87333	2.715	2.77333	3.93	3.43667	1
Os01g0933200	92.9067	51.89	110.653	54.82	69.0967	86.4533	90.5433	1
Os01g0951200	25.99	17.1767	39.2467	28.595	18.1	23.8333	33.0467	1
Os01g0952600	28.7067	14.1867	36.36	39.04	22.33	33.02	32.14	1
Os01g0964900	7.16333	3.49667	8.86333	5.64	4.85	5.84667	5.74667	1
Os01g0971600	4.84667	2.48333	7.59	7.485	3.35667	3.74333	7	1
Os01g0972000	29.4533	49.5767	82.02	67.785	65.2933	59.83	63.32	1
Os02g0120300	1.96	0.826667	3.14667	2.785	2.66	3.40333	3.3	1
Os02g0128000	15.0933	7.93	21.9467	5.095	8.07333	14.8033	20.71	1
Os02g0129000	40.81	31.8267	60.1633	24.385	34.2167	60.32	42.34	1
Os02g0142500	17.6567	16.2167	23.66	12.7	9.46667	18.29	22.4133	1
Os02g0160000	17.93	22.1367	40.18	26.33	26.22	37.42	41.7433	1
Os02g0179500	1.77333	1.69333	4.06	2.89	2.37667	2.56333	2.48667	1
Os02g0181900	1.17333	0.766667	3.03667	2.09	1.63667	2.23667	1.92667	1
Os02g0201900	4.24333	3.46	5.94	5.4	5.45	5.92667	4.83	1
Os02g0202500	125.563	89.21	207.757	230.96	182.36	257.39	298.203	1
Os02g0208100	112.297	54.2533	130.43	77.62	76.68	116.483	106.733	1
Os02g0211200	1.38	0.566667	3.43667	2.56	2.19	2.47	3.24667	1
Os02g0277700	1.02	0.336667	0.7	0.44	0.836667	0.663333	0.84	1
Os02g0298900	8.25667	7.30667	16.1433	12.875	10.0167	13.7533	14.3867	1
Os02g0474000	58.9367	27.8467	74.5767	48.565	70.21	69	63.16	1
Os02g0494600	12.2033	7.85667	27.3467	9.815	8.78667	17.1233	12.18	1
Os02g0498100	19.0267	17.9133	41.4567	13.945	23.1433	55.78	27.8967	1
Os02g0521700	4.24	2.55333	7.61667	4.555	4.94667	6.33333	5.59667	1
Os02g0620800	1.93667	0.78	2.51	2.185	2.24	2.38667	3.21667	1
Os02g0622500	5.55667	3.53333	10.9833	4.795	5.27333	7.54333	5.11	1
Os02g0625100	1.79	0.616667	2.63333	1.06	1.00333	0.916667	1.89667	1
Os02g0635000	39.4733	18.33	49.3	26.545	24.8167	33.2967	34.7667	1
Os02g0637200	3.41333	1.14	7.17	5.24	3.32667	11.53	8.60667	1
Os02g0663800	1.16667	0.286667	3.18667	3.28	2.93333	2.85333	4.28333	1
Os02g0707900	12.5267	8.96	27.6033	30.73	18.0933	25.08	30.82	1
Os02g0708000	3.76667	3.20333	8.37667	6.5	5.52333	6.09333	6.92	1
Os02g0710800	17.4167	11.2667	27.64	11.73	10.49	20.35	17.6967	1
Os02g0711200	4.37667	2.26333	5.4	5.07	4.59	7.2	6.38333	1
Os02g0730900	1.94667	0.846667	2.68	2.365	1.51	2.01667	2.44	1
Os02g0745200	1.14667	0.573333	2.79	1.38	1.98667	1.93333	2.53	1
Os02g0764100	37.0333	7.79667	58.7	34.42	24.3533	37.0967	45.2433	1
Os02g0769900	1.74	1.18	2.76333	1.4	1.37667	1.48333	1.81	1
Os02g0807100	27.04	17.1467	50.7333	26.945	36.21	35.8233	25.8633	1
Os02g0830000	0.42	0.226667	0.896667	0.73	0.73	0.986667	1.15333	1
Os03g0106200	20.39	10.7767	18.0433	8.73	14.03	22.9933	15.8933	1
Os03g0108700	5.39333	5.59667	13.09	13.655	9.16	14.3233	15.3133	1
Os03g0116700	18.52	9.02667	33.32	12.855	17.9733	41.6533	42.61	1
Os03g0137600	17.9233	5.34333	33.2	15.58	9.51	15.1067	14.6467	1
Os03g0148700	21.7933	13.3733	29.2333	15.39	24.23	21.1367	21.66	1
Os03g0181400	1.04333	0.56	1.74	1.455	1.65333	1.73667	2.38667	1
Os03g0185600	7.26	5.17333	11.24	8.7	9.04333	10.9733	13.7867	1
Os03g0196400	5.66667	1.93	6.61667	6.33	6.80333	7.63667	6.29667	1
Os03g0208500	29.8633	15.6233	34.1033	18.32	27.0233	41.27	40.0067	1
Os03g0251700	1.37	0.233333	3.32333	3.38	1.64	3.14333	3.29667	1
Os03g0271200	38.0433	19.48	49.1967	43.085	32.99	43.2733	44.07	1
Os03g0286800	4.25333	2.34	5.61333	5.175	5.94667	6.73667	7.03	1
Os03g0306900	20.9533	16.16	27.9033	12.965	7.59667	27.17	28.11	1
Os03g0307900	1.09333	0.356667	0.9	0.69	1.02333	1.18333	1.23	1
Os03g0314400	2.82	1.02333	4.19	2.625	1.82	3.86333	5.27	1
Os03g0337550	2.01333	2.13667	7.39667	1.565	3.26333	3.50333	4.24667	1
Os03g0338600	8.21667	3.31667	9.22	10.345	5.61667	9.58	8.48667	1
Os03g0396100	1.8	1.11667	2.84667	2.2	1.73667	2	2.55333	1
Os03g0423200	45.2433	55.5267	84.7367	54.665	67.9333	70.5933	81.5233	1
Os03g0556200	6.63667	4.47667	10.2567	5.77	7.31667	8.10667	6.06667	1
Os03g0650800	13.8667	5.40667	9.38	11.885	10.4367	11.5633	11.1567	1
Os03g0651300	6.51333	3.07333	12.4167	8.235	11.6	9.30333	10.1467	1
Os03g0659400	9.60333	29.9833	84.8467	35.155	34.6733	49.83	32.18	1
Os03g0665000	3.58667	4.33	8.98	5.58	7.77333	9.59	9.36333	1
Os03g0716200	0.973333	0.463333	1.25667	1.54	0.87	1.56667	1.6	1
Os03g0738000	15.08	8.17667	18.9667	18.105	12.9067	19.25	23.02	1
Os03g0761000	6.59	2.14333	23.65	16.1	9.68	11.3767	14.86	1
Os03g0780500	86.0667	39.9833	128.19	93.11	76.75	96.0667	132.063	1
Os03g0781700	69.77	30.3167	55.3167	48.665	35.0433	44.42	56.1733	1
Os03g0793000	12.69	10.03	26.86	18.875	18.66	29.66	29.16	1
Os03g0808100	10.9633	4.96667	15.8367	12.295	11.31	13.4667	12.0533	1
Os03g0808150	9.20667	5.30333	21.86	8.205	8.12333	13.6767	16.37	1
Os03g0812000	26.4567	10.8333	35.9967	29.86	18.79	26.22	32.0767	1
Os03g0818200	8.74333	3.18	10.8167	11.175	4.75	4.97333	7.55333	1
Os04g0405100	43.4033	30.0167	79.1267	69.975	54.44	77.5167	79.7567	1
Os04g0431700	0.566667	0.42	1.83333	1.585	1.08	1.66	1.60667	1
Os04g0432000	27.72	7.65	51.06	55.87	26.03	36.8167	54.0733	1
Os04g0436800	2.01667	0.9	2.87667	2.245	1.8	2.05667	2.44333	1
Os04g0458300	6.43333	2.75	16.94	17.05	10.0933	9.36333	16.05	1
Os04g0467800	5.74	4.13	7.95667	3.1	5.05333	8.11667	5.85667	1
Os04g0497000	40.6233	87.68	121.607	71.565	69.25	94.75	77.62	1
Os04g0509800	5.54	2.88667	8.89667	6.73	6.33667	8.81667	7.26	1
Os04g0527800	47.1133	36.4067	92.7933	36.37	35.8167	68.6533	71.9667	1
Os04g0528400	2.86667	1.70667	4.76667	4.595	2.83667	2.94	4.34333	1
Os04g0568700	3.55	5.44667	13.1567	8.77	8.11333	11.05	11.05	1
Os04g0572700	5.37667	3.4	8.59	4.49	4.25333	4.95667	5.46	1
Os04g0598000	278.437	183.64	797.893	276.34	256.347	282.773	384.807	1
Os04g0598800	8.41	7.61	10.8467	4.735	8.91333	11.3767	11.5867	1
Os04g0600000	3.55	2.78	6.28	5.085	4.96667	7.53667	6.39333	1
Os04g0605200	4.02333	3.45667	8.23667	6.93	3.73333	4.89	6.42667	1
Os04g0606000	4.43667	2.57	7.43	7.815	5.09333	5.94	6.53	1
Os04g0608600	3.25333	2.76667	4.79667	2.835	2.59	5.07667	5.63667	1
Os04g0617050	7.95667	5.61	18.8167	8.905	9.44	7.10333	10.04	1
Os04g0665400	13.7133	7.28333	26.5667	24.745	13.2933	25.0767	30.3	1
Os04g0672700	0.703333	0.266667	1.26	1.305	1.17	1.54333	1.89667	1
Os04g0684800	111.063	92.0967	140.77	64.35	85.1133	127.783	150.657	1
Os05g0132000	0.85	0.563333	1.36333	1.755	1.33333	1.59667	1.93333	1
Os05g0142400	339.803	83.6167	424.643	245.675	296.463	491.123	1103.44	1
Os05g0182000	10.2267	9.87	9.89333	10.725	5.98	10.5033	14.5533	1
Os05g0243100	3.73333	1.33	5.74667	3.16	2.7	5.81	5.99333	1
Os05g0271900	3.04667	1.30667	3.66667	2.72	2.04333	2.49667	3.79667	1
Os05g0279300	7.69333	5.3	12.7867	8.955	6.36	9.70333	9.90667	1
Os05g0337500	29.6933	17.0567	38.55	19.275	19.7867	31.42	28.01	1
Os05g0392400	5.45667	2.25	8.88	7.405	6.52667	8.69667	9.95333	1
Os05g0393700	1.77333	0.526667	2.45333	2.37	1.71667	1.61	2.08333	1
Os05g0417600	7	4.62667	12.3367	9.75	11.11	14.1533	11.9467	1
Os05g0429900	41.9067	14.5567	84.5933	48.58	39.4333	35.7467	48.65	1
Os05g0430800	4.23	2.2	5.78333	6.615	4.41333	6.97667	7.60667	1
Os05g0453500	63.1067	19.3433	79.8733	26.455	36.93	47.58	61.18	1
Os05g0455900	1.26333	0.586667	3.39	2.325	2.1	2.97333	3.63333	1
Os05g0460000	1.52667	0.996667	4.14667	1.94	1.93667	3.23333	1.68	1
Os05g0483801	11.3	8.99	18.6833	12.645	11.3633	19.78	17.43	1
Os05g0491000	4.59333	4.06667	9.57	5.63	5.26	5.23667	8.58333	1
Os05g0519700	1.84333	1.46	1.87333	2.26	1.73	2.24667	1.55667	1
Os05g0546700	1.15	1.43	2.40333	1.07	1.5	1.93	1.65667	1
Os05g0557900	3.13667	2.38333	4.45667	2.6	2.21333	5.68	4.65	1
Os06g0101100	0.756667	0.06	2.42	1.28	0.193333	1.08333	0.4	1
Os06g0106500	1.03667	0.496667	1.38	0.85	0.696667	1.33	1.32333	1
Os06g0112000	1.48667	0.66	1.84	1.66	1.05	1.38	1.85333	1
Os06g0154800	7.6	5.08667	12.09	10.68	10.73	12.57	13.3267	1
Os06g0158300	4.34	2.1	5.25667	3.885	4.43333	5.49	5.94667	1
Os06g0204600	0.813333	0.19	1.02	1.24	0.926667	1.01667	1.33	1
Os06g0211200	2.36333	1.14667	2.85667	1.66	1.60667	4.14667	2.86667	1
Os06g0226700	1.82	1.36667	3.87333	3.85	1.06667	1.40333	2.01667	1
Os06g0264700	5.07667	6.62667	12.5767	11.455	9.28667	6.09	8.33667	1
Os06g0269300	2.29667	1.56667	3.67667	4.49	3.48	3.19667	3.58333	1
Os06g0296750	1.06667	0.373333	2.60333	1.235	0.53	0.723333	1.34333	1
Os06g0298200	9.13667	4.48333	47.1933	13.99	17.0867	6.71667	16.6867	1
Os06g0337200	1.9	1.38	4.24333	1.325	2.38	4.35	2.96333	1
Os06g0542000	2.36333	1.45	3.56	2.525	2.95	3.70667	3.71333	1
Os06g0565000	3.90667	2.08	4.58667	4.21	4.14	5.96333	7.2	1
Os06g0587900	4.65	1.99	3.64	2.34	3.75667	3.96	4.65667	1
Os06g0600301	1.52	1.22667	2.89	1.2	1.33333	1.72	1.80667	1
Os06g0622000	2.93	1.26	6.58	2.955	2.98	3.66333	5.5	1
Os06g0660800	27.7833	21.5433	79.9167	39.665	56.3367	56.5733	45.8	1
Os06g0691600	129.347	130.857	231.633	69.75	86.31	158.853	225.287	1
Os06g0692700	1.66333	0.48	1.6	1.48	1.72667	2.05333	1.45333	1
Os06g0705500	13.91	7.16333	16.0467	5.49	3.20333	15.2733	15.04	1
Os06g0706100	1.49	1	3.11	1.01	1.51667	2.42667	2.7	1
Os06g0717400	6.42333	2.5	6.93667	4.315	3.37	5.67333	4.37	1
Os06g0726200	4.94667	0.313333	2.38667	1.555	1.12667	3.52667	5.88333	1
Os07g0100900	10.41	2.86333	14.7133	9.295	9.78333	15.8	11.5867	1
Os07g0149900	1.24667	0.62	2.57667	1.99	1.93	2.89667	3.78333	1
Os07g0170800	8.77333	2.48	18.76	7.24	5.45667	10.1867	10.4467	1
Os07g0191600	1.63667	0.47	3.51	1.23	1.13	1.53667	2.00333	1
Os07g0191700	13.82	7.94	18.3067	16.44	14.5167	19.5333	18.5233	1
Os07g0409400	2.71	1.35333	3.44	3.185	1.94667	3.29333	3.55667	1
Os07g0421000	1.62667	0.626667	2.32667	2.225	2.83333	2.58	3.82667	1
Os07g0462000	82.7433	56.3733	123.863	81.54	96.6267	116.757	116.203	1
Os07g0486700	1.82333	0.623333	1.48333	0.545	0.823333	1.75333	2.10333	1
Os07g0518500	12.64	5.22667	11.8	5.295	6.46333	10.3433	10.6533	1
Os07g0549200	13.88	8.66667	19.66	14.92	11.1167	16.4167	18.41	1
Os07g0569500	1.41667	0.756667	2.13333	2.025	1.43	2.08	2.06333	1
Os07g0588800	15.58	4.05667	20.1967	12.21	7.36	12.3267	12.1133	1
Os07g0596300	16.01	4.99333	22.4567	20.3	19.4233	24.5633	21.0033	1
Os07g0596900	8.76333	4.32	11.32	11.365	11.31	13	11.7433	1
Os07g0598500	5.71667	2.29667	6.15	6.345	3.82	5.01667	6.83667	1
Os07g0615000	3.42	1.32667	5.40333	3.7	3.75	6.53667	7.07	1
Os07g0618700	15.5267	1.66667	40.0233	21.145	20.11	15.1867	45.7367	1
Os07g0645701	3.70333	1.49333	5.40667	2.95	3.30667	3.56667	5.27667	1
Os07g0656200	4.36	4.35333	4.65	2.55	1.60667	5.18333	5.32333	1
Os07g0674300	0.94	0.403333	1.48667	1.615	1.18333	1.21	1.7	1
Os07g0682700	14.87	6.47333	18.0733	13.33	15.37	15.53	13.3633	1
Os08g0127600	59.48	28.78	78.2967	48.36	34.9767	47.52	49.2233	1
Os08g0130600	16.8233	8.22	22.1933	12.165	13.5467	20.0933	17.13	1
Os08g0132700	1.95	1.05	2.91	1.655	1.63	2.03	1.98667	1
Os08g0138600	3.93	1.74333	3.79	3.01	2.59	4.27333	4.49	1
Os08g0162200	2.32667	1.43333	3.23333	1.87	2.01333	1.89333	2.54667	1
Os08g0177550	4.59333	3.17333	6.87333	4.61	4.54667	7.61333	6.29667	1
Os08g0196700	6.46667	5.19667	14.8867	13.495	12.53	12.1133	13.8233	1
Os08g0197800	1.24333	0.353333	1.34667	1.595	1.53333	1.99667	2.57667	1
Os08g0326600	48.7767	27.6967	71.59	85.855	53.0067	77.3033	99.48	1
Os08g0360000	3.31	1.91333	6.27667	5.23	4.28	4.54	8.34667	1
Os08g0387200	0.536667	0.286667	0.53	0.72	0.203333	0.856667	1.03	1
Os08g0428800	22.38	14.5933	31.7933	34.725	31.8533	33.8067	31.1267	1
Os08g0469600	5.11333	3.04	11.6233	7.045	6.72667	13.6733	12.44	1
Os08g0481000	0.693333	0.24	1.2	1.22	0.77	0.853333	1.51667	1
Os08g0481400	16.2833	6.67	18.82	15.565	20.4367	22.8167	29.3867	1
Os08g0481950	20.1767	12.8867	31.6133	15.35	19.6867	24.9567	18.52	1
Os08g0487800	42.5467	20.7067	51.58	33.975	25.2967	38.95	34.86	1
Os08g0494200	0.943333	0.683333	2.94667	1.805	1.81	2.94333	3.51667	1
Os08g0520900	2.33333	0.31	8.19667	2.57	2.93333	2.51	2.80667	1
Os08g0546500	2.53	1.49667	3.79	3.04	1.95333	3.56667	3.69667	1
Os08g0546800	1.07333	0.133333	8.56667	1.67	2.35333	1.08	2.26667	1
Os08g0549000	16.16	9.38667	40.9967	16.64	32.6733	54.1967	30.7233	1
Os08g0559000	20.82	15.6	35.0733	19.38	12.4733	27.29	30.55	1
Os09g0106200	17.3	12.74	32.3567	26.48	25.7067	30.9767	35.8567	1
Os09g0124300	41.5367	42.89	75.37	44.965	39.8833	59.5667	67.1533	1
Os09g0267300	0.373333	0.18	0.793333	0.67	0.796667	0.97	1.51	1
Os09g0392666	63.0867	57.1	136.63	60.13	63.0033	95.21	79.5067	1
Os09g0410700	4.80667	1.63	5.35333	4.055	5.39667	5.77	5.66	1
Os09g0436800	2.76333	0.726667	12.3067	4.635	5.98667	6.91	6.03	1
Os09g0438700	41.3767	15.2933	107.813	57.01	41.0733	62.0433	56.16	1
Os09g0474051	5.22667	2.56667	4.62667	1.695	2.85333	4.87	3.76667	1
Os09g0489200	59.7267	10.48	87.4767	47	38.19	21.88	87.0833	1
Os09g0506000	2.42	2.37333	2.47	3.235	1.25	1.87667	2.66667	1
Os09g0520300	0.576667	0.196667	1.11333	0.41	0.456667	0.44	0.566667	1
Os09g0537000	1.34667	0.573333	2.88667	3.72	2.60333	2.06667	2.54	1
Os09g0542500	4.58333	3.00667	6.88333	7.54	4.68667	9.03667	7.7	1
Os09g0549700	1.7	0.786667	4.26	5.64	2.92667	2.79	6.01333	1
Os09g0553100	381.973	286.233	674.557	693.21	530.787	470.417	710.233	1
Os09g0560800	6.09667	2.24	9.04667	4.825	4.75333	6.00333	6.24667	1
Os10g0125600	1.79667	1.17667	3.61667	2.57	3.29	3.98	4.77667	1
Os10g0128600	0.74	0.223333	1.29	1.705	1.05	1.52333	2.10333	1
Os10g0145100	2.72	1.80667	4.02333	2.455	2.42	2.27667	3.27333	1
Os10g0183000	5.09333	1.72667	6.23333	3.145	4.59333	5.24	5.04667	1
Os10g0183500	1.80333	0.806667	2.70333	3.025	2.33	2.98	4.15667	1
Os10g0321700	72.22	43.3	94.4133	59.79	48.8833	56.6033	67.1367	1
Os10g0389500	4.07667	0.213333	35.2967	3.25	2.26667	0.603333	16.49	1
Os10g0395100	1.67667	0.463333	2.95	1.09	1.57	2	2.83667	1
Os10g0422401	29.69	32.2633	57.5867	36.67	44.1767	59.0233	73.7467	1
Os10g0442100	2.36333	0.726667	4.45667	1.65	1.37	2.96	1.56333	1
Os10g0456900	27.15	16.1733	38.7867	32.89	29.9033	45.5367	51.9433	1
Os10g0462800	27.9167	8.9	29.27	12.46	12.0533	27.44	19.5367	1
Os10g0517500	5.83667	0.72	3.51333	4.205	1.62	6.03667	6.98	1
Os10g0547900	6.26	2.99667	10.6267	3.455	3.50667	4.93667	6.47	1
Os10g0550500	0.766667	0.44	1.96667	0.865	0.396667	1.44	1.08	1
Os10g0565000	13.15	4.42	17.1967	15.84	19.4767	23.8067	24.2267	1
Os10g0565150	6.05	9.92667	13.6467	10.375	3.20667	8.04333	12.34	1
Os10g0571100	34.3467	32.11	52.0333	52.5	44.78	53.06	61.0867	1
Os11g0118200	1.52667	0.546667	1.67667	2.195	1.19	1.43667	2.23	1
Os11g0121600	4.81667	2.45333	7.66333	3.115	4.24667	5.76333	4.54	1
Os11g0130300	1.25667	0.59	2.12	2.385	1.88333	2.27667	3.46333	1
Os11g0131200	4.04667	1.34	8.24667	3.595	3.53	6.24667	7.13	1
Os11g0131800	6.38667	1.85333	13.28	3.62	4.78667	6.02333	7.35	1
Os11g0181900	2.18333	0.706667	4.25333	3.155	2.03	3.92667	4.75333	1
Os11g0194800	32.6867	23.4867	67.4533	39.04	31.6233	31.74	47.57	1
Os11g0209502	1.73	1.13667	4.01	4.19	2.92667	4.59333	6.13333	1
Os11g0216400	17.3433	11.4333	26.8467	31.74	20.7433	26.2133	34.0867	1
Os11g0252400	4.80667	2.06333	6.73	3.585	5.29667	6.69333	4.22	1
Os11g0276000	1.38	1.24	3.03667	1.395	0.86	0.94	2.26	1
Os11g0531800	4.1	2.36667	8.14667	3.61	4.8	5.33	6.94	1
Os11g0549610	0.473333	0.256667	1.20333	1.35	0.81	1.49333	1.71	1
Os11g0630501	3.08	1.12	3.31333	2.76	2.10667	3.02333	3.06333	1
Os11g0660000	6.42	4.22667	7.38333	6.77	3.5	10.9733	8.44667	1
Os11g0679900	1.19333	0.343333	2.15333	2.275	1.80667	2.84333	3.31	1
Os12g0115950	0.413333	0.516667	1.73667	0.74	1.08333	2.10333	1.71667	1
Os12g0127100	1.41333	0.7	3.1	3.13	2.62333	2.76	3.83667	1
Os12g0128200	0.896667	0.423333	1.51333	1.205	0.806667	1.43667	1.53	1
Os12g0156900	0.816667	0.273333	1.33333	1.295	0.733333	0.93	1.45	1
Os12g0178700	14.0933	5.79333	23.93	10.33	8.38	15.3767	12.81	1
Os12g0270100	5.86667	3.7	8.56	4.615	4.81667	5.17667	5.92333	1
Os12g0284850	2.31333	1.19	2.70333	2.41	2.17333	2.05667	2.22333	1
Os12g0290150	13.5167	7.23	16.3933	7.535	11.6867	18.51	16.78	1
Os12g0483700	3.29667	2.23667	4.11333	2.065	3.82	3.57	2.80333	1
Os12g0498400	24.6467	15.46	37.32	25.96	22.47	23.2367	26.5067	1
Os12g0527900	2.43333	1.39333	3.35333	4.465	3.02667	3.27667	5.48333	1
Os12g0586100	134.94	21.17	507.327	95.365	82.1733	154.02	437.563	1
Os12g0608600	48.2567	23.9733	71.7033	67.655	58.91	65.8967	72.4467	1
Os01g0101200	169.823	169.403	160.477	4.37	5.92333	10.87	8.09667	2
Os01g0101700	17.08	40.7233	4.22667	3.16	6.29667	6.40333	6.5	2
Os01g0104400	156.03	126.6	120.723	155.2	61.93	77.28	116.283	2
Os01g0106900	170.96	178.37	87.9367	25.525	53.6333	27.19	27.2033	2
Os01g0114100	18.5867	25.1	12.6433	11.305	12.9667	14.95	12.2	2
Os01g0115700	10.4	13.7433	4.63	0.22	0.28	0.48	0.583333	2
Os01g0120500	81.9467	126.207	48.8633	2.36	3.79	6.68667	3.36667	2
Os01g0123700	3.61333	5.62667	2.9	0	0	0.0333333	0	2
Os01g0128200	15.6267	9.78	7.98667	4.015	4.60667	2.58333	7.13333	2
Os01g0128700	2.64	3.34667	0.89	0.285	0.356667	0.473333	0.32	2
Os01g0130200	8.31667	13.3733	2.4	3.03	2.52	3.51667	4.62333	2
Os01g0132000	156.747	42.3867	36.7167	57.795	22.1367	34.2233	62.9867	2
Os01g0138500	11.4267	10.6533	4.02	0.995	4.83333	2.54	1.35333	2
Os01g0138900	226.12	232.99	140.917	84.135	68.4267	182.767	137.597	2
Os01g0142300	6.75333	15.4267	4.87667	8.325	3.42	4.30333	6.46667	2
Os01g0149500	9.87333	9.27667	3.70667	2.065	3.73	4.01333	2.60667	2
Os01g0149900	13.5467	28.2433	8.16	5.475	6.03667	6.11333	4.13333	2
Os01g0151700	4.90333	14.4033	1.9	3.455	1.29	1.22	2.09667	2
Os01g0155500	14.9867	20.4233	10.2433	6.54	7.02667	5.40667	4.05667	2
Os01g0158900	80.3933	67.7933	40.44	27.76	29.8467	33.4633	36.71	2
Os01g0164600	78.2433	92.34	54.8333	4.99	6.36	13.3833	5.63667	2
Os01g0175600	0.14	1.02333	0.0366667	0	0	0.03	0	2
Os01g0179600	5.70333	22.06	2.51	0.65	0.62	1.37667	0.923333	2
Os01g0195801	1.91	2.52	1.06	0.17	0.203333	0.246667	0.476667	2
Os01g0198900	12.8033	38.2667	5.25667	8.91	11.73	0.523333	0.706667	2
Os01g0200700	24952.5	30808.1	19046.5	202.4	212.66	646.25	761.167	2
Os01g0203400	8.27	20.8967	13.85	0.355	0.96	0.676667	0.546667	2
Os01g0206700	11.8467	18.2467	6.74	0.655	0.6	0.613333	0.626667	2
Os01g0208700	57.8233	90.8033	82.4733	12.42	26.5667	14.0567	12.1233	2
Os01g0210600	109.693	99.93	95.86	26.76	50.0433	21.3267	35.71	2
Os01g0220200	143.283	143.843	127.103	28.09	31.76	64.6533	22.1	2
Os01g0221600	15.3633	32.0633	5.88	1.215	1.29333	2.39333	2.14667	2
Os01g0227350	1.47333	1.09667	0.376667	0	0	0.133333	0.193333	2
Os01g0231950	1.96333	9.64667	8.52	0.105	0	0.42	0	2
Os01g0235100	9.35667	28.7667	1.54	1.55	2.04333	6.01333	1.04	2
Os01g0235900	7.92667	24.26	2.65333	0.92	1.26667	1.33333	0.186667	2
Os01g0236800	20.2033	25.3433	13.9967	11.065	13.4133	13.5033	12.7967	2
Os01g0237100	478.973	400.553	316.077	1.305	0.843333	4.8	2.98	2
Os01g0238500	280.68	536.89	106.193	53.695	73.1567	128.173	114.58	2
Os01g0239000	59.0733	88.5533	37.73	0.08	0.07	0.156667	0.12	2
Os01g0253900	9.17667	9.27333	4.72	2.625	4.06667	5.72333	5.82667	2
Os01g0262500	6.02	8.54333	3.62	2.15	1.41	0.596667	0.713333	2
Os01g0268600	1.97333	3.66667	1.88667	0.79	0.666667	0.57	0.456667	2
Os01g0276900	15.2033	22.9433	2.66333	0.62	1.26	7.42333	5.39667	2
Os01g0279100	2210.22	3622.87	716.34	57.43	63.14	178.053	23.2567	2
Os01g0292200	355.97	677.947	109.793	113.685	194.563	196.757	145.303	2
Os01g0301900	7.28333	12.1933	5.07	0	0	0	0	2
Os01g0302000	72.5267	97.2367	47.0867	0	0.25	1.29667	1.17	2
Os01g0332800	259.293	366.917	143.74	1.065	1.22667	0.693333	0.91	2
Os01g0346700	4.83	8.71333	3.65667	2.975	3.23333	4	3.56	2
Os01g0352100	4.91667	11.7533	2.91667	0	0	0	0	2
Os01g0357150	28.5633	321.497	107.557	5.09	14.8667	74.53	56.7933	2
Os01g0361500	21.44	34.6	14.5533	1.46	2.14	4.59333	1.32667	2
Os01g0363300	9.67667	14.77	8.08667	0.695	0.616667	1.41667	0.94	2
Os01g0501800	8380.85	9027.87	5879.73	95.02	104.2	348.72	92.61	2
Os01g0503400	75.5833	100.787	88.4967	17.78	32.53	16.0333	12.0867	2
Os01g0507700	140.793	174.76	90.7067	28.85	41.6433	52.7333	36.7433	2
Os01g0508500	39.4067	18.3433	11.5333	5.345	4.73667	8.35	22.86	2
Os01g0532600	4.06333	8.03	0.98	0.03	0.07	0.0866667	0.11	2
Os01g0543600	26.1033	16.67	12.4867	0.36	0.436667	1.43333	0.596667	2
Os01g0551000	18.5567	29.3567	10.8267	11.295	15.2367	9.22	12.8367	2
Os01g0552300	128.58	235.833	104.093	2.025	2	3.79667	1.59667	2
Os01g0557100	14.5967	32.81	15.2667	2.455	6.31667	0.683333	1.98333	2
Os01g0557500	14.89	34.29	6.53	9.655	6.76667	9.77667	6.59333	2
Os01g0571166	13.53	8.21	7.17667	3.65	6.26	1.35333	1.59667	2
Os01g0585300	350.797	601.003	532.003	3.5	4.07667	13.2767	1.18	2
Os01g0600900	22590.6	29167.7	17180.2	480.78	398.647	1261.49	259.153	2
Os01g0603500	1.80667	1.01667	0.693333	0.035	0.19	0.136667	0.0966667	2
Os01g0608101	51.06	37.2367	9.72	12.515	39.34	10.47	6.94667	2
Os01g0627500	63.9633	57.6533	46.0833	9.78	19.0367	8.27	6.25667	2
Os01g0642200	3167.86	3277.96	3083.78	141.025	180.04	719.91	1098.18	2
Os01g0647200	417.8	438.583	196.12	0.36	3.15	1.08333	1.23333	2
Os01g0655500	208.15	279.923	92.4433	24.235	82.95	37.91	33.4567	2
Os01g0662600	587.103	903.93	422.767	123.125	165.533	300.553	233.753	2
Os01g0666600	38.67	187.167	4.54667	0.575	0.466667	0.67	0.42	2
Os01g0678100	9.36	7.96667	4.61	0.375	0.586667	0.556667	0.563333	2
Os01g0693800	138.02	121.35	119.347	37.125	39.8867	19.09	23.0167	2
Os01g0695300	106.607	161.893	77.92	4.025	5.60333	6.08	5.27667	2
Os01g0695700	14.5767	15.9	3.31	5.605	8.21	6.18667	5.53667	2
Os01g0696100	13.0433	17.68	9.88	0	0	0	0	2
Os01g0703400	36.3633	91.7767	13.3133	35.27	9.71333	16.2533	16.5867	2
Os01g0710700	94.4833	103.39	85.2733	4.455	6.02667	5.83	2.62667	2
Os01g0711400	326.737	569.72	69.99	92.425	105.873	134.063	87.7833	2
Os01g0719100	167.91	270.83	164.867	53.94	72.09	129.897	58.4767	2
Os01g0719700	49.4233	86.4267	70.66	6.49	10.0067	21.5	5.68667	2
Os01g0720500	2685.44	3889.77	1236.42	211.07	83.5933	159.56	72.7667	2
Os01g0730500	415.443	473.24	225.74	0.29	0.843333	0.75	0.26	2
Os01g0731100	5.21667	12.43	0.866667	0.165	0.68	1.03	0.963333	2
Os01g0735500	5.07667	6.89	6.39333	1.13	1.9	4.42333	1.16667	2
Os01g0743800	67.1733	94.8767	48.6167	14.66	23.48	21.73	18.0667	2
Os01g0752500	2.78667	3.46	1.71333	1.245	1.66333	1.07667	2.76667	2
Os01g0761000	651.143	785.317	686.063	15.265	16.6833	37.3233	12.3367	2
Os01g0762300	135.537	207.567	139.963	7.985	9.65667	24.6033	12.5733	2
Os01g0763200	19.1267	19.3467	13.62	2.325	5.28333	5.40333	5.69	2
Os01g0773700	8396.35	9811.85	6868.01	83.195	90.8933	324.85	56.8533	2
Os01g0800500	2.68667	6.29	1.22667	0.15	0.523333	0.16	0.0633333	2
Os01g0801901	8.52333	9.79	8.51	3.38	7.67	8.84333	7.23	2
Os01g0810300	751.263	647.233	330.15	8.985	5.59	13.11	13.77	2
Os01g0823600	19.5533	99.7933	2.10333	0.08	1.03333	3.82667	0	2
Os01g0825500	9.00667	10.4	3.51333	2.135	3.49667	4.18	4.12	2
Os01g0828100	23.2967	28.3367	18.5733	14.905	7.57	8.95333	10.8767	2
Os01g0830000	40.0033	73.0333	26.12	12.05	13.92	16.9167	13.0167	2
Os01g0835500	65.01	61.6433	32.2333	19.085	13.49	26.5067	21.2633	2
Os01g0837600	40.3767	36.8767	19.3133	0.185	0	0.12	0	2
Os01g0848300	3.93667	3.2	1.81	0.54	0.363333	0.523333	0.72	2
Os01g0850200	7.26	7.56	3.73667	3.29	4.07333	2.92	3.57333	2
Os01g0855200	32.54	38.3433	15.62	2.58	1.40333	2.14	2.36667	2
Os01g0856900	7.74667	12.6267	5.78	0.55	1.14667	1.27667	0.69	2
Os01g0869800	430.77	506.95	254.877	3.8	6.44333	16.0767	2.64333	2
Os01g0870400	4.10333	3.04	1.61333	0	0	0	0	2
Os01g0871200	294.413	281.703	167.713	93.685	181.717	143.683	85.0533	2
Os01g0878000	21.47	16.92	10.88	4.92	1.98667	1.70667	3.94333	2
Os01g0894100	27.3233	27.8533	13.4033	0.2	0.27	0.453333	0.316667	2
Os01g0896500	214.043	275.183	120.04	6.19	6.73	21	4.73333	2
Os01g0904200	31.9633	41.82	14.6	10.48	6.78333	12.98	8.09667	2
Os01g0910500	17.9	20.1067	11.23	0.5	1.23667	4.84333	4.21333	2
Os01g0911300	44.2033	65.9067	23.08	12.675	15.83	18.95	15.2967	2
Os01g0913000	580.973	1052.61	135.943	10.4	11.3933	23.7067	7.79667	2
Os01g0919400	5.78333	18.3667	4.60667	0.375	0.286667	0.603333	0.753333	2
Os01g0919800	28.09	45.0867	18.05	7.165	17.1633	8.01333	9.25	2
Os01g0926800	49.3267	31.5167	28.8333	10.17	25.0933	2.34	4.24667	2
Os01g0928000	10.3633	15.9633	4.55333	0.58	0.32	0.306667	0.16	2
Os01g0938100	84.2067	141.84	58.08	5.055	4.95333	12.7	3.71667	2
Os01g0971000	1694.65	1959.15	1717.64	284.46	305.1	731.087	1263.74	2
Os01g0975900	65.0167	159.847	27.0867	7.085	43.48	42.8033	15.1133	2
Os02g0117100	75.6667	76.1467	60.08	8.48	10.26	19.77	10.73	2
Os02g0120600	156.577	210.03	158.67	57.105	80.8667	161.883	179.513	2
Os02g0121500	89.04	82.1633	29.88	3.43	3.36	6.28667	6.68333	2
Os02g0124800	320.897	527.877	210.973	67.735	87.6933	129.387	82.2967	2
Os02g0124866	4.96333	7.28667	0.983333	0.55	0.686667	1.27	0.816667	2
Os02g0130100	45.9333	92.1367	36.4	20.42	18.56	29.0433	28.3967	2
Os02g0137700	5.05	18.6733	0.6	0.88	1.41667	2.68333	0.296667	2
Os02g0160500	1107.44	1123.65	546.033	31.26	33.8567	50.3433	18.2333	2
Os02g0160800	6.93333	3.46	3.07333	2.33	3.87333	0.256667	0.553333	2
Os02g0160900	19.42	19.48	6.85333	8.765	8.84667	0.836667	2.83	2
Os02g0162600	13.3833	27.48	11.78	0	0	0.0366667	0	2
Os02g0175000	7.96	14.13	2.78333	1.065	1.54333	3.16667	2.36667	2
Os02g0178000	27.4967	30.2967	12.75	0	0.0266667	0	0.0433333	2
Os02g0178100	48.2933	73.8	18.4367	4.4	2.98667	7.2	3.96333	2
Os02g0184300	57.8533	53.98	19.89	3.295	1.45333	2.18667	2.32	2
Os02g0194700	108.553	112.65	34.38	0	0	0.01	0.00666667	2
Os02g0196800	93.1233	167.087	82.46	67	70.27	69.5467	68.9767	2
Os02g0197125	20.8267	26.56	14.3767	0.165	0.243333	0.4	0.31	2
Os02g0197200	163.527	160.09	72.1133	0.81	0.823333	2.01	0.98	2
Os02g0197600	7080.04	8477.74	5286.11	26.31	33.8167	130.44	17.5467	2
Os02g0197700	10.3567	17.2533	8.64333	5.22	4.10667	6.02667	8.30333	2
Os02g0207800	11.19	7.79667	6.34333	2.61	6.23667	1.26667	1.74667	2
Os02g0208500	15.3133	11.4867	11.41	6.375	8.75667	7.20667	1.74667	2
Os02g0216400	11.7567	14.8533	10.73	2.99	8.18667	8.45667	6.66333	2
Os02g0228400	2.31667	0.706667	0.39	0.17	0.47	0.27	0.426667	2
Os02g0234500	134.073	163.15	86.04	9.94	10.1733	20.4467	10.9767	2
Os02g0257300	216.583	241.637	179.937	3.88	4.14	11.2567	3.02333	2
Os02g0258900	16.3833	48.37	24.17	7.885	8.12333	20.4067	16.1633	2
Os02g0271600	6.07	4.60333	4.04333	2.605	1.71333	3.09333	0.723333	2
Os02g0275200	13.8067	14.7133	12.54	3.705	4.29	2.16667	2.01333	2
Os02g0285800	152.46	247.953	97.8967	15.655	18.2333	35.16	10.8433	2
Os02g0299300	48.58	34.1467	28.5767	6.41	8.70667	2.99333	3.12333	2
Os02g0303500	9.86	4.42667	4.38	0.055	0	0.113333	0.146667	2
Os02g0314300	54.7433	59.9333	49.57	0.315	1.11	0.173333	0.276667	2
Os02g0318450	4.19	5.41667	2.19333	0	0	0	0	2
Os02g0323000	1.91667	1.90333	1.24667	0.275	0.36	1.08333	1.21667	2
Os02g0326700	524.84	697.65	330.97	3.055	2.18667	4.4	2.56667	2
Os02g0438601	2.11667	5.64667	4.17667	0.455	0.726667	1.09	0.726667	2
Os02g0498300	2.6	9.46667	1.66	1.155	1.21667	1.76667	0.606667	2
Os02g0498633	2.09667	9.09	0.436667	0.05	0	0.136667	0.106667	2
Os02g0499000	65.1433	149.93	52.93	19.54	30.6733	26.33	21.88	2
Os02g0506600	55.5567	86.71	28.6067	4.88	4.13667	2.99667	1.54667	2
Os02g0517900	2.51333	2.17	0.863333	0.06	0.216667	0.116667	0.0966667	2
Os02g0518000	9.57333	17.61	11.08	6.895	6.58	3.87667	2.83	2
Os02g0527300	24.2867	102.52	64.4367	40.1	41.2633	49.9533	47.7067	2
Os02g0528200	2.55	2.00333	0.896667	1.365	1.85	1.50333	1.27	2
Os02g0532800	12.3367	23.47	3.86333	0.62	0.263333	2.26667	0.49	2
Os02g0533300	10.8967	16.8367	7.70667	0.215	0.413333	0.653333	0.293333	2
Os02g0534400	52.6167	49.5333	22.1533	25.78	29.9967	11.0067	15.25	2
Os02g0539100	25.5733	44.8467	7.11667	9.525	8.47667	14.48	9.33333	2
Os02g0553200	778.247	931.277	781.11	4.305	3.91	11.68	4.60333	2
Os02g0556800	61.47	111.8	33.4867	6.595	7.72667	12.9433	5.67333	2
Os02g0557800	80.09	93.66	90.4367	29.425	23.5333	56.0333	41.0567	2
Os02g0562300	128.503	151.463	82.8367	62.735	70.2467	84.22	75.3733	2
Os02g0562700	144.983	207.983	99.72	72.12	52.7367	60.2567	74.4233	2
Os02g0564300	32.0667	26.06	21.5833	3.075	3.83667	7.08	4.25333	2
Os02g0564400	123.053	143.603	69.9	20.77	25.79	31.5667	28.3933	2
Os02g0573200	26.5533	24.9933	24.8667	2.68	3.82667	9.47	5.20667	2
Os02g0574100	21.71	16.64	9.24667	1.315	3.07	4.45	4.11667	2
Os02g0575500	179.11	259.143	109.827	5.615	7.66	23.8833	4.41	2
Os02g0581100	846.84	1165.27	926.407	8.61	11.87	49.4633	8.23333	2
Os02g0589000	6.88667	6.25667	2.24	0.075	0.0733333	0.06	0.0266667	2
Os02g0589400	10.0867	10.6267	4.46667	3.255	3.31	6.58333	4.63667	2
Os02g0593500	44.01	59.97	30.8967	0.18	0.3	2.38333	0.0466667	2
Os02g0594166	76.6833	69.1067	21.69	11.395	52.7933	11.5167	11.33	2
Os02g0595300	3.37333	2.53667	1.91667	3.79	2.14333	1.16667	1.80333	2
Os02g0603800	157.38	197.4	59.8967	33.175	52.58	36.96	27.6167	2
Os02g0606200	64.2833	116.447	52.2867	11.16	15.2933	41.7	6.92	2
Os02g0610500	36.85	63.8167	14.8867	6.62	7.27333	11.0467	4.14667	2
Os02g0610700	51.0133	119.34	22.3467	3.425	5.45333	8.69667	4.54	2
Os02g0617600	10.8167	19.9667	9.45333	0.905	0.943333	2.26	0.59	2
Os02g0627700	2.7	2.03667	0.856667	0.015	0	0	0	2
Os02g0633300	52.9033	58.6033	32.8567	14.93	18.0667	26.7033	19.26	2
Os02g0639100	10.0567	10.9467	5.81	0.085	0	0.0233333	0.0266667	2
Os02g0649700	96.6633	130.227	71.53	18.655	25.1833	30.4733	22.6867	2
Os02g0649750	3.33667	3.82	1.23333	0.065	0.39	0.466667	0.2	2
Os02g0678200	17.08	54.4433	5.78333	0.94	0.416667	5.60333	2.86	2
Os02g0680600	79.6133	135.73	67.0467	11.31	17.01	11.7733	10.0567	2
Os02g0692700	46.4033	44.7067	41.66	12.36	23.9167	43.1	44.59	2
Os02g0697500	105.32	119.553	52.8267	5.9	3.88	8.17667	1.23667	2
Os02g0697550	14.1967	13.3633	2.95333	0.445	0	1.09667	0	2
Os02g0697900	6.49667	9.56333	3.19333	2.375	3.36667	5.57667	4.05	2
Os02g0698000	1272.63	1562.2	717.637	5.95	6.41333	29.2367	5.85	2
Os02g0700400	2.32333	4.07333	1.11333	0.445	0.41	0.353333	0.51	2
Os02g0702300	1.76333	18.5967	8.50333	0.075	0.0766667	2.92	0.94	2
Os02g0704000	207.22	373.393	68.6833	1.205	1.85667	3.97333	0.696667	2
Os02g0704300	18.5667	24.3533	5.33	3.975	5.32667	3.32333	2.57333	2
Os02g0705100	16.7267	37.1267	4.15	2.21	1.29667	2.52333	2.35667	2
Os02g0729350	2.25	4.54	0.916667	1.865	1.16667	1.76333	1.72	2
Os02g0729400	188.94	311.85	91.1733	4.505	5.91333	19.9567	2.22	2
Os02g0731600	947.463	1314.92	1030.18	3.65	4.36333	19.3667	1.45667	2
Os02g0731900	1.94	2.35333	1.2	1.235	1.48333	1.13667	1.66667	2
Os02g0740900	1.25	3.78	0.563333	0.23	0.243333	0.133333	0.173333	2
Os02g0744700	20.4467	30.4033	4.61333	4.49	4.20333	5.93333	3.74667	2
Os02g0744800	6.88333	18.6733	4.51667	3.555	1.52333	3.68667	0.936667	2
Os02g0744900	839.703	1098.79	337.76	15.015	16.4533	48.5167	6.53667	2
Os02g0755900	5.26667	16.4767	1.51	1.84	0.386667	0.81	1.61333	2
Os02g0760000	40.01	43.4267	16.1867	25.035	19.3233	21.37	25.17	2
Os02g0760300	704.213	959.657	500.197	501.99	431.51	377.243	510.41	2
Os02g0765900	0.0833333	7.72	0.823333	0.05	0.273333	0.286667	0.52	2
Os02g0772100	46.0467	49.0433	42.9933	2.565	7.10667	10.8033	4.93333	2
Os02g0787600	3.62	5.68667	1.15667	0.93	1.32667	0.636667	0.37	2
Os02g0793700	872.85	1157.62	459.683	356.65	381.33	379.033	429.943	2
Os02g0798000	4.45333	4.74333	4.40333	1.955	4.02333	3.06667	2.56	2
Os02g0803600	3.55667	4.04333	1.55333	0.945	1.08	0.193333	0.193333	2
Os02g0815300	184.873	244.03	119.69	3.57	3.59333	10.4833	2.46333	2
Os02g0815400	435.333	538.623	345.75	2.88	1.72333	8.02	2.54333	2
Os02g0816200	0.88	1.56667	0.333333	0.345	0.166667	0.283333	0.236667	2
Os02g0816600	74.1333	188.45	20.7133	24.115	25.6967	42.8733	22.2833	2
Os02g0818000	2246.71	3890.54	1378.72	7.97	17.0267	50.4233	14.19	2
Os02g0821900	45.7967	42.65	34.5667	21.14	34.8	21.0367	18.7767	2
Os02g0822100	48.3467	49.5933	25.83	8.15	6.19	14.9267	7.07667	2
Os02g0827400	0.47	2.62333	0.146667	0	0	0.0633333	0.0766667	2
Os02g0828200	72.8767	72.3233	42.9033	1.685	3.92	0.476667	0.506667	2
Os02g0828300	3.76	4.66	1.85	0.1	0.16	0.0333333	0.0533333	2
Os02g0829600	23.9633	30.1733	14.8267	7.385	8.92333	14.7067	9.86	2
Os02g0829850	5.61667	46.4267	0.55	0	0.213333	0.773333	0.0733333	2
Os03g0100030	430.127	508.643	384.723	20.945	46.3833	42.3067	13.4533	2
Os03g0109700	71.68	86.0333	47.4433	26.885	15.4867	21.3567	24.2567	2
Os03g0110900	276.047	323.707	94.7	6.335	6.78667	11.97	7.05	2
Os03g0128800	22.8067	38.6667	15.2233	1.485	2.13667	3.03333	0.716667	2
Os03g0129300	1400.8	2260.26	1145.1	29.995	25.5433	86.6767	28.5233	2
Os03g0130100	2.56667	1.74	0.983333	1.715	1.27333	1.22	1.17	2
Os03g0131900	26.6333	24.7967	16.4533	0.675	0.633333	2.36333	0.626667	2
Os03g0132900	28.2033	9.37333	9.43333	5.965	4.81667	2.31333	4.22667	2
Os03g0137300	356.163	338.97	307.123	17.575	24.0967	40.9567	24.1133	2
Os03g0140400	2.45	3.57667	2.05333	0.355	0.403333	1.78333	1.19333	2
Os03g0141200	8.38	18.5867	6.67333	10.965	5.14667	8.68	3.93667	2
Os03g0146500	38.0733	60.4967	20.1133	11.22	16.03	30.7567	18.0367	2
Os03g0152600	69.5667	104.457	48.65	4.065	6.75333	6.72667	3.45333	2
Os03g0160000	4.42333	5.39	4.13667	1.075	1.64333	3.29333	1.71667	2
Os03g0161200	13.8167	16.7867	8.58333	3.985	5.99667	5.95	3.44667	2
Os03g0161900	68.5533	139.653	77.6067	6.655	6.89667	11.6733	5.29667	2
Os03g0169600	231.453	185.293	107.793	5.835	18.0367	22.75	12.6267	2
Os03g0176700	8.21	24.2267	3.27	1.4	3.80667	7.59333	0.9	2
Os03g0176800	2.41667	5.68	1.35	0.57	0.24	0.626667	0.576667	2
Os03g0178066	46.22	98.4933	22.0933	15.23	16.0267	35.97	20.2533	2
Os03g0178100	10.4967	15.7733	2.34	3.585	4.58	6.65	3.92667	2
Os03g0182400	32.2367	47.4067	20.85	16.26	20.9333	24	15.1833	2
Os03g0192800	21.9967	25.6067	13.9633	14.815	14.87	16.7567	15.4567	2
Os03g0196600	18.2667	75.2667	36.3367	16.595	22.87	30.6933	25.0367	2
Os03g0197100	39.8633	22.88	14	1.79	1.93333	1.95667	4.03667	2
Os03g0198300	72.26	108.267	29.4533	16.175	19.0167	33.18	19.27	2
Os03g0206700	21.18	31.83	26.5233	3.76	5.84667	12.03	3.95333	2
Os03g0220100	4.26333	5.52333	2.93	1.12	3.99333	1.03	0.793333	2
Os03g0226400	25.0733	86.3767	24.2967	33.145	14.5133	11.7867	17.9733	2
Os03g0228200	6.76333	32.7633	0.463333	0	0	0.09	0	2
Os03g0231800	84.7367	95.0633	37.0533	48.785	28.11	64.3533	51.4867	2
Os03g0232400	146.833	124.05	52.5733	1.135	0.0833333	0.423333	1.03667	2
Os03g0232800	3.96	5.13	1.80667	0.225	0.223333	0.396667	0.22	2
Os03g0244000	190.14	232.46	180.117	4.87	7.22333	12.05	5.29333	2
Os03g0249100	4.25333	7.66	6.78667	0.505	0.506667	0.63	0.666667	2
Os03g0250000	106.807	90.7667	67.9233	29.32	114.083	50.0133	34.3233	2
Os03g0251500	21.4533	29.4	17.4133	7.49	1.74333	1.59333	2.60667	2
Os03g0254200	0.696667	3.67	0.523333	0	0.0366667	0.0433333	0.0266667	2
Os03g0255500	175.007	363.1	230.43	40.68	63.06	167.967	123.96	2
Os03g0265001	0.933333	1.48	0.263333	0.645	0.523333	0.536667	0.416667	2
Os03g0284600	73.24	120.52	39	4.56	3.59	7.07333	5.79667	2
Os03g0296800	44.6	77.16	25.63	7.945	10.2367	11.87	10.2033	2
Os03g0308800	79.5567	137.177	24.5867	4.39	10.93	24.1967	3.56	2
Os03g0313800	5.36333	11.9833	3.11333	0.3	0.326667	0.466667	0.35	2
Os03g0319400	73.59	211.363	25.1333	6.27	6.02667	10.1167	6.27667	2
Os03g0323100	25.0967	24.9867	13.48	1.545	1.26	5.43667	0.356667	2
Os03g0323200	1180.71	1659.77	433.3	20.485	21.4567	65.9133	5.57	2
Os03g0326500	145.477	347.753	101.24	61.09	69.52	97.2367	72.8833	2
Os03g0343900	1103.09	1357.93	1000.5	7.66	6.67333	26.7267	5.71	2
Os03g0345901	34.01	31.39	18.7033	15.11	26.9933	19.1833	13.85	2
Os03g0347900	10.9233	18.5933	15.23	0.92	0.47	16.42	2.09	2
Os03g0354500	9.53333	10.88	7.06667	2.125	2.85667	1.00333	1.17333	2
Os03g0355900	335.31	773.337	174.82	15.965	18.11	21.8633	10.54	2
Os03g0364700	25.0567	45.6467	7.94667	8.34	13.55	16.4733	8.89667	2
Os03g0386800	5.32333	7.16667	6.38333	1.655	2.57	5.58	8.15667	2
Os03g0388100	22.89	38.8867	16.02	3.71	3.92	6.58667	3.78	2
Os03g0388900	185.09	334.077	207.407	11.635	11.5167	59.9533	47.6133	2
Os03g0412800	65.5433	59.27	59.26	2.14	1.48	3.92667	1.50333	2
Os03g0413000	55.98	56.2033	42.6567	1.03	1.44	5.06	1.24	2
Os03g0421000	4.45667	4.39	1.64	0.155	0.163333	0.06	0.0566667	2
Os03g0431200	48.75	102.14	20.62	6.905	6.45333	8.26667	7.84667	2
Os03g0431800	134.19	158.667	57.4367	25.39	69.93	40.49	40.46	2
Os03g0439700	136.743	243.137	55.5033	10.135	32.69	10.0733	9.63333	2
Os03g0574900	9.18333	15.5567	3.57	0.03	0.116667	0.0266667	0.0933333	2
Os03g0575200	9.90667	14.9133	5.54333	1.845	0.636667	0.616667	0.72	2
Os03g0576600	1.64667	3.74667	3.59333	0.64	0.803333	0.226667	0.266667	2
Os03g0583800	291.13	793.143	63.8667	66.69	77.37	132.813	60.0467	2
Os03g0592500	10855.9	14924.7	5107.91	101.42	122.283	434.64	42.8533	2
Os03g0594900	3.78333	6.28333	1.81333	0.845	0.183333	1.82333	0.56	2
Os03g0603600	7.17333	8.27667	4.23333	4.665	3.30333	1.08	1.54333	2
Os03g0618300	29.3333	37.8733	23.6767	10.595	24.7633	13.1967	9.1	2
Os03g0625201	2.59333	2.64333	0.643333	0.095	0	0	0.103333	2
Os03g0625300	3.43333	4.30333	0.886667	0.12	0	0.153333	0.113333	2
Os03g0644400	39.5	39.52	21.5633	10.71	14.55	17.0933	14.44	2
Os03g0650200	1.98	2.75333	0.286667	0.05	0.14	0.25	0.0166667	2
Os03g0684400	19.6033	59.5033	4.14	7.445	8.24	13.3033	4.15667	2
Os03g0684700	71.19	190.397	56.22	4.095	14.0133	41.52	34.8467	2
Os03g0703300	9.17	20.9367	5.07333	6.34	6.67667	5.26667	4.65667	2
Os03g0704100	104.9	223.797	56.1	1.585	2.18	4.89	2.26	2
Os03g0707200	18.47	31.33	6.65667	4.785	6.34	5.26333	4.26333	2
Os03g0710600	415.77	394.803	390.053	9.34	10.36	29.8967	13.5733	2
Os03g0711100	173.593	232.763	112.68	4.445	7.34667	23.3267	6.16333	2
Os03g0725200	11.2667	27.7133	17.6367	1.625	5.36333	0.216667	0.396667	2
Os03g0726200	126.697	171.45	90.37	30.29	25.4067	76.8867	59.8833	2
Os03g0729300	82.5967	146.59	94.1833	11.77	15.5067	19.45	11.21	2
Os03g0730000	2.64667	5.47	2.48	0.12	0.443333	0.766667	0.0766667	2
Os03g0731900	400.653	818.917	171.663	52.82	82.0867	85.45	64.35	2
Os03g0732700	6.39667	6.28333	0.76	0	0.703333	0.503333	0.413333	2
Os03g0738400	1195.1	2005.28	856.383	265.32	271.46	384.423	315.623	2
Os03g0744700	107.627	165.35	37.7767	4.555	2.06	19.46	13.2	2
Os03g0751100	28.4833	28.1333	21.5767	10.13	31.37	14.6867	16.01	2
Os03g0757200	6.19667	17.04	1.17667	1.56	1.88	2.62333	1.82333	2
Os03g0758100	30.1867	28.3733	17.4367	8.57	3.45667	4.85333	6.48333	2
Os03g0758300	17.0567	24.0533	18.7033	2.865	1.96	4.44333	2.7	2
Os03g0775000	10.9033	19.97	16.5133	0.085	0.18	1.74	0.13	2
Os03g0775600	79.3133	102.313	42.8567	20.09	24.6533	31.0967	26.07	2
Os03g0778100	3641.05	4746.8	3726.7	30.605	33.2633	118.627	26.8933	2
Os03g0782200	6.29667	15.8	0.02	0	0	0	0.03	2
Os03g0782500	84.3433	153.14	33.2567	2.09	1.98667	3.93667	2.44667	2
Os03g0786500	7.44	6.80667	3.93333	3.495	2.08667	2.14333	2.88333	2
Os03g0795000	19.6	20.6367	12.9767	2.32	3.62667	5.59667	3.81	2
Os03g0799050	24.8033	10.4733	6.15	13.58	2.29667	0	0	2
Os03g0805600	184.433	269.723	138.237	2.19	5.13	10.53	1.94333	2
Os03g0807900	22.2867	75.59	11.9567	1.945	3.85667	5.43667	1.10333	2
Os03g0820500	9.81	9.66667	3.14667	3.94	2.18667	1.86	2.58	2
Os03g0823500	11.98	7.24333	5.63667	1.745	3.09	6.12667	4.09667	2
Os03g0826200	42.5833	128.033	93.7467	2.39	3.26667	11.1433	1.41	2
Os03g0837900	47.02	71.78	14.2533	4.7	5.6	9.33	4.62	2
Os03g0838900	75.5633	238.827	78.26	12.145	14.5567	23.7567	21.06	2
Os03g0840200	25.8367	33.3067	15.3367	7.66	10.0933	6.28333	5.21	2
Os03g0841100	12.0267	13.17	9.89	2.73	4.63667	7.67333	4.41333	2
Os03g0843800	100.537	104.077	42.97	0	0	0	0.04	2
Os03g0850400	228.613	262.5	77.8633	88.505	202.82	30.9233	40.8233	2
Os03g0850700	20.37	20.67	7.37	1.97	2.63333	2.77333	1.10333	2
Os03g0851200	94.2867	130.3	60.48	19.6	16.13	24.9267	20.7767	2
Os03g0857400	1320.09	1485.7	806.817	8.16	7.26	17.16	7.46667	2
Os03g0859500	17.4767	16.9867	7.51	6.94	4.86667	7.74667	7.72	2
Os04g0111200	27.2	60.5667	24.93	12.49	6.32	10.8733	14.3433	2
Os04g0116600	6.77667	13.58	3.12333	0.125	0.0733333	0.0433333	0.02	2
Os04g0127300	2.06	3.05333	1.72	0.15	0.386667	0.22	0.103333	2
Os04g0165000	2.18333	3.66667	0.813333	0.225	0.186667	0.183333	0.0733333	2
Os04g0165700	340.65	317.313	276.453	51.005	31.0967	88.7633	76.0967	2
Os04g0175600	5.61667	9.62667	6.30333	0.095	0.33	0.56	0.256667	2
Os04g0186400	1.17333	3.12333	0.583333	0.455	1.17	0.173333	0.2	2
Os04g0191500	735.14	461.127	418.627	57.01	151.707	165.48	162.24	2
Os04g0194500	30.23	25.2167	20.37	19.535	20.62	11.3867	9.71	2
Os04g0201800	10.2333	31.69	6.39333	3.3	1.08667	1.39667	1.37	2
Os04g0208450	7.72667	17.8967	18.4333	0	0	0.913333	0.276667	2
Os04g0227000	1.31667	1.11	0.546667	0.255	0.443333	0.38	0.433333	2
Os04g0234600	657.61	940.687	527.287	5.51	5.14	17.8033	4.44333	2
Os04g0247700	15.91	25.3067	9.01333	1.165	1.61333	0.24	0.616667	2
Os04g0271200	20.87	38.1567	15.4367	10.5	9.23667	6.61667	7.18667	2
Os04g0286500	0.4	5.94667	4.70667	0.54	0.21	0.193333	0.113333	2
Os04g0300600	11.2767	8.67333	7.42333	0.99	0.933333	3.08667	3.51667	2
Os04g0304200	142.62	155.307	123.827	6.88	7.74333	19.7833	9.09333	2
Os04g0321800	60.88	83.5067	37.0333	4.615	5.00667	6.42333	4.08667	2
Os04g0324000	0.13	1.42333	0	0	0.04	0	0	2
Os04g0324100	7.87667	6.63667	3.76333	1.86	1.14333	0.283333	0.26	2
Os04g0330200	120.783	93.1367	63.3667	1.26	1.58	3.59333	2.46	2
Os04g0345400	1.53667	0.366667	0.0933333	0	0	0	0.01	2
Os04g0347700	6.53333	10.4433	3.60667	3.71	3.92	4.85667	4.37667	2
Os04g0349700	1.17667	0.77	0.253333	0.375	0.476667	0.41	0.236667	2
Os04g0372700	20.28	76.8467	66.4567	40.365	52.5233	45.7767	34.4033	2
Os04g0373400	24.52	17.11	15.65	10.24	12.8533	5.82667	9.95	2
Os04g0388700	36.65	37.03	20.3433	7.29	9.65333	20.2833	8.84	2
Os04g0390500	111.333	117.873	81.8	35.68	63.32	44.39	29.2833	2
Os04g0397500	68.04	79.96	57.3933	17.97	26.2833	42.85	28.8933	2
Os04g0403500	37.4767	96.8267	5.59333	7.5	8.67333	16.7433	6.04333	2
Os04g0409200	30.4067	25.95	8.70333	6.235	2.14	3.32	2.51333	2
Os04g0412100	8.67	12.3933	3.71667	2.6	2.37667	4.11667	1.64	2
Os04g0414700	9016.36	10301.5	6511.66	55.85	65.7533	249.187	41.2767	2
Os04g0423600	220.78	428.567	60.91	19.2	29.8133	43.8933	35.15	2
Os04g0429600	67.1367	75.6433	25.9967	0	0	0	0.0133333	2
Os04g0432400	25.52	32.57	18.4733	0.76	0.243333	0.22	0.496667	2
Os04g0439400	8.71333	9.38667	3.86333	4.48	3.43	5.23	4.48333	2
Os04g0442200	18.9233	33.36	7.98	6.015	7.05667	11.16	7.02333	2
Os04g0444800	15.1467	80.2033	1.43667	0.85	1.61333	7.46667	0.416667	2
Os04g0448600	134.59	265.14	83.2	18.26	20.0167	19.7067	18.3333	2
Os04g0448900	317.367	318.85	149.123	15.655	22.4167	21.11	17.6733	2
Os04g0452100	49.7933	62.1167	46.09	3.45	5.21333	9.08	4.33333	2
Os04g0457000	3777.16	4217.47	2046.68	58.03	58.7133	259.61	27.27	2
Os04g0457100	76.5	84.21	20.2633	1.51	1.41667	5.56667	0.393333	2
Os04g0457400	7.74333	5.93	1.60667	2.54	3.28667	3.38	1.91667	2
Os04g0459500	844.187	1509.88	573.607	5.585	5.02667	18.8833	3.99	2
Os04g0465432	3.08	3.83	2.09333	1.665	1.40667	1.41333	1.41	2
Os04g0477000	7.39333	8.59	4.18	0.36	0.513333	0.526667	0.256667	2
Os04g0477025	6.95333	7.66	3.9	0.26	0.623333	0.776667	0.646667	2
Os04g0490800	423.677	671.423	363.823	2.355	3.84333	9.12	3.71667	2
Os04g0492800	6.14667	7.34	3.47333	7.345	5.80333	4.11	4.95333	2
Os04g0493000	841.587	1618.67	130.66	16.265	28.4567	61.3633	12.89	2
Os04g0497700	129.05	201.08	137.06	5.255	7.79333	22.2833	7.61667	2
Os04g0505066	1.7	1.78	1.02	0	1.03667	0.996667	1.46	2
Os04g0507100	17.9633	23.7567	9.50333	1.255	1.31667	2.47667	1.94333	2
Os04g0513400	81.2467	67.0633	37.6733	3.25	3.73	2.7	1.63333	2
Os04g0513900	4.94	4.91	3.26667	0.925	1.97667	4.76667	2.75333	2
Os04g0531750	99.7	165.613	32.76	0.38	1.04	0.91	0.76	2
Os04g0532400	22.0467	49.5633	4.47667	0.33	0.0266667	0.0466667	0.0833333	2
Os04g0547900	92.1833	111.407	60.5867	28.98	26.54	45.45	41.8267	2
Os04g0556600	8.12667	13.5867	5.5	1.865	0.99	0.95	1.56667	2
Os04g0562100	11.3167	7.20333	4.20667	4.765	3.11	4.28	5.07	2
Os04g0565400	8.7	13.7933	3.92	0.1	0.0733333	0.11	0.0633333	2
Os04g0573000	5.48	2.46	1.35333	0.19	0.17	0.43	0.516667	2
Os04g0578200	6.92333	15.0233	3.71	1.87	1.78	4.13333	2.41333	2
Os04g0583101	13.7133	32.54	1.66	1.32	2.51667	6.51333	1.13333	2
Os04g0585200	59.2833	73.8033	23.1233	3.6	4.83333	6.18333	5.30667	2
Os04g0598900	3.83667	6.41667	0.77	0.49	1.36333	0.326667	0.596667	2
Os04g0602100	362.143	454.77	265.253	3.59	4.01333	10.7233	2.70667	2
Os04g0603000	11.32	12.1267	7.80333	2.83	5.61333	6.48667	4.3	2
Os04g0605300	30.17	37.6867	25.85	9.15	20.0167	6.56333	4.53333	2
Os04g0605500	36.3133	40.44	22.5733	17.84	16.61	27.18	25.19	2
Os04g0607000	375.403	460.707	174.93	9.975	11.2267	21.31	11.31	2
Os04g0607500	2.62667	8.75333	0.736667	1.505	0.51	1.2	0.446667	2
Os04g0612500	446.413	2005.77	90.9133	7.665	41.8933	11.1667	3.71333	2
Os04g0624600	33.39	58.9133	15.1533	14.945	11.3933	20.88	11.3433	2
Os04g0632600	1.12667	1.45667	0.32	0.22	0	0.393333	0	2
Os04g0640500	91.48	131.19	43.4867	3.04	4.19667	6.45667	2.84	2
Os04g0644600	143.13	378.15	69.8533	4.99	5.23667	12.8	5.44333	2
Os04g0644750	24.9133	23.6733	12.7967	13.86	13.8367	13.6833	12.2067	2
Os04g0650700	89.36	71.6067	60.8533	10.02	5.91	14.3267	22.1	2
Os04g0650750	33.0467	16.8433	5.17	7.775	3.47667	1.42	8.67667	2
Os04g0657300	26.6667	72.6333	23.1833	0	0	0	0.166667	2
Os04g0657500	40.1533	90.1967	7.23	0.235	0.27	0.406667	0.196667	2
Os04g0659100	1112.07	1640.48	814.097	14.93	18.9733	35.8333	14.08	2
Os04g0668800	7.27333	25.8567	3.25	0.935	0.75	0.566667	0.473333	2
Os04g0678700	394.343	248.363	116.893	11.42	19.7533	25.72	1.86	2
Os04g0683850	4.08667	12.73	0.753333	0.205	0.0933333	0.05	0	2
Os04g0692600	154.833	226.037	55.48	3.865	5.47	14.1333	2.70667	2
Os05g0105800	158.343	428.597	166.66	9.99	24.47	79.76	6.47	2
Os05g0110800	140.53	204.63	84.3933	39.89	64.1	84.78	76.1033	2
Os05g0113300	5.91333	5.56	4.73333	0.875	1.31	0.566667	0.403333	2
Os05g0131401	2.22333	0.826667	0.18	0	0	0	0	2
Os05g0137300	65.4367	76.2133	36.0967	16.62	17.77	28.4333	23.0133	2
Os05g0143300	129.68	237.72	90.72	13.47	17.0533	21.1467	16.9233	2
Os05g0148600	44.9833	59.2833	26.9967	23.915	25.85	32.6233	25.69	2
Os05g0148700	88.5633	157.567	26.5367	7.83	14.9633	23.1933	3.83667	2
Os05g0161500	23.9233	31.5967	3.36	0.31	0.176667	0.22	0.0966667	2
Os05g0168300	62.18	100.24	21.8233	9.545	12.9967	12.35	10.8033	2
Os05g0170800	151.797	291.343	45.8033	35.245	37.7233	113.253	58.68	2
Os05g0182100	30.7667	49.2533	12.1967	11.785	11.33	9.68667	10.8967	2
Os05g0186100	19.02	10.11	6.02667	1.985	4.03333	3.02	3.2	2
Os05g0196400	116.66	137.733	111.7	46.41	62.7667	103.637	76.68	2
Os05g0204600	3.08	6.37667	2.02667	1.075	1.29667	1.94333	1.89667	2
Os05g0206800	1.39	1.27667	1.01	1.95	0.163333	0.546667	1.03	2
Os05g0215700	24.3433	23.9367	22.1067	13.49	17.9633	7.11	10.9967	2
Os05g0217700	67.6133	66.0833	26.9633	8.06	1.62667	3.4	13.86	2
Os05g0217800	255.637	210.293	127.8	14.255	11.0133	19.8733	15.5433	2
Os05g0218001	3.07333	3.38	1.70667	0.015	0	0.133333	0.0433333	2
Os05g0224700	9.43333	13.98	6.06333	0.045	0	0	0.0666667	2
Os05g0227600	170.663	108.177	87.1867	74.845	93.35	70.02	50.9967	2
Os05g0229475	91.8433	87.0333	83.5367	25.01	35.7067	56.31	37.0267	2
Os05g0231600	9.46	5.06667	2.97	0.32	0.516667	0.636667	0.863333	2
Os05g0232200	50.0133	115.147	10.9333	1.035	1.37	2.67667	0.826667	2
Os05g0291700	454.437	543.6	338.473	6.725	6.78333	17.59	4.05	2
Os05g0292800	337.703	409.23	313.71	8.115	11.6767	37.9167	7.14	2
Os05g0293600	0.6	1.05	0.423333	0.33	0.58	0.45	0.413333	2
Os05g0295200	32.3433	41.66	36.4633	42.17	20.4667	21.4067	26.7433	2
Os05g0311500	95.4567	158.43	37.47	24.78	69.9233	57.5667	23.6233	2
Os05g0317900	9.80333	12.46	2.84667	0	0	0	0	2
Os05g0323800	68.91	92.0433	42.4233	17.31	20.8	23.32	19.0167	2
Os05g0332801	3.28667	3.75	1.62667	1.25	0.826667	1.79333	1.76333	2
Os05g0365000	2.42	4.78667	0.66	0.795	0.446667	1.83333	0.966667	2
Os05g0365600	5.35667	13.1667	3.68667	0.255	0.0533333	0.05	0.07	2
Os05g0366600	9.02	31.3867	0.83	4.705	9.08333	2.11667	1.76333	2
Os05g0374200	2.83333	7.81667	0.33	0.175	0.233333	0.43	0.166667	2
Os05g0406100	243.43	334.303	157.393	7.04	6.66	3.53	1.29	2
Os05g0408900	284.753	319.86	142.68	9.59	8.41	16.3633	3.83667	2
Os05g0409500	21.6367	18.6933	9.45667	2.78	4.17333	3.61333	5.52333	2
Os05g0410100	0.463333	1.56	1.14333	0.175	0.496667	0.556667	0.43	2
Os05g0410900	14.1433	14.57	10.82	1.505	1.56333	7.53	3.76333	2
Os05g0419200	264.96	504.01	133.85	107.205	103.827	127.003	99.13	2
Os05g0421450	1.64333	9.07	6.04333	1.965	2.03	2.54667	2.80667	2
Os05g0426000	50.12	76.92	27.9267	0.115	0	0	0.0266667	2
Os05g0431700	13.4433	8.14	5.33667	3.47	5.54667	9.05333	6.08667	2
Os05g0449200	1.71	1.74	0.773333	0.26	0.0166667	0.173333	0.1	2
Os05g0457200	5.87	2.05	1.18667	0.84	0.546667	0.403333	0.35	2
Os05g0462000	15.9433	24.7567	7.28333	0	0	0.0366667	0	2
Os05g0468700	25.7167	24.8133	22.15	7.29	12.86	10.8433	5.61667	2
Os05g0475700	25.2233	26.0467	8.14667	2.58	3.26	3.14	3.63667	2
Os05g0496200	2134.92	2239.84	2017.84	47.35	39.7533	107.73	40.9833	2
Os05g0502500	78.01	100.777	50.0333	3.305	4.02333	7.08	5.30667	2
Os05g0510100	10.1167	9.56333	7.19333	3.71	5.24333	10.0233	5.38667	2
Os05g0512200	17.7467	59.6867	4.50333	7.68	6.63	11.0333	5.91333	2
Os05g0521300	49.42	49.72	21.8867	18.135	12.91	20.0867	17.48	2
Os05g0526800	2.92667	3.45667	1.70333	0.625	0.56	1.05333	1.18667	2
Os05g0529700	15.1867	24.41	4.69667	2.285	3.23667	5.30667	3.77667	2
Os05g0531000	40.01	85.9533	47.3867	21.46	18.1467	41.92	23.9167	2
Os05g0534100	25.3533	39.3433	18.46	7.405	6.87333	7.71667	9.42333	2
Os05g0541000	9.71667	13.46	4.52667	9.42	3.61	5.56667	5.38	2
Os05g0541200	26.29	45.5767	7.37	8.355	14.8567	11.5267	15.1	2
Os05g0548900	1469.29	1150.26	547.02	29.48	21.19	43.6833	45.5633	2
Os05g0549100	244.567	411.01	73.6433	12.605	12.7233	26.2733	14.25	2
Os05g0551700	0.39	1.35333	0.473333	0.07	0	0.0766667	0.306667	2
Os05g0552100	3.52667	4.42333	2.12667	0.595	0.753333	0.53	0.566667	2
Os05g0555300	44.8167	76.9033	32.25	3.515	4.17333	7.68	2.29333	2
Os05g0555600	608.367	466.947	425.663	356.135	628.057	0.596667	2.80333	2
Os05g0560000	7616.07	9420.53	7479.4	32.695	40.76	148.767	29.3733	2
Os05g0560100	0.923333	1.09333	0.48	0.185	0.0933333	0.04	0.0666667	2
Os05g0566200	3.69	3.90333	2.40667	2.245	4.05333	1.14	0.793333	2
Os05g0568100	112.087	120.12	92.55	1.61	1.84667	1.58667	0.523333	2
Os05g0568800	45.6667	57.6633	31.3333	7.13	10.11	4.94333	3.76667	2
Os05g0568900	76.89	82.1933	81.7533	5.825	4.48333	13.6267	8.07333	2
Os05g0574700	10.63	15.62	3.84333	2.575	2.60333	3.34	2.92333	2
Os05g0579600	90.4333	105.853	41.1333	6.99	6.04	16.2133	26.0233	2
Os05g0582300	11.4367	29.25	1.88	5.49	5.96	6.33667	4.35333	2
Os05g0586050	2.91333	5.36	2.92667	0.5	0.416667	1.48333	0.586667	2
Os05g0586300	1.84333	0.933333	0.53	0	0	0	0	2
Os05g0586600	5.83	39.31	0.25	0.88	1.12333	2.14333	0.22	2
Os06g0101600	9690.96	12480.2	10026.7	23.325	21.63	53.35	10.8433	2
Os06g0108900	17.8767	20.6867	12.38	0.555	0.903333	0.876667	0.54	2
Os06g0125800	44.3533	33.18	16.7067	18.145	27.3033	19.7433	22.6533	2
Os06g0141200	192.803	203.927	104.687	3.175	2.36667	14.6167	10.9167	2
Os06g0149100	8.13333	5.59667	3.83	0.64	0.376667	0.716667	0.693333	2
Os06g0152550	7.53	12.3333	2.69	0.87	0.683333	1.10667	1.00333	2
Os06g0160700	4.83333	6.92667	3.12667	1.48	0.46	0.786667	0.816667	2
Os06g0161350	1.21667	0.756667	0.15	0.65	0.456667	0.53	0.84	2
Os06g0165500	4.17667	5.51333	2.11333	0.115	0.103333	0.203333	0.0433333	2
Os06g0176801	1.55	1.60667	0.636667	0.39	0.62	0.473333	0.676667	2
Os06g0178601	1.55	1.60667	0.636667	0.39	0.62	0.473333	0.676667	2
Os06g0185900	295.347	542.5	321.293	10.585	14.03	19.73	11.5067	2
Os06g0186400	105.737	69.19	32.4833	33.495	32.35	33.6367	33.95	2
Os06g0229000	9.06	9.42333	2.50667	0.085	0	0	0.273333	2
Os06g0229066	1.72667	1.11667	0.29	0.31	0	0	0.0433333	2
Os06g0245800	72.8733	70.5733	68.2867	3.35	4.05333	8.62333	3.62333	2
Os06g0251100	5.28333	4.63333	3.03333	0.295	0.686667	0.13	0.26	2
Os06g0254300	358.583	535.01	176.727	0.535	0.666667	0.566667	0.34	2
Os06g0254600	1.34667	2.57333	0.936667	0	0	0	0	2
Os06g0264800	948.323	1271	901.997	9.405	10.4	33.8	7.16	2
Os06g0275800	35.81	36.1333	30.2233	9.77	14.1133	19.5767	8.16333	2
Os06g0294000	6.67667	8.35	3.34	0.61	0.526667	2.10667	1.25667	2
Os06g0294950	4.90333	3.99667	0.853333	1.15	3.65	0.47	0.7	2
Os06g0316300	313.493	575.733	99.71	0.255	0.923333	1.30667	0.25	2
Os06g0316800	15.7967	7.21333	5.78667	0	0	0	0	2
Os06g0318600	28.0767	57.1533	5.70333	1.86	2.26333	4.26	2.28667	2
Os06g0320200	18.6567	25.0833	16.7233	3.28	15.97	8.49333	10.9133	2
Os06g0320500	9224.2	9723.69	6722.96	86.185	98.7167	410.843	72.7867	2
Os06g0326400	27.4767	33.7133	12.58	4.535	4.71667	12.2033	4.2	2
Os06g0338200	6.27333	7.57333	2.65667	0.665	1.98	0.706667	0.583333	2
Os06g0340301	15.2067	18.6067	9.49667	1.4	2.15	2.79667	0.656667	2
Os06g0348800	73.1733	135.623	19.0333	2.45	5.23333	13.4867	1.64333	2
Os06g0472000	91.13	145.133	67.29	6.555	9.81	18.2867	5.91667	2
Os06g0473000	4.53667	81.5133	35.8467	1.73	1.20667	5.1	3.56667	2
Os06g0493600	4.39667	16.39	4.70333	1.085	1.2	3.42667	2.47333	2
Os06g0497275	1.29	1.48333	0.376667	0	0	0	0	2
Os06g0497350	7.00333	7.23333	2.71	0	0	0.08	0.0966667	2
Os06g0497600	7.99667	7.71333	4.00667	2.95	3.57	3.75667	4.10667	2
Os06g0523300	133.6	147.343	70.4867	65.17	101.513	8.77	27.81	2
Os06g0531600	10.7233	18.2267	8.13	3.595	5.14667	4.75333	4.41333	2
Os06g0581000	6.65667	6.44667	5.41	0.565	0.99	2.02	1.23333	2
Os06g0593800	1.11667	2.88	2.29333	1.51	1.23	1.12333	1.31333	2
Os06g0594400	84.8167	150.34	92.3267	21.545	16.8133	42.84	36.8867	2
Os06g0597900	64.4133	88.06	28.62	1.62	1.16667	1.79333	1.29667	2
Os06g0601100	65.3367	85.28	42.28	26.075	32.9	34.79	23.9233	2
Os06g0603000	104.94	147.613	43.81	23.28	40.5167	38.7933	31.0667	2
Os06g0618700	12.4867	12.78	6.67	4.035	9.14333	7.94	5.51	2
Os06g0624900	50.8967	59.14	46.11	18.725	38.2967	37.87	31.5467	2
Os06g0638200	510.66	1006.15	337.65	16.21	23.8367	31.4067	27.1767	2
Os06g0650900	193.683	624.78	273.45	21.435	25.66	58.9867	44.5067	2
Os06g0651000	17.3133	21.96	10.88	11.27	10.5433	4.88	6.77667	2
Os06g0654900	857.113	1540.01	755.07	74.735	84.86	269.877	116.137	2
Os06g0681400	667.613	668.217	654.283	393.43	600.933	399.873	332.7	2
Os06g0693100	23.1833	17.3867	13.51	7.56	9.92	21.4233	12.8133	2
Os06g0694400	63.9667	86.9767	16.2767	6.67	3.23333	5.98667	6.88333	2
Os06g0694500	131.07	177.557	69.48	6.07	6.52333	12.96	7.37	2
Os06g0694800	596.163	703.96	422.527	11.84	14.6	32.6767	11.1167	2
Os06g0699100	41.3167	61.5533	27.31	0.205	0.0366667	0.0833333	0.0566667	2
Os06g0701600	2.12333	4.37667	0.233333	0	0	0	0	2
Os06g0702700	81.03	87.8067	57.7733	23.565	42.42	19.7333	22.9967	2
Os06g0704600	79.3833	139.17	33.48	26.25	31.6967	47.9467	23.5667	2
Os06g0704700	8.20667	18.7633	8.65333	0.535	1	3.04667	0.266667	2
Os06g0710001	4.32	19.29	11.9867	1.915	1.95	1.85	1.14	2
Os06g0710300	82.24	151.357	48.3167	8.995	15.75	15.5667	11.3267	2
Os06g0716100	53.7767	78.7667	19.6733	1.85	3.88	11.64	5.41667	2
Os06g0724400	80.45	177.997	40.9133	13.465	22.91	24.34	20.6833	2
Os06g0728700	9.08	20.9933	2.69	3.53	3.52667	5.11333	2.28	2
Os06g0729000	185.913	225.113	139.84	3.42	8.18333	14.3533	4.31667	2
Os07g0100200	76.39	101.557	53.24	35.445	31.92	31.17	37.4167	2
Os07g0114000	2.58	7.18	5.54	0.575	0.293333	0.526667	0.453333	2
Os07g0124100	33.3433	29.9033	29.4633	3.275	6.90333	0.453333	1.33333	2
Os07g0131375	1.33667	1.01667	0.213333	0	0.0933333	0	0	2
Os07g0141400	5572.34	6416.67	4853.79	40.52	41.4533	143.07	35.3533	2
Os07g0141450	3.46	4.16667	1.13333	0.15	0.27	0.47	0.516667	2
Os07g0142200	82.63	48.9	5.97	16.445	29.5767	9.30333	9.22333	2
Os07g0142900	937.93	979.683	397.067	0.145	0.04	0.12	0.293333	2
Os07g0143000	58.4767	79.3033	36.7767	0.675	0.76	0.966667	0.53	2
Os07g0143200	29.35	46.66	30.1467	5.035	10.7433	13.5033	6.06333	2
Os07g0147500	667.85	1011.79	796.613	20.195	27.4767	100.127	14.53	2
Os07g0148900	5253.09	7588.33	2611.37	31.495	37.86	167.557	20.99	2
Os07g0160300	48.75	86.4567	27.21	16.695	26.4	25.1267	16.5367	2
Os07g0160400	278.547	712.027	110.27	9.93	11.4233	15.32	9.95333	2
Os07g0162100	1.55667	4.39667	0.416667	0	0.05	0	0	2
Os07g0162500	9.96667	13.3433	4.44333	1.32	0.913333	1.17	1.14	2
Os07g0171100	283.727	500.053	209.397	3.025	2.78	14.9933	2.08667	2
Os07g0187400	54.74	111.113	19.0933	4.39	6.29667	7.64333	6.17	2
Os07g0195300	3.03667	1.91	0.846667	1.515	1.69333	0.73	0.966667	2
Os07g0209100	14.8233	15.69	10.5967	1.335	3.06333	3.97	4.11667	2
Os07g0217600	14.1533	17.94	8.71	0.805	2.27667	0.396667	0.486667	2
Os07g0231900	2.40667	3.43	1.57	1.185	1.36333	1.68333	1.61667	2
Os07g0232800	40.26	66.9533	36.4733	24.855	7.02	7.8	12.56	2
Os07g0239000	2.89	2.7	1.39667	0.015	0.01	0.05	0.01	2
Os07g0258501	2.24667	3.78333	0.466667	0.62	1.47667	0.62	0.26	2
Os07g0264800	51.4067	49.94	47.1967	5.815	7.42333	13.6567	7.57667	2
Os07g0273301	1.76333	0.723333	0.146667	0.505	1.37333	0.0566667	0.0166667	2
Os07g0412100	57.66	173.567	11.6433	4.41	2.56333	5.49667	2.98333	2
Os07g0413800	16.61	8.87	4.44	0	0.04	0	0	2
Os07g0414000	1.61667	1.42	0.193333	0	0	0	0.0233333	2
Os07g0425000	2.12667	3.11667	0.44	0.24	0.266667	0.453333	0.326667	2
Os07g0435300	5763.72	6863.32	6416.03	87.76	99.16	303.173	76.6533	2
Os07g0464200	1.36667	3.89333	1.01667	0	0.03	0.0733333	0.0266667	2
Os07g0469100	1407.2	1639.36	1493.27	8.26	8.06	34.4333	17.31	2
Os07g0470700	56.3733	79.39	32.3433	2.515	2.69	5.85333	3.56	2
Os07g0476900	589.147	671.497	171.39	1.385	2.03	4.96333	1.39333	2
Os07g0486000	4.49667	10.2767	2.91667	0.905	1.48667	0.963333	1.31	2
Os07g0489200	1.71667	2.72	0.78	0.105	0.02	0.0433333	0.1	2
Os07g0491800	3.08333	3.89667	2.16667	0	0.0166667	0	0	2
Os07g0491900	3.72333	7.35667	1.97333	0.895	2.74667	0.78	0.396667	2
Os07g0509700	51.1533	75.0567	34.2767	4.585	2.93667	6.09	4.33	2
Os07g0513000	623.43	630.86	587.617	5.875	6.66667	13.8867	7.85333	2
Os07g0523400	2.25333	5.57	3.10667	0.205	0.0233333	0	0.196667	2
Os07g0540500	3.98	4.01667	2.13333	1.825	2.59667	2.17	1.56	2
Os07g0543100	2.55	4.90667	0.823333	0	0	0.0233333	0	2
Os07g0544800	3670.74	4567.58	3524.77	46.03	47.8833	178.427	36.0833	2
Os07g0558300	23.5633	15.07	8.47333	1.725	1.39333	1.14667	1.99667	2
Os07g0558400	7132.8	7455.87	3726.79	30.125	38.01	109.34	15.4933	2
Os07g0561500	9.20667	15.4733	3.88333	0.28	0.363333	1.02333	0.48	2
Os07g0562700	2557.83	3268.22	786.48	40.325	43.86	151.46	24.75	2
Os07g0569550	2.94	2.76	1.13667	1.27	1.12333	1.47667	1.18667	2
Os07g0575500	5.57333	7.27667	3.05667	0	0.0533333	0.0533333	0	2
Os07g0577600	5592.74	5990.56	3717.98	45.325	47.4867	174.743	35.5033	2
Os07g0619200	530.68	609.843	376.98	43.87	47.01	350.82	341.213	2
Os07g0626400	53.09	83.1833	28.7733	10.815	13.7467	19.4433	15.1933	2
Os07g0630800	16.7733	43.6167	3.16	2.06	1.51667	5.72333	1.38333	2
Os07g0656700	32.44	83.9533	8.79667	2.235	2.16667	2.61667	0.883333	2
Os07g0656900	26.4667	24.18	10.4933	25.895	9.30667	12.79	12.5833	2
Os07g0661000	11.0933	13.5567	5.83	4.58	5.42333	3.49667	5.50333	2
Os07g0666900	14.0633	19.5867	5.90333	11.495	3.03333	3.84	5.58	2
Os07g0671000	13.0067	17.4833	4.43667	0	0.22	0.18	0.23	2
Os07g0673400	18.8033	35.8067	20.8167	6.655	10.56	5.26333	4.16333	2
Os07g0673550	1117.29	1499.28	1162.03	13.065	10.7233	58.3067	11.8867	2
Os07g0677100	5.45333	17.31	3.13667	2.74	1.03667	4.11333	1.63667	2
Os07g0687900	20.02	12.6033	7.63667	0.425	0.853333	0.103333	0.29	2
Os08g0103000	142.013	197.04	104.573	36.565	57.0533	63.9033	48.1567	2
Os08g0103900	9.06	23.3733	7.62667	1.665	2.41667	1.84333	2.15667	2
Os08g0107400	29.2433	29.5367	16.1967	19.375	19.6433	21.2567	17.8233	2
Os08g0109300	65.86	129.217	37.1067	25.195	26.1967	25.8867	25.7367	2
Os08g0113501	12.58	11.0267	3.88333	0	0	0	0	2
Os08g0114100	70.9933	191.037	23.07	0.075	0.0566667	1.21667	0.09	2
Os08g0126700	257.903	353.48	110.237	3.565	2.85	7.01667	2.03667	2
Os08g0128200	32.07	32.04	15.49	5.36	5.76667	8.92333	5.91333	2
Os08g0135900	181.673	189.907	85.7133	112.485	147.473	90.0767	66.4067	2
Os08g0139700	7.45667	4.95667	0.326667	0.025	0	0	0	2
Os08g0152366	5.18333	5.02333	4.58333	0.59	1.01667	2.10667	0.153333	2
Os08g0158200	2.57333	2.06667	0.456667	0.47	0.976667	0.633333	0.606667	2
Os08g0159500	128.803	180.817	54.9033	48.795	75.48	49.8633	25.1267	2
Os08g0163400	321.133	339.427	191.07	10.43	15.04	33.14	9.83333	2
Os08g0174100	0.566667	1.24667	0.23	0.15	0.21	0.04	0.0433333	2
Os08g0174300	1.34333	2.07333	0.466667	0.085	0.146667	0	0	2
Os08g0183900	77.9867	102.593	49.1833	2.03	2.03667	3.36333	1.11667	2
Os08g0190300	1.56	1.70333	0.76	0	0.02	0.06	0.06	2
Os08g0192100	6.82667	10.21	2.93333	0	0	0.123333	0	2
Os08g0193100	9.58667	14.4833	3.99333	3.48	1.67333	2.29667	2.27333	2
Os08g0200300	13673.6	19224.8	9187.77	45.425	43.7	173.95	30.6067	2
Os08g0200750	0.166667	1.01	0.0933333	0.035	0.05	0.0533333	0.0333333	2
Os08g0202300	16.5733	24.3633	17.3333	4.485	9.91	15.7267	11.26	2
Os08g0203300	5.99	10.5133	3.90333	3.745	3.70667	5.54667	3.75	2
Os08g0221300	1.24333	3.30333	0.62	0.075	0.13	0.0866667	0.0433333	2
Os08g0224500	1.30667	1.80667	0.79	0.7	0.486667	0.706667	0.793333	2
Os08g0225900	0.38	4.12333	3.13667	0.07	0.0833333	0.14	0.103333	2
Os08g0231100	25.9633	27.8633	18.8567	0.815	1.88667	4.53667	1.44	2
Os08g0232700	5.74333	12.01	11.9067	4.095	2.72667	2.84667	2.93667	2
Os08g0242800	111.933	119.277	73.32	2.345	3.12333	9.06	1.35	2
Os08g0247600	14.44	9.66	6.69667	0	0	0	0.0166667	2
Os08g0247700	23.06	19.7033	7.56333	0.165	0.223333	0.143333	0.0766667	2
Os08g0249900	60.0167	45.8433	23.2167	0.615	0.743333	1.08	1.59667	2
Os08g0269700	31.9433	36.5967	14.99	15.04	11.05	18.09	17.9433	2
Os08g0366000	88.76	159.933	89.0067	7.815	4.11667	32.6	21.4433	2
Os08g0389700	89.4533	105.183	40.7967	21.835	30.3533	11.3433	9.36333	2
Os08g0406400	107.467	149.933	63.8233	6.72	10.35	12.14	8.53333	2
Os08g0427100	3.11333	5.95667	3.02667	0.385	0.286667	0.45	0.64	2
Os08g0432500	44.0533	105.277	22.23	6.865	7.09333	11.0933	8.01667	2
Os08g0434100	7.66333	13.0267	3.12	1.655	2.6	1.17	0.823333	2
Os08g0435900	5859.34	5068.9	3390.88	33.58	42.58	146.09	20.9267	2
Os08g0453200	166.623	179.613	118.92	54.065	70.42	130.997	86.6967	2
Os08g0457600	29.99	35.13	18.0867	10.82	13.05	15.9533	12.44	2
Os08g0460800	0.9	2.37	0.536667	0.345	0.613333	0.576667	0.89	2
Os08g0468100	40.8333	375.387	42.7367	6.195	14.5533	41.21	31.0867	2
Os08g0468200	0.5	7.46333	0.326667	0	0.156667	0.133333	0.373333	2
Os08g0468700	1.30667	1.94333	0.796667	0	0.04	0.00666667	0	2
Os08g0468801	0.5	7.46333	0.326667	0	0.156667	0.133333	0.373333	2
Os08g0472800	12.94	7.02	3.19667	4.595	2.93333	3.84333	2.75	2
Os08g0476300	3.17	5.85333	2.58333	0.67	0.316667	0.0566667	0.25	2
Os08g0503700	127.57	270.86	22.2433	14.145	23.8933	82.3933	18.1333	2
Os08g0508800	1.35667	2.01333	0.726667	0.7	1.43	0.193333	0.293333	2
Os08g0531900	1.55333	4.49333	1.67333	0.71	0.153333	0.16	0.09	2
Os08g0538600	180.377	346.33	209.127	28.825	53.4733	11.95	15.45	2
Os08g0545300	27.4267	41.93	18.8033	1.475	1.40333	3.58667	2.10333	2
Os08g0547300	54.6933	67.87	31.4433	4.385	6.17	4.15333	2.30333	2
Os08g0556900	25.3933	38.5967	6.47667	2.225	4.71	3.77667	1.60333	2
Os08g0557200	2.93667	9.73667	0.836667	0.45	0.763333	0.39	0.103333	2
Os08g0558200	126.13	252.68	86.7733	7.325	10.91	12.4067	9.14333	2
Os08g0560900	3766.66	4519.12	4130.41	17.66	22.01	73.0933	19.3767	2
Os08g0566600	60.2267	139.833	32.17	1.045	1.83667	4.08333	0.256667	2
Os09g0125900	4.41667	2.53	2.06	0.675	0.913333	1.03333	0.7	2
Os09g0129600	125.2	48.2933	14.7967	27.645	70.5767	8.37	11.5367	2
Os09g0133600	217.73	411.3	137.377	24	32.9233	39.81	27.2767	2
Os09g0135100	1.82333	2.18667	1.98667	0.79	1.13	0.993333	0.546667	2
Os09g0240200	4.19	18.59	0.876667	0.235	0.606667	0.923333	0.04	2
Os09g0240500	71.3033	136.76	79.47	26.695	44.3033	52.27	38.03	2
Os09g0250700	44.0033	59.9533	16.0867	5.225	7.42667	10.9467	4.51333	2
Os09g0268600	16.6533	27.06	12.5067	0.74	0.71	2.03667	1.29333	2
Os09g0271100	84.28	72.9867	34.85	1.105	1.92333	0.57	0.343333	2
Os09g0279400	291.973	345.473	277.6	2.205	2.47667	7.51667	2.18667	2
Os09g0294000	124.07	222.463	37.2533	47.745	33.4733	51.7333	50.8567	2
Os09g0294300	2.74333	3.46667	1.21333	2.46	1.83333	1.72333	1.83	2
Os09g0296800	51.5133	64.3867	32.18	1.155	2.13667	5.21667	1.43	2
Os09g0315000	9.04667	23.66	1.58	2.585	2.43667	4.04667	2.61667	2
Os09g0344800	54.1867	65.88	29.26	36.98	9.21	12.8933	18.7867	2
Os09g0345300	2.17667	2.3	0.963333	1.175	1.65667	0.89	0.97	2
Os09g0346500	9866.48	10595.4	3228	85.85	99.43	271.233	50.5433	2
Os09g0353200	0.673333	2.24	0.263333	0.485	0.736667	0.17	0.0633333	2
Os09g0359500	4.01	4.26	1.57	0	0	0	0	2
Os09g0361500	47.8633	48.67	42.51	3.6	4.11333	8.85333	2.98	2
Os09g0396900	6.81	10.21	6.27667	4.085	8.39	4.00333	3.37667	2
Os09g0400000	154.287	113.933	67.0533	6.395	3.54667	3.61	4.62333	2
Os09g0400100	6.93667	19.0033	9.19333	2.015	2.44667	3.74333	3.84333	2
Os09g0400600	15.84	19.85	8.04	1.79	1.92667	1.54	0.74	2
Os09g0402300	18.8867	35.43	13.4633	16.75	9.85667	16.3333	14.3067	2
Os09g0419200	103.34	91.4267	48.4733	20.015	50.3433	73.4767	28.3667	2
Os09g0423700	9.17333	10.8833	5.05	3.855	1.64333	0.316667	1.44667	2
Os09g0438100	3.12667	17.0233	0.16	1.01	0.986667	0.96	0.66	2
Os09g0448200	17.3667	6.81333	3.59	0.235	0.15	0.3	0.4	2
Os09g0451000	38.2467	26.04	12.0733	5.495	6.07667	4.91333	13.94	2
Os09g0455500	1.87333	3.06	1.08	0	0	0.02	0	2
Os09g0456200	34.9167	44.8	23.5167	13.965	18.8	25.9767	23.55	2
Os09g0457100	3.23	5.04333	0.846667	0.07	0.0333333	0.146667	0	2
Os09g0460350	4.28	1.38667	0.633333	0.185	0.243333	0	0.406667	2
Os09g0460500	27.8633	36.19	18.5233	0	0	0.0266667	0	2
Os09g0460700	3.8	6.98667	2.36	0.05	0.0666667	0.166667	0.0733333	2
Os09g0469950	24.48	21.02	12.1933	2.9	1.78333	1.01667	1.49	2
Os09g0481200	3466.37	5206.49	2043.14	69.245	64.9633	247.37	36.5267	2
Os09g0482640	1.09667	2.43	0.35	0.29	0.23	0.13	0.1	2
Os09g0508900	220.59	217.673	216.743	9.62	9.62667	32.3967	20.32	2
Os09g0517000	731.183	776.847	593.773	6.685	7.97333	21.7967	5.55333	2
Os09g0520500	6.27333	5.19	1.38	5.92	1.63	3.25333	3.06667	2
Os09g0528000	0.623333	1.16667	0.276667	0.86	0.15	0.09	0.183333	2
Os09g0528700	24.0433	26.67	13.5567	0.295	0.36	1.03	0.933333	2
Os09g0530000	1302.01	1386.86	985.843	10.41	10.3967	28.41	8.61	2
Os09g0530300	38.73	36.3333	19.6	3.015	3.40333	4.71667	3.76333	2
Os09g0532400	513.64	426.57	223.483	48.23	70.5833	49.2967	52.94	2
Os09g0532700	86.43	99.4233	45.65	8.605	7.53667	11.4	9.68667	2
Os09g0548400	190.03	167.53	106.09	2.3	2.82667	11.3767	9.31333	2
Os09g0553900	8.47333	25.2767	3.37333	0.225	0.76	3.24667	0.136667	2
Os09g0556400	11.3767	16.37	8.23333	5	6.12667	9.96	5.93	2
Os10g0100700	22.3933	36.4033	20.06	0.125	0.226667	0.65	0.0333333	2
Os10g0110600	1.85	3.97333	0.393333	1.995	0.836667	0.67	2.00667	2
Os10g0110800	34.74	30.27	26.39	1.18	1.39333	3.42	2.3	2
Os10g0112100	9.79333	11.6867	10.77	4.995	10.4433	2.45667	1.81	2
Os10g0112500	1.55333	1.57	0.756667	0.055	0.0833333	0.123333	0.116667	2
Os10g0128502	26.1133	40.4533	16.1533	1.025	0.973333	0.996667	0.526667	2
Os10g0135100	3.65333	1.71667	1.44	0.29	0.386667	0.54	0.323333	2
Os10g0140300	2.16667	3.37667	0.43	0	0	0	0	2
Os10g0142900	9.06667	10.7433	6.27	1.26	1.31333	1.14333	0.363333	2
Os10g0162100	10.14	10.93	5.54667	2.035	5.16333	5.40667	3.58333	2
Os10g0178500	12.36	19.7867	10.3567	1.53	1.44333	5.33667	1.32667	2
Os10g0181200	214.75	198.31	197.3	7	6.96	18.1933	7	2
Os10g0181600	345.293	448.41	244.22	4.67	4.75	12.9167	1.95333	2
Os10g0195250	475.523	288.83	79.87	82.94	343.773	65.6467	65.2367	2
Os10g0209700	94.3633	87.79	61.2133	1.745	1.94	4.63667	2.68333	2
Os10g0341101	2.18667	2.61333	2.26	0.27	0.803333	1.46667	0.753333	2
Os10g0361876	3.90333	4.92667	1.02	1.195	0.673333	1.19	0.786667	2
Os10g0406900	1.30333	3.15	0.306667	0	0	0.0233333	0	2
Os10g0409400	18.05	56.06	6.91	1.92	4.23667	7.49667	3.35667	2
Os10g0419500	32.1967	44.2433	25.0133	6.525	7.50333	4.57333	5.21667	2
Os10g0430200	18.2433	36.3867	8.67333	2.465	1.62333	2.44333	0.58	2
Os10g0459900	0.426667	2.50667	0.213333	0.215	0.276667	0.223333	0.0166667	2
Os10g0470100	4.8	7.88	1.98667	0.205	0.216667	0.41	0.736667	2
Os10g0484300	21.2533	21.82	8.75333	3.745	3.21333	4.64667	3.87667	2
Os10g0489500	32.96	13.5867	4.51	0	0.0366667	0.0133333	0	2
Os10g0492300	620.143	1300.94	345.783	4.395	4.63	12.4067	4.28333	2
Os10g0492900	10.1	29.9433	10.6267	3.785	3.13667	5.40667	1.85	2
Os10g0496900	885.807	1103.44	464.177	20.02	21.8333	59.9833	11.6467	2
Os10g0499600	34.4667	42.5467	20.1767	3.75	3.30333	6.37	3.47333	2
Os10g0502400	378.093	551.103	220.227	52.385	44.0433	80.41	36.23	2
Os10g0528100	31.3333	18.8233	11.98	13.435	18.0733	9.85333	14.0233	2
Os10g0530400	80.53	156.917	41.7567	1.825	1.40667	7.17	5.49667	2
Os10g0533500	1.53	4.93667	0.573333	2.855	0.613333	0.583333	1.14667	2
Os10g0539500	519.467	637.77	566.67	382.05	239.85	182.347	300.74	2
Os10g0548000	162.273	184.15	159.39	26.935	39.7167	61.2233	29.2867	2
Os10g0556200	116.26	172.707	51.32	3.73	4.44667	10.2867	3.23333	2
Os10g0557900	2.73	4.31333	0.123333	0.185	0.38	0.343333	0.24	2
Os10g0559200	17.8167	13.6867	10.43	4.2	6.27	9.49	7.28	2
Os10g0560400	4.73333	20.8033	0.866667	0.19	0.0833333	1.39333	0	2
Os10g0567400	486.85	732.22	94.29	13.53	25.7367	54.8033	8.76333	2
Os10g0568900	7.66667	15.4833	5.29667	5.185	4.42333	1.27333	2.24667	2
Os10g0569800	445.523	33.0933	40.8833	87.27	81.9	27.4267	51.6633	2
Os10g0572100	10.61	7.44667	3.87	3.14	4.07333	6.11667	4.91	2
Os11g0105750	123.843	174.513	53.96	1.93	4.03667	6.57	1.01667	2
Os11g0105800	39.58	50.32	24.4267	20.74	20.9967	22.51	22.2133	2
Os11g0106700	144.66	102.573	45.55	38.07	28.5433	31.4333	30.24	2
Os11g0107400	3.12333	9.27	0.823333	0	0	0.0433333	0.0566667	2
Os11g0115400	370.863	222.58	162.683	0.28	0.0266667	2.24667	1.19	2
Os11g0117400	7.32333	5.25667	1.54667	0.195	0.31	0.77	0.733333	2
Os11g0118300	89.4833	126.733	38.6867	4.11	6.32333	20.03	3.22667	2
Os11g0127800	133.3	229.133	48.93	2.76	3.04667	7.16	0.853333	2
Os11g0130200	66.3667	103.713	36.08	0.635	0.54	1.28333	0.593333	2
Os11g0136400	4.77	3.04333	1.85333	0	0.08	0	0	2
Os11g0138400	4.92333	2.45333	1.19333	0.48	0.563333	0.513333	0.42	2
Os11g0143300	80.13	165.03	100.347	64.14	50.03	62.5	65.28	2
Os11g0153500	13.9867	16.62	10.3033	1.51	2.33	2.27	6.07333	2
Os11g0167800	4881.13	3819.38	3244.28	1756.29	2081.37	3102.38	4148.35	2
Os11g0171300	1139.25	1982.6	358.103	61.15	67.5467	242.34	76.45	2
Os11g0181500	68.5467	114.487	61.0167	36.125	37.86	35.67	40.4233	2
Os11g0191400	90.6367	189.27	80.4967	11.755	15.9	24.8767	16.7167	2
Os11g0197400	11.8033	14.6033	7.64	10.16	7.41333	10.21	9.33667	2
Os11g0208900	24.24	19.4767	10.31	0	0	0	0	2
Os11g0209000	2358.31	2956.95	1364.07	0	0.326667	0.196667	0.24	2
Os11g0216100	16.3567	53.96	3.98333	0.28	0.31	0.9	0.31	2
Os11g0216300	26.5733	65.3667	12.6833	8.44	12.0233	16.5133	9.22667	2
Os11g0220300	39.9533	57.62	24.7733	0.635	0.493333	1.34	0.746667	2
Os11g0227800	12.9533	12.8833	7.83	2.34	3.28333	7.00333	3.23	2
Os11g0229700	45.6733	53.08	49.4667	11.175	10.4433	27.22	17.5367	2
Os11g0242400	119.793	188.38	151.033	3.845	4.15333	7.4	3	2
Os11g0242800	6791.15	9112.37	3377.93	50.035	59.9367	211.837	18.74	2
Os11g0257800	4.32	6.39	6.09667	3.6	1.36	4.71667	4.8	2
Os11g0264500	20.9667	32.0933	15.2967	2	3.60333	1.45667	0.8	2
Os11g0267000	91.7833	179.527	26.0233	5.015	5.67667	17.5633	4.05667	2
Os11g0424400	1.85667	1.94667	0.696667	0.035	0	0	0	2
Os11g0432400	123.153	237.343	53.6333	0.515	0.25	0.963333	0.5	2
Os11g0444800	5.09333	6.23	2.59333	0.225	0.41	0.996667	0.523333	2
Os11g0444900	60.4533	91.8333	58.7933	2.72	3.06667	13.1833	5.3	2
Os11g0456000	4.10667	6.13667	0.84	3.845	0.693333	0.89	2.22333	2
Os11g0456050	1.69667	4.37333	0.196667	0.74	0.183333	0.26	1.20667	2
Os11g0514100	5.58333	3.18	2.65333	1.445	2.2	4.04	4.29333	2
Os11g0526200	127.03	141.793	134.447	45.095	50.2367	100.677	68.9467	2
Os11g0530600	3.04	1.18333	0.463333	0.25	0.93	1.16333	0.613333	2
Os11g0539700	11.3233	14.4533	7.78667	1.3	1.76667	2.15333	1.13667	2
Os11g0541600	2.00667	3.11333	1.34667	0.51	0.586667	0.633333	0.776667	2
Os11g0543500	43.07	41.4633	27.2167	5.72	16.0467	8.91667	6.15667	2
Os11g0546300	23.1267	29.67	14.4233	5.445	5.88333	8.23667	6.34667	2
Os11g0549900	18.3133	61.35	2.80667	3.465	5.19333	5.66667	3.36667	2
Os11g0575900	15.4167	18.8333	8.57	6.885	6.99667	6.65333	6.24	2
Os11g0581900	4.58333	18.6233	6.26667	0.04	0	0.07	0.123333	2
Os11g0603200	148.29	423.203	59.8067	27.335	41.0267	70.9367	35.2533	2
Os11g0629600	9.63667	10.3567	4.93333	5.92	7.15	6.1	5.08667	2
Os11g0631825	0.873333	2.09667	0.763333	0.02	0.0233333	0.04	0.0633333	2
Os11g0634200	53.7833	35.66	32.83	7.105	18.6067	14.05	13.8167	2
Os11g0635500	1.97	3.30333	1.08	2.585	2.17667	0.04	0.06	2
Os11g0644500	0.596667	1.35333	0.536667	0.135	0.0633333	0.03	0.04	2
Os11g0644600	6.86	15.0067	6.58333	0.51	0.386667	0.636667	0.67	2
Os11g0644800	13.6833	36.81	5.42	2.805	5.70667	11.0267	3.18333	2
Os11g0649700	5.77667	10.3867	2.99	2.16	3.6	3.90667	2.57667	2
Os11g0655800	36.86	48.75	26.2067	17.29	25.31	23.9467	21.5833	2
Os11g0683500	6.85667	22.0467	1.61667	1.325	0.976667	2.32333	0.57	2
Os11g0683600	5.45667	15.7467	0.936667	0.76	0.803333	2.06333	0.2	2
Os11g0706200	4.15667	5.14333	2.44333	1.52	2.09	3.66667	2.01	2
Os11g0707000	959.563	3336.71	278.373	4.69	8.37	60	3.08	2
Os11g0708400	14.42	20.3933	14.6733	18.005	8.73	12.1267	14.3367	2
Os12g0105300	138.963	247.927	52.8533	1.44	1.96	2.74667	0.216667	2
Os12g0106500	1.26667	5.29667	0.0233333	0.05	0	0	0	2
Os12g0106525	0.99	1.22333	0.15	0.09	0.05	0.123333	0.08	2
Os12g0116600	45.68	46.8	18.5	3.42	4.45333	4.62	4.05	2
Os12g0117400	27.49	37.6467	8.77333	1.295	2.13667	6.15667	0.943333	2
Os12g0117500	1.43333	1.78	0.18	0	0.0966667	0.293333	0	2
Os12g0121150	3.04667	3.97667	1.04	1.78	1.93	1.98667	1.49667	2
Os12g0123500	46.6833	25.18	19.0733	0.64	0.56	0.69	1.22667	2
Os12g0124000	125.39	288.47	33.4867	2.825	4.07667	10.8967	1.76667	2
Os12g0133100	26.5367	29.84	15.0233	9.04	11.17	4.58333	4.98	2
Os12g0139400	91.22	183.5	82.8767	26.72	17.4667	27.0167	26.6233	2
Os12g0144200	5.42333	6.28333	3.29	0	0	0.03	0	2
Os12g0145100	223.807	136.123	57.9267	56.27	75.5633	36.6933	38.7733	2
Os12g0155100	5.11	7.92667	3.51667	0.115	0.166667	0.123333	0.0333333	2
Os12g0159500	14.24	15.1267	5.9	3.4	3.56	5	2.52667	2
Os12g0168700	96	107.873	85.2833	6.335	11.63	12.37	4.81333	2
Os12g0169400	40.05	89.3833	7.90667	7.43	5.81	10.3733	6.18	2
Os12g0169600	141.997	238.747	46.92	0.57	0.923333	2.59	0.283333	2
Os12g0188566	71.0267	93.1767	50.4867	4.08	4.85333	11.2633	5.47	2
Os12g0188700	2991.06	3537.02	2985.7	21.605	28.34	77.3767	28.9	2
Os12g0189300	9.39333	20.81	0.346667	1.59	1.04667	0.0966667	0.0833333	2
Os12g0189400	655.33	1058.81	372.98	7.425	7.8	31.87	3.57	2
Os12g0190200	51.6533	114.8	21.47	1.815	3.50667	8.27667	0.956667	2
Os12g0226700	3.64667	5.13667	0.933333	0.08	0.903333	0.156667	0.03	2
Os12g0226900	8.62333	9.25667	3.05	0.34	0.28	0.68	0.543333	2
Os12g0230133	1.25667	1.48	0.38	1.295	0.806667	0.683333	0.88	2
Os12g0231000	44.04	60.6567	27.6233	0.155	0.46	1.47667	0.643333	2
Os12g0236225	69.45	68.23	11.2867	17.275	51.3167	6.72667	6.39	2
Os12g0247700	10.6	4.01	2.76333	0	0	0	0	2
Os12g0263000	155.52	122.553	96.6167	51.81	47.67	132.157	91.38	2
Os12g0263200	41.4	62.2167	31.1867	4.11	6.15667	12.2833	2.01333	2
Os12g0264800	2.16	5.25333	2.72	2.13	0.38	0.92	1.23667	2
Os12g0271700	51.12	93.9633	27.0667	4.005	4.59333	9.31667	2.89667	2
Os12g0274700	28161.2	46072.6	28293.8	26.405	23.04	115.703	25.2167	2
Os12g0282400	1.66333	2.37333	0.87	0.11	0.0666667	0.03	0.176667	2
Os12g0283900	8.41667	10.24	7.31	3.04	4.34667	7.02333	4.05667	2
Os12g0291066	17.8233	17.1233	6.46333	0.2	0.05	0.653333	0.196667	2
Os12g0292301	591.86	550.79	300.043	1.835	4.51	20.27	3.14333	2
Os12g0292400	1979.58	2094.28	1804.72	4.77	4.77667	21.61	4.65667	2
Os12g0299600	12.1633	13.7233	6.21	0.08	0.0433333	0.256667	0.176667	2
Os12g0411700	4.71667	2.77667	2.18333	0.03	0.2	0.0433333	0.0266667	2
Os12g0420200	612.887	808.087	647.167	2.315	2.59667	8.14667	1.33333	2
Os12g0420400	5263.35	5724.04	3568.27	21.06	22.38	69.93	16.4167	2
Os12g0438300	11.19	8.70667	6.71333	0.82	2.25667	0.563333	0.563333	2
Os12g0441600	1.13333	4.48667	0.386667	0.49	0.413333	0.533333	0.366667	2
Os12g0448900	120.81	201.93	24.6033	28.935	52.2667	22.34	33.09	2
Os12g0514000	81.0467	73.2567	34.93	1.33	0.96	1.62	1.85333	2
Os12g0529900	15.2067	22.73	12.0233	17.735	8.79333	9.65333	13.5767	2
Os12g0538700	39.1567	91.5567	69.8433	0.325	1.14667	3.27667	2.66	2
Os12g0563600	18.97	24.64	7.06667	0	0	0.0266667	0	2
Os12g0566700	44.97	50.06	27.3567	15.335	17.3633	34.2667	20.64	2
Os12g0575000	722.553	905.473	903.293	14.585	16.22	37.7367	8.39	2
Os12g0583500	19.4633	16.6967	14.9967	13.33	5.58	6.99333	7.51	2
Os12g0594000	2.11	1.74333	0.96	0.4	0.63	0.57	0.603333	2
Os12g0601800	109.71	199.293	34.9067	5.695	6.72	10.4367	5.23333	2
Os12g0610200	7.14667	11.9833	6.71333	3	5.45	2.38333	1.74	2
Os12g0610250	1.08	2.19333	0.83	0.52	0.693333	0.69	0.583333	2
Os12g0617800	57.5867	61.8733	58.7233	4.135	6.30333	10.9333	3.63	2
Os12g0625000	454.097	304.43	331.257	99.34	174.75	81.9067	54.94	2
Os12g0626400	21.62	79.0133	3.73667	14.57	8.55667	15.93	10.2633	2
Os12g0628100	56.0433	67.8967	36.8967	8.705	6.53333	15.1167	15.7567	2
Os12g0633600	0.67	1.11	0.18	1.045	0.283333	0.39	0.41	2
Os12g0637300	33.66	63.9633	28.9567	18.1	61.0667	19.9267	18.05	2
Os01g0102300	73.0133	37.8767	171.737	1.225	1.84	4.21667	2.17333	3
Os01g0102900	25233	21491.7	41659.8	81.91	91.4367	338.52	172.31	3
Os01g0109300	20.7133	21.6333	32.0767	3.74	4.24667	8.40333	10.1633	3
Os01g0122000	9.7	7.43333	18.0467	0.34	0.17	0.0866667	0.07	3
Os01g0127400	20.2133	10.68	26.4633	3.205	2.85667	6.07	3.79667	3
Os01g0142100	134.04	119.57	184.347	5.57	5.01	12.7633	5.78333	3
Os01g0143800	194.193	72.9233	236.543	11.265	15.4833	22.2767	14.7367	3
Os01g0151200	308.443	285.867	350.363	19.565	26.5233	49.9133	32.9433	3
Os01g0166700	55.04	47.06	47.0533	19.745	8.77667	9.16667	12.2067	3
Os01g0172100	21.6033	15.5767	24.48	12.055	19.7833	12.01	9.92667	3
Os01g0180300	60.2467	13.0333	132.75	6.48	3.91333	9.89333	5.77	3
Os01g0184500	58.9567	23.57	76.3833	11.475	8.64333	14.39	13.17	3
Os01g0188900	107.633	51.14	177.047	14.75	22.9433	44.99	33.7833	3
Os01g0191200	752.653	524.303	1249.3	3.685	4.02333	4.61667	7.45	3
Os01g0193600	12.0233	5.6	14.5367	5.16	5.23	6.94333	7.59	3
Os01g0202500	38.6233	24.3367	34.5267	5.035	6.85	2.48667	4.15	3
Os01g0221700	74.5633	42.9433	88.3133	2.09	1.91	6.78333	2.45333	3
Os01g0222600	723.983	780.347	912.28	43.545	53.0667	143.517	72.2933	3
Os01g0225300	13.2567	13.5167	18.1067	1.875	5.90333	7.14333	5.40333	3
Os01g0227100	272.317	98.34	341.357	11.065	9.86667	23.54	17.01	3
Os01g0233000	111.043	68.7933	84.8733	50.96	57.25	40.9533	29.7267	3
Os01g0252600	32.89	24.3967	58.0433	0	0	0	0.0333333	3
Os01g0264100	1.6	0.89	2.72	0.965	1.24667	1.96	1.05667	3
Os01g0268300	92.34	51.74	129.29	33.64	24.5967	37.1767	42.6	3
Os01g0268900	38.8933	22.1067	62.5533	8.7	7.95	10.5333	9.79667	3
Os01g0272800	178.42	70.25	241.403	11.535	13.44	15.9133	18.82	3
Os01g0272850	6.7	2.57333	4.9	0.495	0.453333	0.443333	0.606667	3
Os01g0275300	125.08	101.443	216.387	39.395	54.12	73.85	51.8133	3
Os01g0278900	499.423	332.78	741.067	14.31	7.96333	26.9233	12.8367	3
Os01g0279400	31.7533	21.1533	30.3467	1.5	0.356667	0.733333	1.43333	3
Os01g0280400	17.9733	7.35	21.8133	13.32	6.94	9.65	14.18	3
Os01g0284700	47.1733	23.43	63.0467	27.14	18.88	26.5333	28.8133	3
Os01g0292700	6.81667	8.75333	14.2867	0	0	0.0633333	0	3
Os01g0295900	47.4633	27.7367	79.83	4.37	4.05667	9.33333	5.53333	3
Os01g0302250	3.15	1.14667	5.42333	0.6	0.626667	1.66667	0.946667	3
Os01g0305900	4.08333	1.38667	3.86	0.19	0.166667	0.1	0.356667	3
Os01g0306800	64.5767	15.8233	79.2433	5.935	4.41	9.59333	4.97667	3
Os01g0307624	2.22	1.61667	5.47667	1.02	1.43667	1.26333	1.09667	3
Os01g0309800	179.507	183.153	211.323	7.905	13.1	19.18	23.9367	3
Os01g0358300	65.9567	54.7133	71.9433	2.815	2.42333	6.29667	2.23	3
Os01g0368900	60.5733	146.073	185.53	0	0	0.176667	0	3
Os01g0382000	29	0.533333	2.48667	0.065	2.2	0.0366667	0.203333	3
Os01g0382400	6.85333	0.153333	2.94333	0	0.51	0	0	3
Os01g0500400	5.41	2.92667	8.31	0.515	0.516667	0.263333	0.28	3
Os01g0504950	2.41667	2.82333	5.05	1.385	1.56667	3.49	2.74333	3
Os01g0510600	92.05	70.4633	83.38	5.645	5.55	16.37	6.40333	3
Os01g0511600	52.6433	25.14	121.057	0.145	0.153333	0.42	0.256667	3
Os01g0544200	4.30333	1.43	1.97667	0.455	0.56	1.39333	0.426667	3
Os01g0555800	16.9767	6.85	30.0733	7.975	6.86333	8.83333	7.66667	3
Os01g0556700	59.54	63.47	139.363	0	0.0866667	0.24	0	3
Os01g0558800	28.0833	15.3067	33.44	4.955	6.16	8.44333	6.66333	3
Os01g0571300	1.07667	0.336667	1.75	0.74	0.44	0.836667	0.856667	3
Os01g0589800	370.1	337.893	661.827	13.34	9.91333	26.6967	9.92333	3
Os01g0601625	3.84	2.58	4.24333	1.515	1.89667	3.15333	3.74667	3
Os01g0602466	1.72333	1.15	3.68333	0.03	0.0566667	0.0133333	0.0766667	3
Os01g0602500	7.87667	4.51333	9.90333	1.095	1.48333	1.14333	1.31667	3
Os01g0605700	21.48	11.97	26.3633	0.215	0.493333	0.183333	0.236667	3
Os01g0606000	4.82667	3.52667	8.91667	0.14	0.186667	0.03	0.06	3
Os01g0606900	160.963	75.37	171.857	24.48	9.85333	7.52667	22.6933	3
Os01g0607800	32.65	15.83	37.1233	1.77	2.59667	3.20333	2.29667	3
Os01g0615000	19.9467	16.6433	30.2467	2.615	4.18	7.78667	4.12333	3
Os01g0618200	11.2167	8.19333	20.3367	5.58	3.68333	3.79	4.31	3
Os01g0618400	124.637	57.7533	136.967	9.21	6.29333	15.4667	7.35	3
Os01g0627933	6.08333	3.70333	8.59333	0.9	0.733333	0.95	0.813333	3
Os01g0628900	4.60333	1.36	2.09667	0.05	0.0866667	0	0.0266667	3
Os01g0633000	457.263	342.453	566.917	34.355	32.7067	74.3033	37.0967	3
Os01g0633100	24.1	25.67	28.7467	8.2	11.4967	21.2133	15.8867	3
Os01g0635200	343.473	265.87	416.48	2.8	1.62667	4.52333	11.4767	3
Os01g0646000	2.8	0.976667	5.09333	0.79	0.69	0.72	0.986667	3
Os01g0656200	29.3467	14.1867	35.2067	16.54	15.1833	18.1133	20.81	3
Os01g0662300	188.707	103.023	371.31	16.995	16.4533	37.92	19.2267	3
Os01g0662700	35.3033	24.99	48.72	6.625	7.13667	19.58	4.69333	3
Os01g0665900	10.5867	2.42333	20.4267	1.795	1.23333	0.793333	0.736667	3
Os01g0676200	69.36	42.7367	102.38	2.955	2.22	5.04	4.5	3
Os01g0678600	727.463	509.167	1324.09	40.24	38.1	89.2533	46.4133	3
Os01g0680600	15.1967	9.92333	12.8633	0.43	1.43	3.7	2.37667	3
Os01g0681700	10.4	8.98	21.7633	1.645	1.25667	2.99	2.44667	3
Os01g0687500	11.42	6.74	20.17	6.82	5.03667	6.96667	7.54667	3
Os01g0692300	41.5733	34.7933	35.38	1.135	1.88333	4.8	1.34	3
Os01g0701900	3.92667	1.37333	5.79667	1.725	2.64	2.77333	2.81	3
Os01g0702000	729.18	60.7833	1540.92	23.425	26.9433	19.06	53.7133	3
Os01g0704300	23.01	46.73	47.7267	8.22	9.55	18.9767	11.5233	3
Os01g0705300	65.7433	35.2833	77.2633	5.71	5.63	10.9167	6.16667	3
Os01g0712600	53.0033	40.7067	65.6333	3.845	4.98333	9.62333	4.69333	3
Os01g0715400	23.94	8.30667	44.0767	6.605	5.61667	6.03667	8.55	3
Os01g0727840	14.2767	4.85	8.16667	1.2	0.21	0.223333	0.32	3
Os01g0730300	25.4533	19.5267	26.61	12.57	7.46333	21.78	19.5967	3
Os01g0732200	82.9633	53.58	122.467	12.2	12.4133	17.79	14.98	3
Os01g0733200	53.7967	6.95333	102.813	3.735	3.92667	5.50333	19.25	3
Os01g0742000	38.4867	16.62	93.23	8.44	8.29333	8.63	10.6333	3
Os01g0742100	4.62667	1.05333	4.11667	1.115	0.82	0.906667	1.44333	3
Os01g0742300	23.1967	16.0167	36.68	8.905	8.69667	9.51	8.48667	3
Os01g0745300	16.88	15.0867	33.5633	16.225	12.5933	18.2	17.6633	3
Os01g0749200	335.667	196.827	430.627	19.99	14.2733	36.52	18.1667	3
Os01g0755550	2.11667	1.20667	3.52	0	0	0	0.0533333	3
Os01g0759400	3.67333	1.32	3.05667	1.895	1.77	2.22333	1.74333	3
Os01g0763700	26.61	18.6267	39.4	0	0	1.62333	0	3
Os01g0767100	24.57	16.8433	37.2467	15.87	18.0867	23.8667	22.74	3
Os01g0769900	44.1467	13.0333	68.03	16.565	13.59	20.0067	16.1333	3
Os01g0770100	1.69667	0.623333	1.29333	0	0	0	0	3
Os01g0778100	4.17	1.30333	4.99667	0.13	0.06	0.11	0.196667	3
Os01g0783100	10.4033	3.98	12.7367	0.815	0.703333	2.26333	0.99	3
Os01g0798500	111.283	73.0767	135.77	5.495	3.93	12.8533	5.29667	3
Os01g0805000	352.41	186.203	493.583	8.855	5.61333	14.9467	6.30667	3
Os01g0805200	952.397	717.943	1008.66	24.86	22.59	69.98	34.8633	3
Os01g0810100	96.5267	65.2033	80.25	4.735	5.20333	10.98	7.29	3
Os01g0814800	13.52	3.43333	22.37	7.98	5.26667	8.34	5.21667	3
Os01g0829000	39.6933	9.46333	71.37	4.505	2.84333	5.17667	4.31667	3
Os01g0850700	27.71	8.95333	22.59	4.145	9.25	10.2533	5.34333	3
Os01g0857500	9.23333	7.04667	17.2833	7.57	4.53333	7.23	6.70667	3
Os01g0859200	62.0933	74.7767	73.4533	14.075	15.15	36.6033	18.15	3
Os01g0866400	196.45	187.63	499.187	3.32	3.91333	9.37333	2.95333	3
Os01g0871600	55.2967	32.7367	40.8367	7.565	38.1133	19.11	25.4067	3
Os01g0871800	28.24	6.03333	37.33	8.15	6.19333	4.24667	12.3633	3
Os01g0871900	25.5233	6.74333	51.24	8.865	6.52	2.73667	17.8167	3
Os01g0872000	11.6733	3.74333	11.93	2.52	3.31667	2.02667	5.30667	3
Os01g0872100	79.0567	24.43	67.5333	6.725	7.32	5.81	12.8767	3
Os01g0874800	45.3267	25.9867	62.51	7.505	7.06667	12.5233	8.50667	3
Os01g0876650	6.36667	3.67667	10.4067	0.685	4.11667	3.28667	2.42	3
Os01g0881800	9.68667	5.46333	15.4933	2.46	2.58	5.23	4.11667	3
Os01g0882500	268.137	190.723	467.073	1.55	1.10333	5.33	1.8	3
Os01g0884300	147.763	255.213	294.277	101.21	139.56	180.297	120.033	3
Os01g0887400	15.1433	11.31	28.59	7.61	5.44333	10.14	8.85	3
Os01g0889800	39.63	19.6867	42.4633	3.325	2.32667	6.98	3.13667	3
Os01g0890600	5.07	1.49667	3.31667	0.225	0.826667	0.0233333	0.163333	3
Os01g0901900	56.9333	18.05	79.5933	9.65	7.84333	19.1433	12.35	3
Os01g0910900	756.28	639.607	1155.53	32.625	114.04	10.4533	71.8067	3
Os01g0916700	12.23	6.41333	14.0667	4.84	4.71667	6.32333	7.42333	3
Os01g0919900	105.717	112.413	123.707	47.535	24.1133	63.5167	35.62	3
Os01g0920300	172.433	99.4967	172.81	7.83	7.28667	16.6667	9.41333	3
Os01g0922700	743.213	194.21	676.447	1.385	0.45	1.68	2.85333	3
Os01g0929100	484.363	261.947	666.137	7.73	6.97	18.33	7.86	3
Os01g0939500	5.33333	2.37667	2.96667	0.94	1.81667	0.866667	0.53	3
Os01g0940600	79.02	45.4533	93.9667	2.125	2.52333	9.38	2.69667	3
Os01g0940700	32.1	0.306667	3.15	5.765	10.2833	10.6133	4.41333	3
Os01g0944700	5.11333	0.0166667	4.10667	0.125	0.0233333	0	0	3
Os01g0944900	2.32	0.163333	0.756667	0.365	0.03	0.08	0.0366667	3
Os01g0952700	20.5333	12.2467	28.3967	7.095	5.46667	7.07333	7.09333	3
Os01g0959900	266	170.363	504.5	2.085	2.07667	5.94	2.34333	3
Os01g0963600	952.303	712.22	900.01	131.655	243.147	390.733	585.253	3
Os01g0966200	66.14	28.3733	110.71	1.565	1.48	6.90667	2.45	3
Os01g0971800	74.4167	3.39667	154.403	2.535	0.86	0.423333	4.61667	3
Os01g0973100	3.7	0.976667	5.07667	0	0.0233333	0	0	3
Os02g0101500	705.147	595.423	1127.13	0.44	0.33	5.58333	0.753333	3
Os02g0103800	856.623	773.77	861.047	7.775	3.55667	6.49667	6.69667	3
Os02g0104500	5.31333	4.61333	5.39333	6.04	2.16667	3.01	4.20333	3
Os02g0110200	29.6933	20.2233	50.7633	0.03	0	0	0.0533333	3
Os02g0115600	101.927	52.4	113.523	7	6.86667	16.83	7.96667	3
Os02g0120000	12.5767	4.55	12.6767	3.95	2.57333	4.54	3.3	3
Os02g0121700	2.39	0.28	0.306667	0.02	0.0333333	0	0	3
Os02g0122500	70.24	38.7567	142.243	11.18	11.69	13.15	10.2533	3
Os02g0122900	38.3833	20.3467	57.29	5.06	5.01333	9.32	6.71667	3
Os02g0126600	8.89333	19.5467	31.66	15.685	13.06	15.4967	19.6	3
Os02g0129800	79.3733	102.49	290.83	11.755	29.8667	23.46	13.28	3
Os02g0137200	503.63	240.107	938.463	17.41	19.8033	47.1967	23.2533	3
Os02g0137600	6.87	2.40333	8.48333	2.555	2.06667	3.05	2.80667	3
Os02g0148000	155.373	62.5667	101.813	3.93	5.12333	12.85	3.39667	3
Os02g0152900	81.2067	35.68	106.297	4.12	5.07667	16.27	5.92333	3
Os02g0169000	31.9133	18.1033	47.2467	8.465	9.75667	11.6867	10.66	3
Os02g0169900	131.053	84.19	189.313	19.01	15.0567	16.13	20.6667	3
Os02g0173100	65.72	41.6467	82.77	35.655	64.7	44.2133	35.2933	3
Os02g0183900	5.66667	3.25667	7.52667	4.215	6.44333	4.21333	3.47333	3
Os02g0187100	15.9567	9.04333	16.8867	15.905	9.65	8.05667	9.39667	3
Os02g0187300	32.38	48.5167	73.6067	0.625	1.61667	4.42667	1.07	3
Os02g0188000	6.30333	10.4567	12.28	3.08	4.48667	1.48667	1.77	3
Os02g0190600	29.3567	19.3467	31.7667	3.32	3.69667	8.02333	6.05333	3
Os02g0193200	22.7933	68.53	84.8367	8.29	9.08333	13.6933	13.5933	3
Os02g0199300	20.1433	10.0867	24.3133	1.915	1.29333	3.53	2.03	3
Os02g0223700	509.447	390.23	571.347	25.515	32.14	50.0333	62.6	3
Os02g0240300	126.277	114.23	306.193	0.295	0	0.113333	0.09	3
Os02g0255700	239.583	233.997	271.443	9.26	9.85	18.4867	6.93333	3
Os02g0266500	6.58667	3.13	7.68	2.93	3.41667	5.42333	4.18667	3
Os02g0267000	31.75	16.5667	46.81	10.8	11.7033	19.97	15.5333	3
Os02g0269200	45.39	13.6433	106.597	31.755	17.6867	29.34	36.1233	3
Os02g0273100	46.6833	31.3667	92.3667	20.505	27.7933	14.2833	11.93	3
Os02g0273800	34.7067	15.5333	38.26	5.72	6.36667	12.15	6.84667	3
Os02g0278700	5.24	3.38333	5.04333	0.86	0.523333	2.12	1.87	3
Os02g0291500	77.7267	57.6333	131.353	17.365	19.0167	31.5233	26.1167	3
Os02g0302200	4.97667	2.07	6.38333	0.885	0.68	1.65333	0.753333	3
Os02g0307800	101.957	62.7	187.23	6.145	7.6	10.14	7.92333	3
Os02g0326200	52	19.92	74.3267	6.38	4.76667	7.12333	5.85667	3
Os02g0328300	305.057	312.12	375.053	13.185	8.17667	22.6267	13.3167	3
Os02g0462401	10.9333	9.22333	11.7867	1.335	0.76	2.29667	1.60333	3
Os02g0470000	8.15	2.88333	9.93667	1.265	1.40333	2.47333	1.86333	3
Os02g0493100	1.76	0.643333	2.09333	0.145	0.18	0.143333	0.126667	3
Os02g0496500	8.71667	4.04667	14.2367	3.325	3.81	6.48	5.59	3
Os02g0510600	19.0467	17.7633	33.2467	11.85	5.52667	9.06333	9.18	3
Os02g0539600	379.87	167.123	405.927	37.54	41.6433	63.0067	60.6133	3
Os02g0543900	1.06667	0.536667	1.83333	0.19	0.05	0.163333	0.14	3
Os02g0554800	4.85	1.47	8.63667	2.03	1.16667	1.71667	1.15333	3
Os02g0563000	3.56333	0.763333	2.69667	0.105	0.0366667	0.06	0.11	3
Os02g0565400	15.06	6.17667	19.3	2.94	2.97333	4.52667	3.11333	3
Os02g0570400	48.76	16.2033	59.7367	3.355	8.47	0.546667	0.746667	3
Os02g0578400	130.023	37.73	430.517	1.295	1.12	2.82333	1.36667	3
Os02g0596000	472.817	480.963	577.277	24.23	25.1367	51.7133	22.0567	3
Os02g0600200	430.273	446.88	660.65	14.19	19.31	85.5	31.4267	3
Os02g0602400	99.7033	78.4533	107.767	13.47	13.9567	34.9767	22.68	3
Os02g0610800	115.507	118.51	142.227	3.395	2.64333	9.36333	4.21333	3
Os02g0612900	147.227	56.7567	193.493	3.22	6.18667	8.84667	3.16333	3
Os02g0618200	108.853	46.5233	98.2967	53.655	61.0567	50.19	79.6233	3
Os02g0643500	200.523	199.31	220.837	7.61	8.69	17.47	9.33667	3
Os02g0650500	8.51	9.00333	13.51	6.67	11.1267	9.77333	6.84667	3
Os02g0652600	230.85	130.657	391.653	8.8	7.39	16.5767	8.96333	3
Os02g0660100	6.95667	2.83333	9.40667	0.74	1.13	4.68	0.833333	3
Os02g0661900	62.3867	18.7367	48.2567	8.675	8.4	8.44667	13.1367	3
Os02g0668500	51.08	47.65	68.2433	19.18	25.1367	68.59	37.9967	3
Os02g0674233	38.9867	2.99	92.7767	0.8	0.606667	0.213333	1.00667	3
Os02g0674400	8.73	1.91	15.45	0.7	0.596667	0.323333	1.18667	3
Os02g0689700	25.21	12.7933	35.7	4.21	1.80333	3.28333	2.85	3
Os02g0694800	53.7267	37.8567	54.9367	2.4	2.36333	6.02333	3.43333	3
Os02g0704900	201.6	161.823	425.82	56.09	51.4467	78.32	101.743	3
Os02g0705000	6.04	3.39667	9.51333	4.195	2.51667	4.10667	3.10333	3
Os02g0715400	45.1167	27.2533	83.7467	25.82	35.5533	32.2367	31.29	3
Os02g0724000	5.28667	1.68	44.9367	5.495	5.80333	6.09667	9.35667	3
Os02g0725200	102.48	53.6933	104.237	5.82	6.02	17.2	7.54333	3
Os02g0726300	89.71	93.38	96.34	9.635	13.4467	23.41	12.0967	3
Os02g0731700	114.65	42.7233	106.847	1.33	1.88333	5.3	2.58667	3
Os02g0731800	3.67	0.83	1.35333	0	0.0733333	0.0433333	0	3
Os02g0735800	13.1667	4.26	10.72	1.715	1.66333	2.32	1.71667	3
Os02g0744000	464.913	206.23	730.547	3.37	3.22	7.28333	2.30333	3
Os02g0750400	28.32	12.6333	34.63	3.84	3.56333	8.45667	5.60333	3
Os02g0751600	214.997	110.57	322.95	3.02	2.77333	8.38333	2.24333	3
Os02g0754300	432.55	185.113	578.63	18.07	13.51	31.73	16.0467	3
Os02g0759900	185.073	141.297	239.887	7.275	8.10333	23.2567	13.71	3
Os02g0764500	92.2167	142.323	147.833	0.985	1.43333	1.98333	0.42	3
Os02g0773500	132.447	47.04	189.333	0.255	0.283333	0.983333	0.74	3
Os02g0774100	132.523	34.2967	234.893	8.855	9.08	10.2733	14.9767	3
Os02g0778200	151.7	80.14	197.08	39.965	37.5233	59.2467	52.2267	3
Os02g0782366	1.65333	3.07	8.71333	0	0.343333	0.883333	0	3
Os02g0784900	38.8667	21.73	62.13	4.375	3.48667	7.01	4.37667	3
Os02g0788500	50.8533	21.2733	58.53	6.71	4.01667	7.32333	6.92667	3
Os02g0788800	60.3833	41.1133	118.697	13.805	6.49333	15.6267	20.5867	3
Os02g0791700	4.10667	2.13667	5.09333	2.375	2.21667	4.2	1.98667	3
Os02g0794400	131.543	103.017	139.817	8.075	9.12667	20.6733	12.93	3
Os02g0804400	30.5733	16.0633	52.0267	4.47	4.24667	8.03333	4.2	3
Os02g0815500	111.88	72.2233	118.38	123.25	49.78	73.06	86.3633	3
Os02g0817900	14.8	8.07667	17.3433	1.67	2.24	4.91333	2.44333	3
Os02g0822600	201.437	95.0367	252.697	6.735	5.82333	15.7133	6.32333	3
Os02g0827600	88.13	28.7333	141.39	9.35	7.77667	15.77	12.18	3
Os02g0831200	18.1367	9.49333	26.8333	4.04	3.79333	5.00667	4.08	3
Os02g0833100	7.44333	3.83333	11.5567	4.175	4.36667	7.03333	5.20667	3
Os03g0100040	25.3133	19.2467	45.03	0.31	0.303333	0.703333	0.313333	3
Os03g0100200	96.0467	74.12	218.863	2.295	2.80333	8.81667	3.19667	3
Os03g0101300	43.58	19.72	44.8233	2.455	3.33333	1.80333	1.21667	3
Os03g0101400	3.53333	0.78	1.77667	0.96	2.57333	1.16	0.586667	3
Os03g0106000	29.8467	7.73333	54.3767	3.935	4.86667	7.05667	4.7	3
Os03g0108600	126.793	71.6033	123.547	12.035	12.0133	27.5367	17.28	3
Os03g0115300	7.07667	3.27	10.4533	3.24	1.99667	4.18333	3.28667	3
Os03g0117100	911.127	784.077	1030.43	6.155	6.94	45.1667	17.6433	3
Os03g0117800	39.2033	23.7733	54.1667	6.4	4.26333	6.94	6.79333	3
Os03g0118200	16.4767	7.05667	9.02333	0.645	0.416667	0.666667	0.44	3
Os03g0121700	114.46	43.63	147.617	9.035	12.15	25.41	10.27	3
Os03g0122200	172.997	72.68	221.16	2.405	1.34	6.79667	1.95333	3
Os03g0125000	351.003	162.113	400.737	19.035	10.0767	27.6867	16.2433	3
Os03g0126300	26.23	9.84667	21.9433	3.16	3.01667	6.09333	2.47	3
Os03g0129400	55.92	10.2267	22.9133	12.59	31.0033	0.593333	2.33667	3
Os03g0140100	8.55333	3.69	3.87	0.2	0.843333	0.51	0.266667	3
Os03g0145900	25.24	8.89333	33.41	7.63	20.03	7.82	6.63	3
Os03g0152700	38.3867	25.5167	61.4467	4.75	4.54333	7.8	5.18667	3
Os03g0158300	109.357	65.7033	116.263	0.795	0.496667	1.73	0.846667	3
Os03g0163100	23.92	10.8667	26.66	9.955	9	9.27333	8.97	3
Os03g0163300	43.2533	25.09	65.7867	10.4	8.65667	14.3867	14.0033	3
Os03g0169700	4.80667	1.99667	5.23333	0.9	0.463333	1.85	1.85	3
Os03g0184100	132.777	4.63333	472.97	25.33	12.98	4.09333	83.9167	3
Os03g0190100	32.9167	17.75	46.1167	4.135	3.71667	10.94	4.42333	3
Os03g0196800	293.057	172.563	450.997	5.295	6.3	20.6033	8.22667	3
Os03g0197200	1.76	0.0466667	0.186667	0.605	0.526667	0.2	0.07	3
Os03g0210700	234.957	198.813	201.16	19.17	27.8133	51.8167	16.0367	3
Os03g0210900	22.8267	21.0833	50.3433	1.63	2.34	2.05	2.32	3
Os03g0215900	6.14333	3.58667	7.92667	0.565	0.706667	1.12333	0.83	3
Os03g0217000	105.98	74.02	140.167	4.115	3.05667	15.4267	12.3467	3
Os03g0219900	197.12	103.64	278.927	8.58	8.21333	21.96	11.64	3
Os03g0223100	4.65667	1.97667	4.39333	0.33	0.356667	0.616667	0.436667	3
Os03g0226700	9.19	7.32667	15.9833	3.195	2.23667	3.69667	2.77667	3
Os03g0229500	7.11	9.54333	12.7367	0.78	1.45667	2.96667	3.22333	3
Os03g0229600	131.197	100.437	108.537	39.47	26.2333	60.7833	53.9333	3
Os03g0229801	2.10333	1.08	3.57	0.59	0.253333	0.97	0.256667	3
Os03g0232500	17.2067	9.98	26.9933	10.94	7.14	11.4867	10.7	3
Os03g0251000	5.81667	0.03	0.0566667	0	0	0	0	3
Os03g0255200	40.9833	23.0767	61.0033	23.135	18.0667	26.53	25.6833	3
Os03g0265400	185.253	93.46	223.983	5.14	3.72	10.4933	4.56667	3
Os03g0265900	841.453	451.38	733.867	52.445	47.68	33.2033	103.267	3
Os03g0268900	45.8033	25.4833	58.5867	13.005	11.42	21.0867	16.9633	3
Os03g0269000	42.98	25.4467	61.7333	22.605	16.9233	18.2333	18.7267	3
Os03g0271100	68.5333	29.62	99.2233	1.28	1.21667	4.05	1.26	3
Os03g0271500	33.9567	21.3367	47.72	3.985	3.5	9.96333	5.51	3
Os03g0279950	79.7967	22.9633	151.247	3.07	2.55333	6.02667	3.12333	3
Os03g0284400	139.417	90.9733	235.207	5.95	6.82667	13.3633	7.25	3
Os03g0293100	127.3	92.8433	209.423	5.24	4.86667	14.06	8.21667	3
Os03g0299900	82.3167	44.2867	102.767	70.73	48.4933	55.27	70.4633	3
Os03g0300600	124.283	68.2533	96.8867	65.225	48.27	32.64	81.9267	3
Os03g0308100	108.033	52.8867	158.02	32.165	25.2067	36.6567	33.7833	3
Os03g0311000	3.30333	14.8033	27.14	8.565	8.14333	9.93	10.9067	3
Os03g0315800	296.857	238.58	411.707	20.355	21.2633	60.55	30.8133	3
Os03g0323600	31.1667	49.2467	103.883	10.32	24.99	9.05	6.24667	3
Os03g0331600	134.64	93.9667	210.91	9.25	10.3767	17.19	6.51	3
Os03g0333400	342.913	346.67	368.657	5.12	3.91667	17.7433	4.31	3
Os03g0342850	2.53333	0.973333	3.78333	0.52	0.176667	0.26	0.24	3
Os03g0356300	213.443	79.8533	243.58	14.35	11.3033	25.0867	12.2967	3
Os03g0363400	16.8533	8.83667	22.7333	7.36	6.50333	11.0233	9.84333	3
Os03g0371400	15.9133	45.98	57.41	0	0	0	0	3
Os03g0376600	160.86	54.4733	272.88	23.505	20.78	39.03	25.8367	3
Os03g0381500	3.38	0.94	2.17	0.18	0.0433333	0	0.0733333	3
Os03g0385400	43.66	36.38	69.5	48.635	14.7267	23.9233	37.3867	3
Os03g0395000	51.6667	20.2067	70.7433	23.93	18.0767	30.9567	23.43	3
Os03g0409100	49.2533	23.64	46.1133	16.64	34.06	22.8333	24.1367	3
Os03g0409600	7.85333	4.19667	10.6267	5.03	3.55333	5.34333	4.15667	3
Os03g0423850	61.5033	56.17	65.4433	8.955	14.0533	24.66	11.8333	3
Os03g0425000	30.8567	10.87	38.83	2.24	1.81667	3.33667	1.54	3
Os03g0452300	287.12	118.093	307.583	11.375	9.32667	20.0167	11.2033	3
Os03g0571700	16.4933	5.10333	11.31	0.045	0.183333	0.0833333	0.416667	3
Os03g0586400	21.6167	7.79	21.48	1.93	1.61333	2.07333	3.31	3
Os03g0595300	492.033	460.133	570.44	7.185	5.82667	17.76	4.31333	3
Os03g0602600	32.24	12.9133	38.6933	4.81	3.57333	5.23333	4.62333	3
Os03g0604566	31.6533	16.6833	20.36	2.15	1.96	5.05333	4.31667	3
Os03g0607700	13.25	13.9267	18.3367	2.895	3.6	10.2233	6.58667	3
Os03g0642450	3.52	2.62	6.17333	0.43	0.0733333	0.253333	0.34	3
Os03g0645100	113.11	88.1867	272.82	75.39	55.9933	58.13	71.72	3
Os03g0654600	35.6767	21.9633	50.5833	5.295	5.94	10.7	5.79333	3
Os03g0656900	173.497	68.4467	251.63	12.585	11.3767	23.6067	15.2167	3
Os03g0659200	111.053	48.08	268.53	13.97	16.1533	30.71	20.05	3
Os03g0659450	0.2	3.44	6	1.115	1.32667	1.14667	1.22667	3
Os03g0660000	10.1567	10.65	19.27	1	2.19	5.39667	3.99667	3
Os03g0663600	7.75	0.136667	2.5	3.62	1.34333	0.36	0.986667	3
Os03g0679700	1114.17	319.643	1264.51	5.605	2.75667	3.69667	8.94333	3
Os03g0679800	4.17333	2.37333	15.85	0.04	0.0166667	0.0166667	0.0233333	3
Os03g0685000	198.69	134.217	308.693	4.535	4.57	13.01	5.29333	3
Os03g0685100	9.74333	4.23333	13.49	1.07	0.53	1.96667	0.723333	3
Os03g0687900	9.58667	4.09667	12.7533	0	0	1.41	0.326667	3
Os03g0699300	27.7933	17.2	45.32	7.61	6.77667	9.73	10.5967	3
Os03g0701500	2.39333	0.813333	3.42333	0.215	0.103333	0.743333	0	3
Os03g0704000	337.377	143.017	413.713	27.06	24.8233	64.01	32.6667	3
Os03g0708500	291.903	192.583	411.327	2.205	2.42333	4.07333	2.80667	3
Os03g0713200	10.6033	2.46	14.9133	1.095	1.15333	1.23333	0.3	3
Os03g0731100	209.527	215.84	244.393	6.805	8.66	15.9567	5.14	3
Os03g0735000	231.687	347.44	387.497	5.18	7.09667	15.5433	6.96333	3
Os03g0736400	139.353	53.4067	165.23	11.375	10.2767	19.4967	13.48	3
Os03g0736600	72.2333	82.83	89.9033	5.04	4.36667	8.53	2.78333	3
Os03g0747700	40.08	18.7033	45.83	6.06	6.72	15.39	7.47667	3
Os03g0748300	120.99	54.9733	183.017	1.67	1	2.83	2.29	3
Os03g0751400	74.24	21.5433	73.09	0.365	0.303333	0.3	0.283333	3
Os03g0758900	57.09	24.5133	74.9867	8.565	7.92	14.8733	9.77	3
Os03g0760000	2.04667	0.606667	2.67667	0.095	0.146667	0.233333	1.90667	3
Os03g0760300	2.49667	2.64333	5.29	0.72	1.12667	2.62333	1.52	3
Os03g0765400	254.543	76.63	402.78	22.825	32.8533	47.66	34.84	3
Os03g0765900	1552.98	1530.12	2317.02	34.57	30.5933	102.797	32.0167	3
Os03g0766500	5.12333	1.65667	4.29667	2.18	1.34667	1.76	2	3
Os03g0766600	101.417	49.21	82.62	16.36	42.4733	1.57667	3.91667	3
Os03g0767700	1.45667	0.306667	4.69667	0.695	0.37	0.456667	0.616667	3
Os03g0769100	209.963	106.313	338.683	9.135	6.09333	14.5733	7.40667	3
Os03g0769500	0.673333	0.67	2.66667	1.08	0.386667	0.223333	0.32	3
Os03g0769600	104.3	60.35	135.72	3.715	4.42333	11.8933	3.73333	3
Os03g0772300	75.6967	80.7167	101.853	23.105	31.9367	54.9033	39.39	3
Os03g0781000	68.8033	26.6867	90.8167	9.67	4.92667	7.59667	8.84667	3
Os03g0781400	62.4	46.98	71.6933	2.575	2.86333	7.49667	2.59333	3
Os03g0785200	216.787	180.387	213.753	1.09	1.86667	4.90667	1.16333	3
Os03g0786100	2167.7	2077.65	2568.79	5.515	6.6	29.4467	9.52667	3
Os03g0787350	0	8.03333	15.41	0	0	0	1.09	3
Os03g0797400	5.24	1.31	1.92667	0.835	0.746667	0.87	0.47	3
Os03g0799900	3.34	1.29333	2.33667	0.42	0.306667	0.606667	0.81	3
Os03g0800000	21.42	4.59333	11.5567	1.97	0.946667	1.57333	2.18667	3
Os03g0801500	45.8133	34.33	77.0367	27.86	24.3267	30.2467	25.4967	3
Os03g0807000	1.62	0.443333	1.72667	0.635	1.02	0.576667	0.743333	3
Os03g0815400	316.3	123.26	396.53	16.12	13.47	39.02	14.77	3
Os03g0821100	96.3433	60.6833	67.5967	64.96	13.8067	33.89	47.9067	3
Os03g0821250	85.74	104.62	126.367	5.89	4.61667	18.0433	10.8833	3
Os03g0825500	49.62	25.2167	61.3967	4.325	2.93	5.54	3.15	3
Os03g0827700	489.683	370.783	450.29	30.1	23.6633	71.7633	33.0167	3
Os03g0828100	503.91	211.977	649.223	24.155	18.6533	46.9133	25.68	3
Os03g0834050	7.87	11.7567	18.79	1.22	1.27333	1.40667	0.786667	3
Os03g0841900	47.0567	42.6833	47.45	2.355	2.30667	6.46667	3.04	3
Os03g0843400	281.863	161.6	283.127	4.1	4.10333	11.7833	4.32333	3
Os03g0844000	3.87	1.75667	5.81333	0.905	0.64	1.56333	1.12	3
Os03g0851700	204.367	230.973	237.377	12.4	17.4333	37.8767	11.6467	3
Os03g0856100	50.3133	7.44	58.1467	1.22	1.04	2.22667	2.22333	3
Os03g0856500	1561.68	2180.5	2581.09	13.135	16.6667	47.84	22.9	3
Os03g0857750	37.1167	33.59	69.8733	25.565	52.78	34.6733	19.1733	3
Os03g0857900	19.3067	27.45	34.1667	4.68	7.30333	4.57333	3.18667	3
Os03g0860600	16.9833	5.88667	31.11	1.81	2.89	3.43333	2.61	3
Os03g0861700	39.9633	21.1433	56.7233	8.99	10.4867	19.5633	9.9	3
Os04g0105400	24.04	8.97333	21.4567	5.895	6.73333	8.31333	7.88333	3
Os04g0105700	241.227	122.403	370.047	11.115	13.98	24.0667	12.58	3
Os04g0119000	150.567	75.05	976.287	1.525	1.78	3.89333	1.00667	3
Os04g0126500	20.68	11.2133	52.9533	1.97	1.66667	2.46667	1	3
Os04g0184100	11.1033	4.84667	13.0933	2.06	1.96667	2.04333	4.06667	3
Os04g0191400	388.857	276.15	359.027	139.01	287.44	328.663	366.447	3
Os04g0223500	199.44	70.45	174.13	0.755	0.356667	0.44	1.98333	3
Os04g0225100	6.35333	1.66333	5.08333	0.575	0.72	0.23	0.72	3
Os04g0321700	21.4167	10.7833	20.3667	14.52	5.89667	10.32	11.16	3
Os04g0330900	76.9567	90.6167	166.587	11.005	13.4933	29.54	19.21	3
Os04g0340800	1.92	0.0966667	3.25	0.185	0.38	0	0.446667	3
Os04g0373000	3.99333	2.37667	5.47667	1.485	1.62	2.09	2.86	3
Os04g0379700	66.91	41.6467	93.9067	3.315	3.40333	8.23	3.60667	3
Os04g0405000	90.33	92.9067	219.327	25.67	14.6933	24.61	18.2367	3
Os04g0405900	56.2633	25.3067	46.3033	6.07	7.92333	28.3333	21.7533	3
Os04g0412200	16.6567	7.10333	44.3133	0.385	0.43	3.36	1.48667	3
Os04g0422000	80.67	52.7967	127.827	5.48	3.02667	8.02333	4.23	3
Os04g0430800	33.98	30.2733	35.6467	14.42	19.2867	25.3833	22.22	3
Os04g0438300	29.18	10.87	39.6933	3.4	3.37	3.46	3.09667	3
Os04g0438600	18.6533	9.99	21.7933	8.76	13.93	12.1067	8.04667	3
Os04g0442300	7.33333	2.99	8.04333	6.88	1.50333	1.98	2.84333	3
Os04g0443900	268.873	175.683	206.077	3.34	3.24333	8.95667	3.86667	3
Os04g0445700	28.4067	8.78	37.97	2.13	1.56333	3.16	1.36	3
Os04g0461100	417.797	293.47	693.823	23.565	28.7067	60.4533	34.67	3
Os04g0463400	33.2433	17.9333	26.2867	14.685	4.92667	4.74667	9.82667	3
Os04g0464800	24.6633	11.6433	27.8967	3.425	3.60667	5.87667	4.03	3
Os04g0466000	1.56667	0.626667	4.23333	0.08	0.36	0.24	0.39	3
Os04g0469700	27.4967	15.4	37.96	6.215	8.38667	12.8	11.54	3
Os04g0481400	11.27	8.39667	17.1433	1.475	4.43333	6.81667	4.28333	3
Os04g0493100	27.75	36.9533	62.29	27.275	38.6567	25.11	22.6133	3
Os04g0493400	6.7	0.0233333	4.24667	0	0.09	0	0	3
Os04g0495300	3.21333	1.62	6.75	2.545	1.23	2.24667	1.25667	3
Os04g0504000	150.323	74.5067	202.293	28.26	34.8533	40.6133	41.6867	3
Os04g0514400	379.63	322.26	378.943	6.215	5.05667	13.6833	8.22667	3
Os04g0516600	10.4167	5.58667	11.43	2.025	0.736667	3.09	4.19	3
Os04g0517500	21.69	2.65	44.8567	11.51	8.26	11.67	9.47667	3
Os04g0523000	6.55	4.09	11.25	1.32	2.01667	2.10667	1.89667	3
Os04g0524500	21.7767	6.26333	15.4567	5.925	9.76	3.38333	5.24667	3
Os04g0525000	120.41	109.337	131.247	2.05	3.5	9.02667	5.08667	3
Os04g0538100	136.077	85.04	196.767	11.175	11.5067	31.75	10.3167	3
Os04g0544400	86.8667	37.9333	83.9567	4.92	5.07	14.4733	6.1	3
Os04g0551700	34.7933	21.1233	49.83	2.14	2.61667	3.34333	1.85	3
Os04g0553000	9.02	5.39333	13.03	7.345	6.93	7.33333	7.35667	3
Os04g0557000	63.08	42.5	77.11	3.31	3.12667	5.48333	2.42667	3
Os04g0566600	2.76	0.573333	1.42667	0	0.186667	0.08	0.0766667	3
Os04g0568600	10.9533	3.61	14.7133	0.995	0.176667	2.12	1.45667	3
Os04g0577300	45.35	31.3633	65.0433	19.21	21.1033	56.7633	35.1233	3
Os04g0585700	25.5267	7.97667	37.1	15.515	18.4333	10.0633	17.13	3
Os04g0585900	4.43333	3.71	7.74667	0.77	0.873333	0.153333	0.216667	3
Os04g0591000	187.807	114.947	251.277	6.145	6.3	12.54	5.9	3
Os04g0601800	623.913	465.653	1026.01	44.735	36.8733	95.8	62.6567	3
Os04g0602600	3.82667	0.87	2.41333	0.52	0.59	0.77	0.606667	3
Os04g0607200	1.26667	1.25667	1.32667	0.51	1.16667	0.523333	1.02	3
Os04g0610500	140.293	68.8533	174.287	8.65	6.60333	16.4967	11.1867	3
Os04g0610800	308.23	131.483	351.193	123.51	161.473	77.82	70.1433	3
Os04g0611800	21.8	16.5	19.77	6.61	10.9333	17.12	15.29	3
Os04g0626400	114.053	100.583	198.837	7.82	4.47667	12.0233	7.79667	3
Os04g0630300	8.75	2.92333	4.86	0.075	0	0.456667	0.136667	3
Os04g0630400	45.7633	15.9433	44.3033	2.66	1.00333	15.3333	12.08	3
Os04g0636300	8.68667	3.28	12.05	4.29	2.58667	5.53	4.48667	3
Os04g0637400	41.5667	20.0533	48.3633	14.81	14.9233	23.7967	21.6	3
Os04g0638300	4.29667	2.20667	5.44333	1.885	2.87667	3.64	1.63667	3
Os04g0638700	27.9233	27.78	28.1933	8.19	13.65	20.14	10.0567	3
Os04g0639200	113.5	109.593	228.137	5.165	5.72	10.14	10.9033	3
Os04g0643200	53.8467	16.17	42.9533	10.325	6.98	11.3533	8.81667	3
Os04g0645100	142.393	131.467	162.733	14.17	17.92	29.9467	13.4367	3
Os04g0650500	19.4233	11.81	29.77	9.85	11.6967	13.63	11.75	3
Os04g0675400	93.9333	1.45667	253.397	0.77	0.536667	0.476667	5.18667	3
Os04g0680700	16.92	7.09333	18.1533	2.895	2.88333	4.52333	3.68333	3
Os04g0683900	190.847	201.163	213.23	13.03	15.3067	30.0633	20.1533	3
Os04g0684500	41.32	29.2133	35.4067	4.535	4.76667	10.1667	4.24667	3
Os04g0691600	349.637	146.173	583.74	13.275	8.67	19.09	11.78	3
Os05g0101400	315.853	218.327	642.443	25.445	29.79	73.94	36.4433	3
Os05g0103300	208.23	118.19	376.803	23.405	34.87	45.5	24.2633	3
Os05g0103400	51.9433	44.07	83.1267	7.825	15.9833	12.27	8.88	3
Os05g0110100	263.553	246.5	475.2	2.79	3.68667	10.4933	5.06	3
Os05g0110300	68.8	36.1233	86.3933	9.21	8.63667	21.3867	10.9867	3
Os05g0131100	18.3267	13.8467	20.7633	0.835	1.2	2.90333	1.39	3
Os05g0131500	6.74667	2.45667	9.09333	0.265	0.293333	0.383333	0.06	3
Os05g0132100	79.3033	101.17	140.647	13.865	25.2867	14.88	19.36	3
Os05g0142200	753.067	231.07	833.687	139.035	123.053	154.497	384.96	3
Os05g0157500	6.82	4.51667	13.2567	2.135	2.16667	3.68667	1.99	3
Os05g0164200	2.32	2.93667	6.39333	0.18	0.37	0.793333	0.513333	3
Os05g0179950	5.74333	4.62333	8.37333	1.845	1.25333	4.64333	2.65	3
Os05g0186000	302.653	154.917	454.963	16.245	15.3633	30.48	15.9167	3
Os05g0197200	3.75333	2.53333	7.95667	0.9	0.953333	0.306667	0.616667	3
Os05g0202500	10.6133	0.06	12.3567	0.155	1.35	0	1.25667	3
Os05g0203900	5.08	2.73	7.89	5.23	2.29667	2.74333	3.37333	3
Os05g0212100	2.68667	1.01667	3.09667	0.5	0.666667	0.66	0.903333	3
Os05g0239350	1.49667	0.9	4.24	1.03	1.11	1.45667	0.94	3
Os05g0253700	4.78333	2.02333	4.75	0.255	0.136667	0.33	0.116667	3
Os05g0268500	11.6233	14.16	16.11	1.035	2.29	0.406667	0.566667	3
Os05g0271300	6.91333	3.80333	8.44667	4.06	3.39	4.27667	5.10333	3
Os05g0272400	1.19667	0.293333	3.12333	0.215	0.816667	0.133333	0.283333	3
Os05g0294800	20.5633	13.7067	29.6933	5.94	8.91333	14.8967	12.5933	3
Os05g0297800	1.71333	0.76	1.48667	0.765	0.79	1.16	1.27	3
Os05g0298200	67.7267	18.5	71.3667	23.845	26.68	23.3233	29.33	3
Os05g0318300	24.0967	18.6433	30.6933	3.1	3.46667	9.50333	4.65	3
Os05g0321600	16.7467	13.71	18.2067	1.3	3.01	6.54333	3.60667	3
Os05g0324100	12.4267	8.3	22.5467	4.76	3.87	4.15667	3.77333	3
Os05g0337400	128.55	63.8367	173.083	7.245	5.48	13.77	7.39	3
Os05g0349700	107.087	41.6433	187.39	35.315	33.1967	55.4367	45.6	3
Os05g0361900	36.7867	18.0833	45.14	14.165	13.1833	16.49	14.9667	3
Os05g0365300	6.66333	3.98667	11.3367	1.34	1.17667	2.42667	1.98333	3
Os05g0369900	11.64	3.40333	17.9133	1.58	1.80667	2.67333	1.41	3
Os05g0373900	3.06	1.05333	2.25667	1.03	1.42	1.54	1.42333	3
Os05g0375600	4.83333	4.77	10.73	0.585	0.563333	1.41333	0.56	3
Os05g0380900	262.017	293.83	705.237	237.685	242.403	200.7	200.36	3
Os05g0381500	172.347	146.833	267.45	11.815	11.3033	30.2167	15.5533	3
Os05g0388500	263.33	156.18	255.01	13.72	17.7467	35.4567	20.6367	3
Os05g0401100	290.403	244.61	290.327	2.265	2.91667	9.74	2.53333	3
Os05g0401200	225.7	170.39	320.933	10.105	8.88	24.0633	12.76	3
Os05g0404400	126.593	93.0133	155.82	6.625	7.45667	17.61	8.53	3
Os05g0411200	14.1167	6.06667	19.6667	2.445	1.91333	2.98333	2.00333	3
Os05g0421600	7.25	35.9067	40.9067	3.855	4.59	7.34667	6.95667	3
Os05g0430200	50.2533	25.96	76.94	18.38	14.2567	26.9167	23.7333	3
Os05g0447700	41.9467	28.8033	63.3467	30.67	20.2067	27.1567	30.94	3
Os05g0460600	77.13	62.8567	84.6233	1.355	1.39333	6.46	1.90333	3
Os05g0464300	60.8767	11.1967	92.4833	0.13	0.173333	0.49	0.946667	3
Os05g0468600	95.1833	91.7467	122.953	6.515	6.08	16.0933	7.55	3
Os05g0478000	38.49	14.81	35.2767	3.82	4.37667	2.49	11.5367	3
Os05g0490900	121.807	96.6133	115.57	2.82	2.46667	9.15	4.29	3
Os05g0495000	7.38667	4.06	12.96	1.875	3.47333	1.90333	1.88333	3
Os05g0496100	4.52333	7.27333	21.27	0.41	0.243333	0.273333	0.06	3
Os05g0500400	12.0233	3.01	21.4867	0.735	0.816667	2.15667	0.823333	3
Os05g0500450	34.1267	29.6433	73.1267	30.145	23.3467	32.3367	45.0333	3
Os05g0501400	1	0.446667	1.69	0.215	0.253333	0.593333	0.483333	3
Os05g0502000	8.62333	4.39333	17.4	0.02	0.283333	0	0.02	3
Os05g0519600	29.14	12.1933	30.6533	3.025	2.76333	5.08667	2.76	3
Os05g0535800	61.7167	45.0733	61.6967	4.05	4.14667	9.67667	7.59667	3
Os05g0551801	118.12	56.1267	122.533	10.095	10.57	19.1133	14.56	3
Os05g0562000	1.46333	0.0366667	0.0166667	0.045	0.746667	0.103333	0.04	3
Os05g0565400	472.763	181.667	531.767	11.145	9.85333	24.6733	16.9567	3
Os05g0566300	15.26	4.62	18.8633	1.515	2.05667	3.71667	1.88333	3
Os05g0567300	34.8467	16.22	39.2167	4.605	6.03	8.38333	4.50333	3
Os05g0568300	39.2867	18.48	62.79	0.475	0.433333	1.47	0.223333	3
Os05g0569200	12.2267	9.11	20.75	8.515	6.70667	7.27333	8.77	3
Os05g0571400	127.607	94.6833	210.88	4.82	5.00333	9.00667	6.72	3
Os05g0573700	488.903	344.897	485.117	146.07	71.6267	119.683	133.493	3
Os05g0574800	10.7333	2.50333	10.6467	1.15	0.89	1.49	1.15	3
Os05g0575300	220.017	175.413	231.9	11.85	15.63	28.21	16.3767	3
Os05g0586900	6.87667	3	7.35333	0.75	0.68	1.83	0.816667	3
Os05g0587600	16.1833	7.1	31.2767	2.255	1.43667	4.48	3.16333	3
Os05g0587700	4.28667	1.46333	3.84333	1.855	1.09333	1.54333	1.41	3
Os05g0594500	19.42	9.15	31.5067	2.97	0.576667	1.02333	1.62333	3
Os06g0102100	2.68	1.99667	2.39667	0.255	0.196667	1.48333	0.133333	3
Os06g0104000	52.95	35.1967	48.57	2.79	4.16333	8.56667	3.91667	3
Os06g0109000	37.9333	24.7467	53.86	0.34	0.173333	0.636667	0.19	3
Os06g0109200	34.08	10.76	32.91	2.26	1.95	1.02667	1.82333	3
Os06g0111300	19.8767	12.06	17.79	1.915	2.38333	4.43	2.2	3
Os06g0114000	563.313	200.447	903.5	177.445	138.88	237.35	190.563	3
Os06g0114366	2.33333	0.853333	2.32667	0.085	0	0.2	0.06	3
Os06g0115400	38.4667	15.8767	50.8333	6.19	3.80667	10.17	5.80667	3
Os06g0116400	37.4567	21.1633	47.9833	1.945	1.79333	4.79	2.53	3
Os06g0118800	3.34	0.723333	4.59667	0.41	0.25	0.463333	0.466667	3
Os06g0118900	2.64333	0.98	4.16	0	0.226667	0.343333	0.23	3
Os06g0119100	2.14	1.07	2.33333	0.03	0.09	0.243333	0.21	3
Os06g0119900	2.82	1.61	5.03333	0	0.0666667	0	0	3
Os06g0130800	1007.18	664.173	1578.89	216.575	318.857	304.823	492.907	3
Os06g0131001	69.36	0.0566667	0	0	0	0	0	3
Os06g0132400	161.27	136.837	220.04	4.15	3.09333	12.3367	2.83667	3
Os06g0136800	227.39	149.063	330.18	59.32	59.8933	74.6667	71.29	3
Os06g0145800	27.4533	11.4267	35.17	11.06	4.77333	7.86333	9.95	3
Os06g0149900	45.2933	34.3967	39.68	25.845	39.48	20.1867	18.9367	3
Os06g0152800	72.9033	61.46	85.5033	1.65	2.50333	6.36	2.48667	3
Os06g0165900	2.86667	0.843333	4.25333	0.495	0.34	0.68	0.14	3
Os06g0176700	6.48333	2.75667	3.38333	1.215	1.77333	1.87333	1.84333	3
Os06g0178500	6.48333	2.75667	3.38333	1.215	1.77333	1.87333	1.84333	3
Os06g0188800	30.9767	18.7667	43.6133	4.615	5.87667	10.15	6.31	3
Os06g0196300	381.65	251	582.853	2.98	3.43333	7.19667	2.65	3
Os06g0196900	302.207	144.103	328.033	103.185	69.6233	76.3533	81.0233	3
Os06g0197575	194.347	188.28	690.98	71.915	118.077	268.05	221.527	3
Os06g0206900	25.18	21.3	25.7	1.985	7.07	5.80333	5.67333	3
Os06g0215300	43.44	26.18	73.17	27.91	23.12	34.8533	36.13	3
Os06g0217700	14.7867	3.85333	15.3133	1.36	0.0366667	0.206667	0.836667	3
Os06g0228200	25.0967	9.54	36.7533	11.395	7.88333	3.98333	5.18333	3
Os06g0228500	4.03	1.14333	2.27333	1.155	1.62667	1.44667	1.98333	3
Os06g0230100	6.53	0.596667	4.31	3.255	4.24667	3.41667	2.30667	3
Os06g0232200	2.55333	4.08667	6.55333	0.92	1.16	1.13	1.54667	3
Os06g0233000	34.33	30.55	41.7733	5.285	7.99333	10.5933	8.57667	3
Os06g0234400	4.11333	1.15333	2.21667	0.345	0.276667	0.706667	0.513333	3
Os06g0237000	19.74	7.30667	35.3533	5.58	4.45	6.05667	4.7	3
Os06g0253100	2.46667	2.43	12.3333	0.245	1.38	0.51	0.363333	3
Os06g0258000	2.58667	1.73333	3.87	1.895	3.59	1.31	1.41	3
Os06g0263801	60.9533	21.3167	68.96	0.025	0.0966667	0.246667	0.383333	3
Os06g0264200	1.42333	0.286667	0.46	0	0	0	0	3
Os06g0267900	1.31667	0.433333	4.8	0.22	0.43	0.843333	0.733333	3
Os06g0273100	3.08333	1.50333	5.05333	0.9	0.776667	1.29667	1.01	3
Os06g0274950	1.96667	0.286667	2.94	0.79	0	0.34	0.25	3
Os06g0275000	3.53667	1.37333	11.0567	0.13	0.693333	0.346667	0.756667	3
Os06g0285900	1.78333	0.786667	2.21333	0.24	0.253333	0.0533333	0.07	3
Os06g0287700	1.81667	0	8.4	0.335	0.64	0	1.75333	3
Os06g0308000	212.107	109.16	277.097	11.11	13.2333	22.76	14.55	3
Os06g0313440	3.39	1.77667	3.58	0.79	4.48	0.216667	0.413333	3
Os06g0319800	24.2167	11.7633	29.4967	2.88	2.46667	4.66333	2.58	3
Os06g0319850	22.75	7.45333	23.4933	0.65	2.78333	4.58667	1.78667	3
Os06g0320000	98.58	108.673	118.62	60.995	37.76	70.9367	90.6667	3
Os06g0332800	305.447	162.987	402.52	25.96	27.01	60.3533	29.92	3
Os06g0346300	185.837	213.23	359.323	33.225	60.2733	86.1767	75.88	3
Os06g0347100	400.053	432.117	472.277	148.545	236.683	332.323	188.223	3
Os06g0355300	2.93333	2.26333	6.48333	1.215	2.21333	1.86667	2.74667	3
Os06g0367100	18.67	4.94	35.7467	6.605	8.53	15.27	12.1	3
Os06g0474600	10.05	5.84	28.3467	0.945	1.12	2.18333	1.50333	3
Os06g0474800	373.733	78.2133	538.74	0.315	0	0.203333	1.09333	3
Os06g0475400	30.6533	19.3367	38.04	10.85	22.3267	7.55	6.91333	3
Os06g0483500	4.73333	2.42333	7.67	1.605	1.73667	1.46	2.52	3
Os06g0483701	10.5367	7.52333	13.3667	4.885	5.01	6.48	4.60333	3
Os06g0484500	43.0533	34.3067	76.0367	1.29	2.34	3.79	1.5	3
Os06g0498800	42.1667	23.0833	68.5333	3.9	0.523333	2.16333	2.67333	3
Os06g0498900	59.1267	28.42	64.97	6.055	5.62	11.04	7.5	3
Os06g0539250	2.3	1.01333	3.08667	0.38	0.62	0.386667	0.266667	3
Os06g0543400	18.6067	9.93	27.6833	2.345	1.71333	1.6	1.65	3
Os06g0564500	122.687	87.29	97.84	3.055	3.20333	7.06333	3.13667	3
Os06g0574100	21.4567	18.52	53.7167	5.67	4.46667	12.9367	9.77	3
Os06g0612900	23.7133	13.3433	66.74	2.66	3.84	4.57667	2.86	3
Os06g0623300	48.6733	41.3033	47.5733	9.165	6.54333	20.93	17.8533	3
Os06g0641800	42.3167	23.33	92.83	9.7	7.81333	20.4767	12.7933	3
Os06g0641866	8.56333	3.73333	10.96	1.21	1.39333	2.95333	1.25667	3
Os06g0643700	7.02667	4.11	4.41	3.055	5.57	2.58667	3.07667	3
Os06g0647100	199.28	147.84	365.873	10.515	9.14	23.6033	10.54	3
Os06g0661800	7.02	5.07667	7.29333	1.445	1.87333	4.43333	1.40333	3
Os06g0663800	110.997	81.0433	182.94	5.88	5.55	12.1333	7.13333	3
Os06g0671700	49.1733	18.9667	69.85	13.975	8.87	16.56	17.2467	3
Os06g0683200	414.97	170.417	497.8	12.015	11.4067	26.6433	13.62	3
Os06g0685300	33.1567	17.5133	54.08	3.695	5.6	2.80667	3.51	3
Os06g0699500	58.0533	20.89	119.403	65.03	23.57	34.24	44.5133	3
Os06g0705100	379.753	390.293	430.713	4.63	4.04667	13.0867	4.48	3
Os06g0705700	13.54	4.57333	15.5	5.6	9.32667	7.56	8.13	3
Os06g0707400	1.85667	0.683333	2.02333	0.465	0.226667	0.393333	0.45	3
Os06g0714700	15.75	19.1467	31.64	1.095	0.963333	1.17	0.37	3
Os06g0729650	237.723	211.12	266.903	8.635	9.27333	22.6367	9.56333	3
Os06g0731300	26.7467	17.6467	49.3433	3.695	1.96	5.15333	4.09667	3
Os06g0731500	55.6767	72.33	116.51	39.74	44.3667	64.74	71.38	3
Os07g0105600	501.307	199.537	982.313	3.145	2.68333	7.38333	4.57333	3
Os07g0113200	31.3133	27.5667	31.05	28.715	15.8167	14.62	24.9333	3
Os07g0113500	4.80667	1.66	9.17	0.59	0.23	0.92	0.49	3
Os07g0131250	22.6133	19.6967	21.1133	2.56	3.39333	7.29	4.78667	3
Os07g0141700	4.73667	2.42333	3.14333	1.355	2.17667	3.78667	3.84	3
Os07g0143600	33.3433	8.51667	163.17	10.21	13.1267	18.8033	17.91	3
Os07g0152900	805.563	816.407	1088.88	11.895	7.12	19.2333	14.2667	3
Os07g0158300	329.61	173.58	496.94	5.535	4.64	11.45	5.52667	3
Os07g0163500	40.32	21.31	53.01	14.335	11.7	18.1533	16.47	3
Os07g0164200	24.2133	12.9233	34.0633	6.925	7.92	11.8833	9.25333	3
Os07g0168000	53.6067	26.85	60.52	5.81	4.56	10.51	6.4	3
Os07g0168300	27.29	17.5433	38.7033	26.54	13.9133	20.72	25.9433	3
Os07g0172600	5.18333	2.33	5.83	1.36	1.22	2.27333	1.56667	3
Os07g0181000	79.8433	38.3633	106.103	73.32	38.83	39.0533	56.13	3
Os07g0185300	38.12	31.2267	66.41	8.7	10.58	11.1867	10.5267	3
Os07g0189700	10.8633	4.04667	20.6633	5.085	3.97667	8.66	4.41667	3
Os07g0196200	0.946667	0.0966667	2.43	0	0.08	0.0633333	0	3
Os07g0206750	3.99	4.55667	8.94	2.375	3.43667	3.50333	2.89333	3
Os07g0208600	15.6733	10.4767	21.84	2.46	3.62	6.29	3.06	3
Os07g0213300	37.3767	23.0933	32.9067	3.835	4.83667	9.98667	6.05	3
Os07g0222900	14.7267	4.19333	30.78	3.66	2.74333	4.46333	4.76333	3
Os07g0236700	5.06333	3.33667	4.85667	1.43	1.96	3.89333	4.43	3
Os07g0241500	8.87	1.82333	18.9667	1.405	2.24333	1.69667	1.8	3
Os07g0249800	4.89667	1.11667	14.3567	0.045	0.0366667	0.26	0.146667	3
Os07g0249900	2.87333	1.03	7.2	0.17	0.0533333	0.0433333	0.11	3
Os07g0252800	7.8	5.56333	13.19	0.405	0.653333	0.993333	0.766667	3
Os07g0275100	11.6167	4.88	22.56	2.795	3.92	5.53333	5.12	3
Os07g0277200	19.26	20.14	27.2767	7.25	5.97333	21.2233	11.5333	3
Os07g0283050	15.93	4.17667	9.22667	0.255	0.436667	0.31	0.216667	3
Os07g0283125	25.2833	4.98	16.2967	0.02	0.0733333	0.0633333	0.0866667	3
Os07g0287100	150.233	90.04	247.803	10.55	11.3	23.85	12.48	3
Os07g0290200	54.8267	19.93	28.4833	28.35	24.5733	9.75333	13.6333	3
Os07g0290800	21.3967	11.2433	35.01	5.955	7.63333	8.35	9.63	3
Os07g0409200	28.8933	15.4833	42.22	0.17	0.116667	0.186667	0.0533333	3
Os07g0422000	174.483	201.577	302.623	17.215	16.74	41.3467	18.7133	3
Os07g0457550	20.76	10.3	40	3.235	2.17667	3.80667	2.81333	3
Os07g0459000	4.50333	2.45	10.6433	0.845	0.676667	2.00333	1.65667	3
Os07g0467200	51.2733	42.72	178.747	9.485	11.71	15.9767	9.45667	3
Os07g0469200	199.217	129.08	196.573	25.825	25.2533	67.5133	60.5167	3
Os07g0474600	81.1067	52.0733	66.96	10.14	14.9233	27.3567	15.9967	3
Os07g0485400	66.94	33.51	85.9867	25.875	21.49	34.4933	30.0433	3
Os07g0486500	42.49	38.3267	45.8433	25.68	45.2067	23.9267	23.35	3
Os07g0489800	464.563	99.0933	845.42	4.495	2.51333	6.28667	7.09667	3
Os07g0490400	39.3	16.8533	62.35	6.8	8.26	14.0567	9.84333	3
Os07g0493100	3.19333	1.58	4.71	1.13	0.733333	1.73667	1.95	3
Os07g0510100	25.52	6.74	33.22	5.835	2.44	5.57333	4.18	3
Os07g0520800	98.75	51.66	149.767	7.22	9.59667	18.96	12.8233	3
Os07g0523500	1.18667	19.7167	43.7067	2.61	12.33	30.3833	3.19	3
Os07g0523700	0.186667	18.2	42.67	0.525	10.3767	29.18	0.6	3
Os07g0529600	5060.58	1955.14	3297.5	65.165	47.9933	73.2533	199.85	3
Os07g0530600	187.22	109.803	151.647	65.65	125.317	29.5033	30.7067	3
Os07g0534000	19.2133	8.92667	23.4467	0.89	1	1.20333	1.19	3
Os07g0534500	4.72667	1.23333	5.66	0.165	0.163333	0.08	0.126667	3
Os07g0541200	18.2633	10.1367	12.19	2.465	2.34333	1.18667	1.72667	3
Os07g0553600	5.98667	4.19333	7.57667	2.055	3.55333	5.58667	3.99667	3
Os07g0556200	2304.08	2746.46	3098.42	22.515	31.9133	63.01	20.8633	3
Os07g0568500	46.5267	26.4767	67.25	9.92	8.99	14.4633	12.3167	3
Os07g0568900	85.4733	51.0133	181.24	2.32	1.73667	6.84667	2.39667	3
Os07g0570700	241.23	135.5	331.033	12.56	13.24	28.9967	15.2333	3
Os07g0571700	12.07	9.45667	13.0633	9.315	4.45667	10.08	8.90333	3
Os07g0586100	1.24667	0.32	0.493333	0.095	0.0233333	0.0933333	0.133333	3
Os07g0590600	11.2367	4.15333	10.35	0.82	0.593333	0.763333	0.84	3
Os07g0605600	0.973333	0.48	2.63333	0.18	0.436667	0.68	0.563333	3
Os07g0607200	45.3	28.15	63	1.545	1.54333	4.6	2.43667	3
Os07g0623200	33.9067	20.2033	42.48	7.37	5.83667	13.91	8.54667	3
Os07g0626700	4.66333	2.55667	9.76	1.175	0.696667	2.28667	0.98	3
Os07g0631200	19.5167	8.88333	33.5133	3.145	2.99667	1.4	3.46	3
Os07g0631900	1033.06	433.483	1015.94	40.68	27.61	57.5467	58.8633	3
Os07g0635700	11.59	9.74	30.8667	3.58	4.17	11.0733	2.48333	3
Os07g0660100	286.31	165.533	355.517	18.805	17.0933	22.2333	32.23	3
Os07g0660400	16.8167	7.59333	20.2667	6.855	5.65667	8.68333	7.35667	3
Os07g0677400	11.35	4.56667	14.07	0	0	0	0	3
Os07g0684100	110.773	22.8467	75.8267	18.55	9.91	16.2833	14.79	3
Os07g0691200	274.973	294.9	387.607	16.765	14.0167	32.7233	29.0933	3
Os07g0693800	17.4067	10.7533	15.51	0.375	1.76	2.05	1.18333	3
Os08g0102000	33.37	18.3867	59.7367	0.24	0.126667	0.593333	0.0466667	3
Os08g0102700	132.55	108.76	190.973	38.15	75.1967	89.8967	63.55	3
Os08g0109400	22.75	14.1467	43.1033	3.015	4.66333	6.56	6.63667	3
Os08g0112700	144.227	61.79	154.967	55.66	58.51	108.88	112.653	3
Os08g0119800	467.527	545.09	565.853	3.1	4.31667	12.5	4.23333	3
Os08g0130400	11.0533	10.27	11.6833	1.395	1.27667	2.83333	0.6	3
Os08g0133000	28.2667	14.8633	40.9267	11.17	12.2367	18.3	15.4233	3
Os08g0139100	1525.51	751.443	1541.82	26.55	23.94	60.54	53.8333	3
Os08g0154000	9.94333	5.22	12.29	5.105	4.69667	7.08667	6.69667	3
Os08g0162600	582.8	766.577	1472.52	12.41	5.81667	28.8367	6.85	3
Os08g0162650	0.23	0.776667	2.50333	0.17	0.28	0.103333	0	3
Os08g0167500	58.7167	34.9433	53.3433	0.915	0.756667	2.87333	1.06333	3
Os08g0167800	8.80333	0.01	0	0	0	0	0	3
Os08g0170100	14.14	14.98	17.3	6	10.1133	14.0267	8.28	3
Os08g0196200	14.7233	10.2833	15.4267	1.495	1.52667	1.95	4.63	3
Os08g0197500	20.4267	11.9067	27.7067	1.42	1.15333	3.02	2.41667	3
Os08g0203350	4.11333	1.96	5.84667	0.755	0.923333	2.70333	1.19	3
Os08g0208400	2.29667	0.626667	10.3433	1.055	2.43667	1.74	2.35667	3
Os08g0224300	28.9667	14.84	39.5067	4.985	4.06333	6.73	4.38667	3
Os08g0226600	2.55667	1.46	3.75333	1.395	1.84667	2.10667	1.87333	3
Os08g0233300	16.5133	9.91333	29.4167	7.815	9.07667	13.03	11.2333	3
Os08g0248800	24.3033	13.2867	31.7133	17.255	8.88333	10.2867	16.8533	3
Os08g0254500	87.18	42.8167	147.313	9.085	7.98333	14.6867	10.76	3
Os08g0276100	42.3233	12.5	148.853	0.28	0.33	1.39	0.363333	3
Os08g0292600	76.3067	80.7667	120.103	7.14	7.82	14.5167	10.5633	3
Os08g0308700	27.56	22.5833	48.49	7.18	7.81	10.3267	10.0067	3
Os08g0323400	117.607	79.9833	199.51	0.635	0.85	1.58	0.406667	3
Os08g0323600	64.46	31.8267	88.8733	15.495	16.6067	31.1933	21.7033	3
Os08g0326000	21.3633	14.68	39.1433	2.755	4.15667	3.40667	2.96	3
Os08g0343000	10.13	6.69667	8.65667	2.405	4.09667	1.15667	1.48	3
Os08g0344600	165.09	91.1733	242.417	37.855	38.0267	46.27	53.12	3
Os08g0345800	164.41	174.273	226.343	31.745	23.0933	48.7667	24.46	3
Os08g0351300	24.2633	6.47	65.1367	0	0	0	0	3
Os08g0359100	47.7933	24.8533	52.9267	15.99	7.77667	12.3633	12.7467	3
Os08g0364500	39.16	25.6333	60.9133	16.36	10.4467	16.63	16.0533	3
Os08g0378900	118.62	47.6267	171.297	12.875	9.94333	20.6667	16.6333	3
Os08g0382400	304.557	506.403	572.293	11.1	18.9433	44.7067	12.5833	3
Os08g0422000	65.1267	68.43	86.04	3.74	3.88667	9.44	4.00333	3
Os08g0433300	7.69667	2.67	7.95667	1.665	1.22667	1.47667	1.62667	3
Os08g0433600	39.6967	38.3967	42.5433	17.05	10.94	32.2867	30.0733	3
Os08g0436500	5.87	2.31	5.98	0	0	0	0	3
Os08g0454500	3.50667	1.16	2.76667	0	0	0.0266667	0.313333	3
Os08g0463900	219.077	174.247	271.057	9.02	10.0133	20.4767	13.7567	3
Os08g0481500	17.46	9.50667	22.4067	7.595	9.43	11.9633	13.1967	3
Os08g0484800	13.3433	7.74667	19.8967	4.155	4.46	6.68	5.23	3
Os08g0485900	61.9233	21.1833	117.66	0.39	0.23	0.573333	0.31	3
Os08g0497600	52.18	46.0967	48.49	20.44	34.7933	14.3033	14.4433	3
Os08g0502700	2793.27	1456.09	3778.27	18.9	21.52	106.01	35.0933	3
Os08g0506500	10.2467	4.82667	15.4733	4.965	4.14	6.91333	5.07667	3
Os08g0507701	18.0133	31.5267	33.3	1.265	1.17	2.42333	1.77667	3
Os08g0508500	28.5233	1.98	84.8533	3.13	2.05333	0.55	11.35	3
Os08g0510800	6.48333	3.53667	12.65	0	0.51	0.366667	0.27	3
Os08g0519000	2.54	1.07	2.67333	0.23	0.233333	0.386667	0.476667	3
Os08g0520700	18.9333	12.0167	28.81	2.04	2.64	5.21667	3.21	3
Os08g0521800	83.05	75.0333	79.6033	10.415	13.0333	23.8567	11.7667	3
Os08g0522400	172.233	128.687	250.167	5.82	5.78667	16.0267	10.0567	3
Os08g0525700	26.5633	5.68	47.02	6.76	4.18333	5.49333	6.98333	3
Os08g0531300	28.24	24.61	48.3067	9.25	14.5633	6.15	7.68	3
Os08g0532200	167.383	67.0133	137.507	25.93	17.4167	18.3367	18.1967	3
Os08g0540000	12.9067	4.08	20.7833	4.515	5.44333	6.90667	9.14	3
Os08g0545700	102.03	92.31	95.4933	0.385	0.506667	2.98	1.32	3
Os08g0546700	70.5567	16.2867	84.0867	32.055	34.22	36.8567	45.69	3
Os08g0562100	159.997	116.29	166.863	8.46	9.98333	20.6633	10.29	3
Os09g0124100	8.93333	7.08333	9.53667	1.215	1.14333	2.94	1.64667	3
Os09g0266000	72.3667	40.8333	102.51	5.145	4.57	11.35	6.55333	3
Os09g0268000	1.25333	0.273333	0.65	0.02	0.0166667	0	0	3
Os09g0268100	1.86667	0.383333	1.40333	0	0	0.01	0	3
Os09g0273800	0.666667	0.59	2.87333	0.21	0.21	0.27	0.363333	3
Os09g0274100	33.62	28.1067	40.5967	21.27	10.3867	9.69333	13.0333	3
Os09g0279500	376.21	141.313	735.957	36.36	36.54	84.76	49.2933	3
Os09g0287300	51.58	41.12	105.223	10.165	12.17	16.78	14.4933	3
Os09g0298200	9.49333	5.72333	8.53333	10.785	2.98333	5.13667	7.62667	3
Os09g0305300	21.6733	5.9	20.3467	7.38	4.59667	4.38	6.81667	3
Os09g0306650	23.0333	11.1267	36.2333	2.08	1.86333	3.18667	3.02667	3
Os09g0321500	22.89	15.3767	48.03	7.295	8.24667	14.5	8.88667	3
Os09g0344900	24.22	21.5067	23.5167	6.385	8.37667	19.5067	19.3367	3
Os09g0367900	46.8767	44.3233	51.38	14.37	18.97	33.5633	22.76	3
Os09g0379600	5.28	4.21333	6.12667	1.595	4.21	1.13667	2.03667	3
Os09g0380200	30.2733	18.5267	57.1633	9.77	8.62333	10.7567	10.62	3
Os09g0382400	29.38	12.1567	51.36	9.73	6.40333	11.6333	9.68333	3
Os09g0391501	82.6767	103.867	178.27	49.17	69.9633	103.5	89.43	3
Os09g0411650	50.28	23.5433	71	2.825	2.48667	6.01	3.25333	3
Os09g0412700	299.29	144.703	188.873	14.615	55.6567	29.8933	23.2733	3
Os09g0434000	41.8833	59.3633	86.91	24.09	40.01	55.0333	49.3567	3
Os09g0464400	3.75	2.54333	5.64333	2.655	1.38333	2.29333	2.78667	3
Os09g0471100	36.1067	21.8533	69.3967	33.345	44.7867	24.4967	33.7467	3
Os09g0474300	91.4867	48.6567	140.37	24.3	22.09	35.7067	27.0933	3
Os09g0477900	10.61	4.73667	12.6367	2.165	2.30667	3.48333	2.44667	3
Os09g0482680	64.9867	21.96	138.393	8.61	8.16667	13.69	12.18	3
Os09g0482700	9.56667	5.17	14.6233	3.11	2.53333	4.63	3.54667	3
Os09g0506450	24.3933	16.49	42.6733	1.545	1.88333	2.20333	1.85667	3
Os09g0513500	13.17	8.85667	26.28	0.585	0.626667	0.846667	0.696667	3
Os09g0517900	36.9367	27.9733	36.87	4.42	3.38	4.81	9.26667	3
[truncated: 4,460 more rows]
