# Supplementary material for: Integrated omic analysis provides insights into the molecular regulation of stress tolerance by partial root-zone drying in rice
Source: Front Plant Sci. 2023 Jun 9;14:1156514. doi: 10.3389/fpls.2023.1156514 (PMC10288491; doi:10.3389/fpls.2023.1156514)
Supplement: Supplementary file 1 [file DataSheet_1.zip › Table S3.xlsx]

## Sheet: TableS3.M1
ID	Description	type	GeneRatio	BgRatio	pvalue	p.adjust	qvalue	geneID	Count
GO:0003674	molecular_function	molecular_function	17/174	364/14995	1.16886e-06	0.000177667	0.000168562	Os04g0436800/Os02g0620800/Os02g0830000/Os03g0651300/Os04g0672700/Os05g0271900/Os05g0455900/Os06g0112000/Os08g0138600/Os08g0481000/Os08g0494200/Os11g0131200/Os11g0679900/Os12g0128200/Os01g0589400/Os08g0162200/Os09g0520300	17
GO:0001522	pseudouridine synthesis	biological_process	3/174	13/14995	0.000403194	0.0306427	0.0290724	Os05g0279300/Os03g0338600/Os06g0717400	3
GO:0009982	pseudouridine synthase activity	molecular_function	3/174	16/14995	0.000769499	0.0389879	0.0369899	Os05g0279300/Os03g0338600/Os06g0717400	3

## Sheet: TableS3.M2
ID	Description	type	GeneRatio	BgRatio	pvalue	p.adjust	qvalue	geneID	Count
GO:0015979	photosynthesis	biological_process	37/659	72/14995	2.32379e-31	7.85443e-29	6.67785e-29	Os07g0558400/Os09g0481200/Os01g0279100/Os01g0501800/Os01g0600900/Os01g0720500/Os04g0459500/Os05g0182100/Os05g0582300/Os07g0148900/Os07g0562700/Os08g0200300/Os09g0296800/Os09g0346500/Os11g0242800/Os12g0189400/Os12g0190200/Os12g0271700/Os12g0420400/Os01g0938100/Os02g0197600/Os02g0744900/Os03g0129300/Os03g0343900/Os03g0592500/Os03g0778100/Os04g0457000/Os05g0560000/Os06g0320500/Os07g0141400/Os07g0147…	37
GO:0009765	photosynthesis, light harvesting	biological_process	14/659	16/14995	9.70412e-18	1.64e-15	1.39433e-15	Os07g0558400/Os01g0600900/Os01g0720500/Os07g0562700/Os09g0296800/Os09g0346500/Os11g0242800/Os01g0869800/Os02g0197600/Os03g0592500/Os04g0457000/Os06g0320500/Os07g0577600/Os08g0435900	14
GO:0006812	cation transport	biological_process	12/659	47/14995	5.96185e-07	5.03777e-05	4.28312e-05	Os01g0532600/Os01g0557500/Os02g0175000/Os03g0226400/Os04g0605500/Os04g0607500/Os05g0148600/Os06g0701600/Os07g0666900/Os02g0314300/Os05g0113300/Os12g0617800	12
GO:0006629	lipid metabolic process	biological_process	44/659	497/14995	7.9112e-06	0.000381998	0.000324776	Os01g0703400/Os03g0730000/Os08g0472800/Os10g0140300/Os11g0546300/Os12g0566700/Os01g0253900/Os01g0695300/Os02g0539100/Os02g0816200/Os03g0130100/Os03g0231800/Os03g0618300/Os04g0657300/Os04g0657500/Os05g0408900/Os05g0582300/Os06g0531600/Os07g0162100/Os07g0491800/Os08g0139700/Os08g0193100/Os08g0249900/Os08g0508800/Os09g0419200/Os09g0451000/Os09g0457100/Os10g0489500/Os10g0533500/Os11g0105800/Os11g0655…	44
GO:0008299	isoprenoid biosynthetic process	biological_process	7/659	24/14995	5.5128e-05	0.00207036	0.00176023	Os01g0703400/Os01g0695300/Os04g0657300/Os05g0582300/Os08g0193100/Os12g0271700/Os02g0117100	7
GO:0016226	iron-sulfur cluster assembly	biological_process	5/659	12/14995	9.88262e-05	0.00334032	0.00283995	Os01g0830000/Os01g0662600/Os06g0694500/Os11g0181500/Os05g0568100	5
GO:0000160	two-component signal transduction system (phosphorelay)	biological_process	7/659	29/14995	0.000205228	0.00583941	0.00496468	Os01g0743800/Os09g0532400/Os11g0143300/Os12g0139400/Os04g0304200/Os05g0186100/Os02g0557800	7
GO:0009250	glucan biosynthetic process	biological_process	4/659	8/14995	0.000224593	0.00583941	0.00496468	Os07g0412100/Os02g0744700/Os04g0624600/Os06g0160700	4
GO:0006091	generation of precursor metabolites and energy	biological_process	6/659	29/14995	0.0014064	0.0237682	0.0202078	Os04g0459500/Os05g0182100/Os08g0366000/Os02g0562700/Os03g0129300/Os01g0208700	6
GO:0016114	terpenoid biosynthetic process	biological_process	3/659	6/14995	0.0015296	0.0246192	0.0209313	Os05g0408900/Os02g0603800/Os02g0680600	3
GO:0009416	response to light stimulus	biological_process	5/659	22/14995	0.00227949	0.0325451	0.02767	Os11g0118300/Os12g0117400/Os03g0206700/Os04g0477000/Os12g0583500	5
GO:0015995	chlorophyll biosynthetic process	biological_process	3/659	7/14995	0.00258954	0.0325451	0.02767	Os01g0279100/Os03g0323200/Os02g0744900	3
GO:0006808	regulation of nitrogen utilization	biological_process	4/659	14/14995	0.00259976	0.0325451	0.02767	Os02g0137700/Os03g0355900/Os06g0704700/Os12g0263200	4
GO:0006814	sodium ion transport	biological_process	4/659	16/14995	0.00440723	0.0528094	0.0448987	Os09g0469950/Os05g0148600/Os07g0666900/Os08g0503700	4
GO:0007154	cell communication	biological_process	8/659	60/14995	0.00453099	0.0528094	0.0448987	Os08g0434100/Os02g0539100/Os04g0513900/Os05g0365600/Os06g0320200/Os06g0493600/Os11g0683500/Os01g0142300	8
GO:0055114	oxidation reduction	biological_process	14/659	146/14995	0.005018	0.0547124	0.0465166	Os08g0468700/Os01g0835500/Os03g0231800/Os04g0372700/Os07g0142900/Os07g0143000/Os08g0468100/Os10g0430200/Os10g0567400/Os12g0226700/Os12g0226900/Os04g0448900/Os09g0400000/Os11g0242400	14
GO:0006885	regulation of pH	biological_process	2/659	4/14995	0.0109067	0.094525	0.0803654	Os05g0148600/Os07g0666900	2
GO:0006857	oligopeptide transport	biological_process	7/659	58/14995	0.0131839	0.111404	0.094716	Os05g0431700/Os10g0110600/Os10g0112500/Os12g0231000/Os03g0823500/Os06g0581000/Os10g0110800	7
GO:0006817	phosphate transport	biological_process	2/659	5/14995	0.0176508	0.129695	0.110267	Os04g0186400/Os02g0593500	2
GO:0033014	tetrapyrrole biosynthetic process	biological_process	2/659	5/14995	0.0176508	0.129695	0.110267	Os06g0704600/Os10g0502400	2
GO:0044237	cellular metabolic process	biological_process	4/659	24/14995	0.0194921	0.137257	0.116696	Os04g0403500/Os02g0234500/Os02g0603800/Os12g0420200	4
GO:0006535	cysteine biosynthetic process from serine	biological_process	3/659	14/14995	0.0214018	0.147629	0.125514	Os03g0196600/Os04g0165700/Os12g0625000	3
GO:0015977	carbon fixation	biological_process	2/659	6/14995	0.0257114	0.165151	0.140412	Os12g0274700/Os12g0292400	2
GO:0019509	L-methionine salvage from methylthioadenosine	biological_process	2/659	6/14995	0.0257114	0.165151	0.140412	Os10g0419500/Os01g0101200	2
GO:0006278	RNA-dependent DNA replication	biological_process	3/659	16/14995	0.0308556	0.189621	0.161217	Os01g0850200/Os08g0202300/Os09g0135100	3
GO:0000272	polysaccharide catabolic process	biological_process	2/659	7/14995	0.0349601	0.193713	0.164696	Os01g0236800/Os07g0543100	2
GO:0006544	glycine metabolic process	biological_process	2/659	7/14995	0.0349601	0.193713	0.164696	Os01g0711400/Os03g0738400	2
GO:0008283	cell proliferation	biological_process	2/659	7/14995	0.0349601	0.193713	0.164696	Os03g0232400/Os07g0124100	2
GO:0008219	cell death	biological_process	9/659	105/14995	0.0414237	0.222242	0.18895	Os01g0352100/Os03g0618300/Os08g0249900/Os09g0451000/Os10g0430200/Os10g0559200/Os02g0197200/Os09g0400000/Os03g0132900	9
GO:0015969	guanosine tetraphosphate metabolic process	biological_process	2/659	8/14995	0.0452773	0.235442	0.200173	Os08g0457600/Os05g0161500	2
GO:0009538	photosystem I reaction center	cellular_component	5/659	5/14995	1.61577e-07	1.82043e-05	1.54774e-05	Os12g0420400/Os03g0778100/Os05g0560000/Os07g0435300/Os08g0560900	5
GO:0009654	oxygen evolving complex	cellular_component	7/659	15/14995	1.44975e-06	9.8003e-05	8.33224e-05	Os01g0501800/Os08g0200300/Os12g0190200/Os01g0938100/Os07g0141400/Os07g0147500/Os07g0544800	7
GO:0009522	photosystem I	cellular_component	3/659	4/14995	0.000326958	0.00736746	0.00626384	Os09g0481200/Os07g0148900/Os12g0189400	3
GO:0009523	photosystem II	cellular_component	3/659	4/14995	0.000326958	0.00736746	0.00626384	Os03g0343900/Os07g0673550/Os01g0773700	3
GO:0005773	vacuole	cellular_component	23/659	247/14995	0.000574786	0.0114281	0.00971619	Os02g0678200/Os03g0178100/Os01g0557500/Os01g0911300/Os03g0574900/Os03g0575200/Os04g0492800/Os04g0605500/Os05g0148600/Os05g0431700/Os07g0666900/Os10g0110600/Os10g0112500/Os12g0231000/Os01g0810300/Os02g0323000/Os03g0823500/Os04g0573000/Os06g0581000/Os09g0448200/Os02g0314300/Os04g0373400/Os10g0110800	23
GO:0019898	extrinsic to membrane	cellular_component	4/659	11/14995	0.000952367	0.0169421	0.0144042	Os01g0501800/Os12g0190200/Os07g0141400/Os07g0544800	4
GO:0042651	thylakoid membrane	cellular_component	3/659	10/14995	0.00804187	0.0776615	0.066028	Os08g0200300/Os12g0189400/Os07g0147500	3
GO:0005506	iron ion binding	molecular_function	14/659	79/14995	7.69158e-06	0.000381998	0.000324776	Os01g0662600/Os01g0730500/Os01g0835500/Os03g0618300/Os04g0444800/Os05g0529700/Os06g0694500/Os08g0508800/Os10g0567400/Os11g0181500/Os02g0194700/Os02g0603800/Os05g0568100/Os05g0555600	14
GO:0008324	cation transmembrane transporter activity	molecular_function	7/659	20/14995	1.44011e-05	0.000608447	0.000517303	Os01g0532600/Os01g0557500/Os02g0175000/Os03g0226400/Os04g0607500/Os06g0701600/Os02g0314300	7
GO:0009011	starch synthase activity	molecular_function	4/659	8/14995	0.000224593	0.00583941	0.00496468	Os07g0412100/Os02g0744700/Os04g0624600/Os06g0160700	4
GO:0051536	iron-sulfur cluster binding	molecular_function	8/659	41/14995	0.000351641	0.00742842	0.00631566	Os01g0662600/Os01g0730500/Os05g0529700/Os05g0555300/Os06g0694500/Os11g0181500/Os05g0568100/Os05g0555600	8
GO:0015299	solute:hydrogen antiporter activity	molecular_function	4/659	11/14995	0.000952367	0.0169421	0.0144042	Os05g0148600/Os07g0666900/Os05g0113300/Os12g0617800	4
GO:0016564	transcription repressor activity	molecular_function	4/659	13/14995	0.00192329	0.0295487	0.0251224	Os02g0137700/Os03g0355900/Os06g0704700/Os12g0263200	4
GO:0003913	DNA photolyase activity	molecular_function	3/659	7/14995	0.00258954	0.0325451	0.02767	Os09g0532700/Os04g0452100/Os02g0573200	3
GO:0016987	sigma factor activity	molecular_function	3/659	7/14995	0.00258954	0.0325451	0.02767	Os05g0586600/Os08g0163400/Os08g0242800	3
GO:0031072	heat shock protein binding	molecular_function	12/659	116/14995	0.00497448	0.0547124	0.0465166	Os12g0283900/Os01g0730500/Os02g0760000/Os03g0198300/Os05g0105800/Os05g0529700/Os06g0650900/Os07g0626400/Os09g0423700/Os11g0216100/Os01g0101700/Os03g0244000	12
GO:0016758	transferase activity, transferring hexosyl groups	molecular_function	12/659	118/14995	0.00570185	0.0595868	0.0506609	Os05g0526800/Os02g0589400/Os02g0755900/Os03g0757200/Os04g0556600/Os04g0565400/Os06g0593800/Os07g0489200/Os10g0178500/Os01g0179600/Os04g0324100/Os01g0735500	12
GO:0016765	transferase activity, transferring alkyl or aryl (other than methyl) groups	molecular_function	3/659	9/14995	0.00581765	0.0595868	0.0506609	Os05g0582300/Os12g0271700/Os02g0197700	3
GO:0004607	phosphatidylcholine-sterol O-acyltransferase activity	molecular_function	3/659	10/14995	0.00804187	0.0776615	0.066028	Os03g0730000/Os02g0589000/Os03g0232800	3
GO:0004672	protein kinase activity	molecular_function	6/659	41/14995	0.00852631	0.0800525	0.0680609	Os09g0250700/Os01g0904200/Os02g0816600/Os04g0640500/Os05g0323800/Os11g0216300	6
GO:0046872	metal ion binding	molecular_function	16/659	189/14995	0.00927439	0.0847228	0.0720315	Os01g0507700/Os03g0178100/Os08g0468700/Os01g0800500/Os03g0388100/Os06g0597900/Os06g0704600/Os08g0468100/Os08g0508800/Os09g0271100/Os10g0419500/Os01g0200700/Os02g0194700/Os02g0258900/Os10g0209700/Os01g0101200	16
GO:0015385	sodium:hydrogen antiporter activity	molecular_function	2/659	4/14995	0.0109067	0.094525	0.0803654	Os05g0148600/Os07g0666900	2
GO:0016829	lyase activity	molecular_function	4/659	22/14995	0.014378	0.118531	0.100775	Os08g0139700/Os10g0489500/Os03g0347900/Os04g0345400	4
GO:0004072	aspartate kinase activity	molecular_function	2/659	5/14995	0.0176508	0.129695	0.110267	Os03g0850400/Os09g0294000	2
GO:0005315	inorganic phosphate transmembrane transporter activity	molecular_function	2/659	5/14995	0.0176508	0.129695	0.110267	Os04g0186400/Os02g0593500	2
GO:0008083	growth factor activity	molecular_function	2/659	5/14995	0.0176508	0.129695	0.110267	Os03g0232400/Os07g0124100	2
GO:0000156	two-component response regulator activity	molecular_function	4/659	24/14995	0.0194921	0.137257	0.116696	Os09g0532400/Os11g0143300/Os12g0139400/Os02g0557800	4
GO:0016984	ribulose-bisphosphate carboxylase activity	molecular_function	2/659	6/14995	0.0257114	0.165151	0.140412	Os12g0274700/Os12g0292400	2
GO:0003964	RNA-directed DNA polymerase activity	molecular_function	3/659	15/14995	0.0258965	0.165151	0.140412	Os01g0850200/Os08g0202300/Os09g0135100	3
GO:0050662	coenzyme binding	molecular_function	8/659	82/14995	0.0273791	0.171373	0.145702	Os06g0651000/Os04g0403500/Os08g0183900/Os09g0419200/Os01g0828100/Os02g0234500/Os02g0562700/Os12g0420200	8
GO:0004806	triglyceride lipase activity	molecular_function	4/659	28/14995	0.0327372	0.193713	0.164696	Os01g0253900/Os04g0657500/Os11g0655800/Os01g0710700	4
GO:0016161	beta-amylase activity	molecular_function	2/659	7/14995	0.0349601	0.193713	0.164696	Os01g0236800/Os07g0543100	2
GO:0030151	molybdenum ion binding	molecular_function	2/659	7/14995	0.0349601	0.193713	0.164696	Os08g0468700/Os08g0468100	2
GO:0050660	FAD binding	molecular_function	9/659	104/14995	0.0393353	0.214441	0.182318	Os08g0468700/Os01g0835500/Os03g0231800/Os04g0444800/Os05g0374200/Os08g0158200/Os08g0468100/Os09g0548400/Os05g0555600	9
GO:0016747	transferase activity, transferring acyl groups other than amino-acyl groups	molecular_function	6/659	59/14995	0.0442517	0.233704	0.198696	Os05g0449200/Os06g0699100/Os07g0414000/Os08g0174100/Os08g0174300/Os11g0644500	6

## Sheet: TableS3.M3
ID	Description	type	GeneRatio	BgRatio	pvalue	p.adjust	qvalue	geneID	Count
GO:0006412	translation	biological_process	41/623	413/14995	2.17201e-07	6.95042e-05	6.2188e-05	Os03g0284400/Os07g0570700/Os01g0555800/Os01g0633000/Os01g0662300/Os01g0678600/Os01g0687500/Os01g0749200/Os01g0805000/Os02g0137200/Os02g0266500/Os02g0652600/Os02g0689700/Os02g0754300/Os02g0778200/Os02g0822600/Os03g0122200/Os03g0125000/Os03g0196800/Os03g0219900/Os03g0265400/Os03g0356300/Os03g0452300/Os03g0704000/Os03g0751400/Os03g0769100/Os03g0815400/Os03g0828100/Os03g0843400/Os03g0856500/Os04g0461…	41
GO:0015979	photosynthesis	biological_process	12/623	72/14995	3.72116e-05	0.00208848	0.00186864	Os07g0105600/Os08g0119800/Os02g0578400/Os02g0764500/Os03g0279950/Os03g0731100/Os03g0781400/Os06g0132400/Os07g0490400/Os07g0556200/Os10g0461400/Os12g0564400	12
GO:0005978	glycogen biosynthetic process	biological_process	4/623	6/14995	4.1408e-05	0.00208848	0.00186864	Os01g0633100/Os03g0735000/Os08g0345800/Os09g0298200	4
GO:0006457	protein folding	biological_process	16/623	137/14995	0.000180462	0.0072185	0.00645865	Os06g0663800/Os08g0463900/Os02g0199300/Os02g0751600/Os03g0323600/Os03g0708500/Os04g0675400/Os05g0110100/Os06g0196900/Os06g0308000/Os06g0332800/Os06g0731300/Os07g0490400/Os08g0520700/Os09g0474300/Os10g0566700	16
GO:0006396	RNA processing	biological_process	10/623	63/14995	0.000249017	0.00827114	0.0074005	Os01g0193600/Os01g0742000/Os01g0810100/Os05g0271300/Os05g0318300/Os05g0388500/Os05g0447700/Os07g0168000/Os08g0323600/Os08g0506500	10
GO:0006857	oligopeptide transport	biological_process	9/623	58/14995	0.000599263	0.0147511	0.0131983	Os01g0872000/Os01g0556700/Os01g0871600/Os01g0871800/Os01g0871900/Os01g0872100/Os06g0705700/Os10g0370700/Os10g0470700	9
GO:0006415	translational termination	biological_process	4/623	11/14995	0.000770862	0.0176197	0.015765	Os01g0887400/Os01g0939500/Os05g0373900/Os05g0375600	4
GO:0009252	peptidoglycan biosynthetic process	biological_process	2/623	3/14995	0.00502776	0.0731311	0.0654331	Os07g0691200/Os10g0548900	2
GO:0006139	nucleobase, nucleoside, nucleotide and nucleic acid metabolic process	biological_process	26/623	369/14995	0.00618476	0.0846847	0.0757705	Os01g0284700/Os01g0742000/Os01g0742300/Os01g0810100/Os02g0183900/Os02g0778200/Os03g0100040/Os03g0685100/Os04g0225100/Os04g0504000/Os04g0637400/Os05g0271300/Os05g0324100/Os05g0430200/Os05g0566300/Os07g0163500/Os07g0168000/Os07g0485400/Os08g0248800/Os08g0506500/Os09g0526700/Os09g0556500/Os10g0506200/Os10g0555200/Os11g0547000/Os11g0638000	26
GO:0006438	valyl-tRNA aminoacylation	biological_process	2/623	5/14995	0.0158512	0.169079	0.151282	Os07g0163500/Os10g0506200	2
GO:0006535	cysteine biosynthetic process from serine	biological_process	3/623	14/14995	0.0184427	0.184427	0.165014	Os06g0149900/Os01g0814800/Os06g0564500	3
GO:0044267	cellular protein metabolic process	biological_process	3/623	15/14995	0.0223554	0.195514	0.174934	Os06g0114000/Os09g0563300/Os12g0277500	3
GO:0006855	multidrug transport	biological_process	5/623	42/14995	0.0291615	0.226923	0.203036	Os03g0571700/Os02g0273800/Os03g0229500/Os11g0129000/Os12g0125500	5
GO:0006091	generation of precursor metabolites and energy	biological_process	4/623	29/14995	0.0307313	0.226923	0.203036	Os07g0105600/Os01g0742300/Os07g0490400/Os07g0556200	4
GO:0001539	ciliary or flagellar motility	biological_process	2/623	8/14995	0.0408564	0.272376	0.243705	Os05g0380900/Os10g0389000	2
GO:0005840	ribosome	cellular_component	34/623	329/14995	9.60953e-07	0.000153753	0.000137568	Os03g0284400/Os01g0633000/Os01g0662300/Os01g0678600/Os01g0749200/Os01g0805000/Os02g0137200/Os02g0652600/Os02g0689700/Os02g0754300/Os02g0822600/Os03g0122200/Os03g0125000/Os03g0196800/Os03g0219900/Os03g0265400/Os03g0356300/Os03g0452300/Os03g0704000/Os03g0751400/Os03g0769100/Os03g0815400/Os03g0828100/Os03g0843400/Os03g0856500/Os04g0461100/Os05g0101400/Os05g0388500/Os05g0566300/Os05g0568300/Os06g0647…	34
GO:0019898	extrinsic to membrane	cellular_component	5/623	11/14995	4.56855e-05	0.00208848	0.00186864	Os07g0105600/Os02g0578400/Os03g0279950/Os10g0461400/Os12g0564400	5
GO:0009654	oxygen evolving complex	cellular_component	5/623	15/14995	0.000258473	0.00827114	0.0074005	Os07g0105600/Os02g0578400/Os03g0279950/Os10g0461400/Os12g0564400	5
GO:0009507	chloroplast	cellular_component	4/623	10/14995	0.000507161	0.0143349	0.012826	Os02g0725200/Os04g0379700/Os07g0530600/Os09g0411650	4
GO:0042651	thylakoid membrane	cellular_component	3/623	10/14995	0.00688063	0.0846847	0.0757705	Os02g0103800/Os03g0731100/Os07g0556200	3
GO:0005764	lysosome	cellular_component	2/623	7/14995	0.0314966	0.226923	0.203036	Os01g0767100/Os01g0166700	2
GO:0009288	bacterial-type flagellum	cellular_component	2/623	8/14995	0.0408564	0.272376	0.243705	Os05g0380900/Os10g0389000	2
GO:0003735	structural constituent of ribosome	molecular_function	29/623	299/14995	2.03723e-05	0.00208848	0.00186864	Os01g0633000/Os01g0662300/Os01g0678600/Os01g0749200/Os01g0805000/Os02g0137200/Os02g0652600/Os02g0689700/Os02g0754300/Os02g0822600/Os03g0122200/Os03g0125000/Os03g0196800/Os03g0219900/Os03g0265400/Os03g0356300/Os03g0452300/Os03g0704000/Os03g0751400/Os03g0769100/Os03g0815400/Os04g0461100/Os05g0101400/Os05g0388500/Os05g0568300/Os06g0647100/Os06g0683200/Os07g0523700/Os12g0563200	29
GO:0008878	glucose-1-phosphate adenylyltransferase activity	molecular_function	4/623	6/14995	4.1408e-05	0.00208848	0.00186864	Os01g0633100/Os03g0735000/Os08g0345800/Os09g0298200	4
GO:0003723	RNA binding	molecular_function	36/623	484/14995	0.00053756	0.0143349	0.012826	Os03g0376600/Os01g0193600/Os01g0678600/Os01g0742000/Os01g0810100/Os01g0901900/Os02g0103800/Os02g0115600/Os03g0152700/Os03g0265400/Os03g0315800/Os03g0452300/Os03g0656900/Os03g0685100/Os03g0704000/Os04g0464800/Os04g0591000/Os04g0601800/Os05g0318300/Os05g0324100/Os05g0388500/Os05g0535800/Os05g0567300/Os07g0158300/Os07g0168000/Os07g0631900/Os07g0660400/Os08g0139100/Os08g0506500/Os09g0279500/Os09g0477…	36
GO:0016829	lyase activity	molecular_function	5/623	22/14995	0.00178037	0.0379813	0.0339833	Os02g0121700/Os02g0278700/Os02g0570400/Os04g0611800/Os08g0167800	5
GO:0019825	oxygen binding	molecular_function	17/623	186/14995	0.00195189	0.0390377	0.0349285	Os10g0378100/Os01g0544200/Os01g0602500/Os01g0627933/Os01g0628900/Os02g0173100/Os02g0817900/Os03g0140100/Os03g0223100/Os03g0760000/Os03g0760300/Os06g0102100/Os06g0641800/Os10g0196100/Os10g0439924/Os10g0546600/Os11g0489250	17
GO:0000287	magnesium ion binding	molecular_function	10/623	86/14995	0.00293987	0.0535592	0.0479214	Os09g0391501/Os02g0121700/Os02g0278700/Os02g0570400/Os02g0704900/Os03g0100040/Os04g0611800/Os07g0181000/Os08g0167800/Os11g0114150	10
GO:0004497	monooxygenase activity	molecular_function	17/623	194/14995	0.00303907	0.0535592	0.0479214	Os10g0378100/Os01g0544200/Os01g0602500/Os01g0627933/Os01g0628900/Os02g0110200/Os02g0173100/Os02g0817900/Os03g0223100/Os03g0760000/Os03g0760300/Os06g0102100/Os06g0641800/Os10g0196100/Os10g0439924/Os10g0546600/Os11g0489250	17
GO:0031072	heat shock protein binding	molecular_function	12/623	116/14995	0.00318008	0.0535592	0.0479214	Os08g0463900/Os01g0606900/Os03g0255200/Os03g0300600/Os03g0323600/Os04g0675400/Os05g0110100/Os06g0332800/Os06g0731300/Os08g0520700/Os09g0380200/Os12g0498500	12
GO:0016855	racemase and epimerase activity, acting on amino acids and derivatives	molecular_function	3/623	8/14995	0.00341727	0.0546763	0.0489209	Os06g0346300/Os05g0212100/Os12g0578000	3
GO:0016149	translation release factor activity, codon specific	molecular_function	3/623	9/14995	0.00496859	0.0731311	0.0654331	Os01g0939500/Os05g0373900/Os05g0375600	3
GO:0004124	cysteine synthase activity	molecular_function	3/623	10/14995	0.00688063	0.0846847	0.0757705	Os06g0149900/Os01g0814800/Os06g0564500	3
GO:0008173	RNA methyltransferase activity	molecular_function	3/623	10/14995	0.00688063	0.0846847	0.0757705	Os01g0193600/Os01g0742000/Os08g0506500	3
GO:0004525	ribonuclease III activity	molecular_function	3/623	12/14995	0.0118562	0.1355	0.121237	Os01g0810100/Os05g0271300/Os05g0318300	3
GO:0008235	metalloexopeptidase activity	molecular_function	3/623	12/14995	0.0118562	0.1355	0.121237	Os04g0610500/Os07g0510100/Os12g0434400	3
GO:0004832	valine-tRNA ligase activity	molecular_function	2/623	5/14995	0.0158512	0.169079	0.151282	Os07g0163500/Os10g0506200	2
GO:0051537	2 iron, 2 sulfur cluster binding	molecular_function	3/623	14/14995	0.0184427	0.184427	0.165014	Os04g0412200/Os07g0467200/Os07g0556200	3
GO:0004177	aminopeptidase activity	molecular_function	3/623	15/14995	0.0223554	0.195514	0.174934	Os04g0610500/Os07g0510100/Os12g0434400	3
GO:0020037	heme binding	molecular_function	22/623	334/14995	0.0225991	0.195514	0.174934	Os10g0378100/Os01g0544200/Os01g0602500/Os01g0627933/Os01g0628900/Os02g0110200/Os02g0173100/Os02g0240300/Os02g0817900/Os03g0223100/Os03g0760000/Os03g0760300/Os06g0102100/Os06g0641800/Os07g0677400/Os08g0522400/Os09g0471100/Os10g0196100/Os10g0439924/Os10g0536600/Os10g0546600/Os11g0489250	22
GO:0004659	prenyltransferase activity	molecular_function	2/623	6/14995	0.0231272	0.195514	0.174934	Os03g0190100/Os05g0349700	2
GO:0033897	ribonuclease T2 activity	molecular_function	2/623	6/14995	0.0231272	0.195514	0.174934	Os09g0537700/Os09g0538000	2
GO:0004518	nuclease activity	molecular_function	8/623	84/14995	0.0232173	0.195514	0.174934	Os01g0702000/Os01g0810100/Os04g0225100/Os05g0271300/Os07g0168000/Os09g0537700/Os09g0538000/Os10g0555200	8
GO:0015238	drug transmembrane transporter activity	molecular_function	5/623	42/14995	0.0291615	0.226923	0.203036	Os03g0571700/Os02g0273800/Os03g0229500/Os11g0129000/Os12g0125500	5
GO:0015297	antiporter activity	molecular_function	5/623	42/14995	0.0291615	0.226923	0.203036	Os03g0571700/Os02g0273800/Os03g0229500/Os11g0129000/Os12g0125500	5
GO:0016987	sigma factor activity	molecular_function	2/623	7/14995	0.0314966	0.226923	0.203036	Os03g0271100/Os11g0448400	2
GO:0016779	nucleotidyltransferase activity	molecular_function	5/623	43/14995	0.0319111	0.226923	0.203036	Os01g0264100/Os01g0633100/Os03g0735000/Os08g0345800/Os09g0298200	5
GO:0003746	translation elongation factor activity	molecular_function	3/623	18/14995	0.0365753	0.254437	0.227654	Os11g0116400/Os12g0115900/Os12g0541500	3

## Sheet: TableS3.M4
ID	Description	type	GeneRatio	BgRatio	pvalue	p.adjust	qvalue	geneID	Count
GO:0046488	phosphatidylinositol metabolic process	biological_process	3/163	13/14995	0.000332902	0.0188901	0.0173067	Os08g0428900/Os02g0822500/Os03g0399532	3
GO:0006597	spermine biosynthetic process	biological_process	2/163	3/14995	0.000349816	0.0188901	0.0173067	Os02g0611200/Os04g0498600	2
GO:0008295	spermidine biosynthetic process	biological_process	2/163	5/14995	0.00114944	0.0310349	0.0284335	Os02g0611200/Os04g0498600	2
GO:0016310	phosphorylation	biological_process	3/163	23/14995	0.00190335	0.0440489	0.0403567	Os07g0637300/Os02g0141300/Os05g0375400	3
GO:0044267	cellular protein metabolic process	biological_process	2/163	15/14995	0.0112376	0.182049	0.16679	Os08g0428900/Os03g0399532	2
GO:0015770	sucrose transport	biological_process	1/163	3/14995	0.0322598	0.255971	0.234515	Os12g0641400	1
GO:0015976	carbon utilization	biological_process	1/163	3/14995	0.0322598	0.255971	0.234515	Os09g0464000	1
GO:0005777	peroxisome	cellular_component	5/163	63/14995	0.000603349	0.0244356	0.0223874	Os04g0404800/Os05g0585900/Os03g0305000/Os03g0133800/Os10g0573700	5
GO:0005773	vacuole	cellular_component	8/163	247/14995	0.00563803	0.101485	0.092978	Os12g0641400/Os07g0603800/Os06g0129400/Os07g0681400/Os01g0103100/Os03g0572900/Os08g0480000/Os01g0356400	8
GO:0005887	integral to plasma membrane	cellular_component	1/163	3/14995	0.0322598	0.255971	0.234515	Os12g0641400	1
GO:0004014	adenosylmethionine decarboxylase activity	molecular_function	2/163	3/14995	0.000349816	0.0188901	0.0173067	Os02g0611200/Os04g0498600	2
GO:0016301	kinase activity	molecular_function	13/163	441/14995	0.00106772	0.0310349	0.0284335	Os08g0428900/Os02g0822500/Os05g0112800/Os01g0742500/Os07g0681400/Os01g0186200/Os03g0399532/Os07g0637300/Os05g0534400/Os11g0444700/Os02g0690600/Os02g0141300/Os05g0375400	13
GO:0016307	phosphatidylinositol phosphate kinase activity	molecular_function	2/163	8/14995	0.00315003	0.0637882	0.0584414	Os08g0428900/Os03g0399532	2
GO:0005216	ion channel activity	molecular_function	2/163	25/14995	0.0299142	0.255971	0.234515	Os02g0245800/Os12g0438600	2
GO:0016818	hydrolase activity, acting on acid anhydrides, in phosphorus-containing anhydrides	molecular_function	2/163	26/14995	0.0321796	0.255971	0.234515	Os07g0642400/Os04g0403400	2
GO:0004089	carbonate dehydratase activity	molecular_function	1/163	3/14995	0.0322598	0.255971	0.234515	Os09g0464000	1
GO:0004091	carboxylesterase activity	molecular_function	1/163	3/14995	0.0322598	0.255971	0.234515	Os01g0871100	1
GO:0004363	glutathione synthase activity	molecular_function	1/163	3/14995	0.0322598	0.255971	0.234515	Os11g0642800	1
GO:0004739	pyruvate dehydrogenase (acetyl-transferring) activity	molecular_function	1/163	3/14995	0.0322598	0.255971	0.234515	Os02g0739600	1
GO:0008515	sucrose transmembrane transporter activity	molecular_function	1/163	3/14995	0.0322598	0.255971	0.234515	Os12g0641400	1
GO:0016616	oxidoreductase activity, acting on the CH-OH group of donors, NAD or NADP as acceptor	molecular_function	2/163	28/14995	0.0369048	0.255971	0.234515	Os10g0503500/Os01g0228600	2

## Sheet: TableS3.M5
ID	Description	type	GeneRatio	BgRatio	pvalue	p.adjust	qvalue	geneID	Count
GO:0006412	translation	biological_process	76/841	413/14995	1.38383e-20	1.27313e-18	1.11071e-18	Os01g0860300/Os02g0287000/Os02g0321900/Os03g0756000/Os07g0224000/Os11g0433900/Os12g0150100/Os01g0100700/Os01g0205500/Os01g0706500/Os01g0752300/Os01g0823300/Os01g0896800/Os01g0962600/Os02g0103700/Os02g0105900/Os02g0229000/Os02g0489400/Os02g0534800/Os03g0109500/Os03g0141000/Os03g0297100/Os03g0343500/Os03g0579300/Os03g0598800/Os03g0633500/Os03g0633800/Os03g0742900/Os03g0798600/Os03g0807800/Os04g0473…	76
GO:0006633	fatty acid biosynthetic process	biological_process	14/841	43/14995	4.66791e-08	3.43558e-06	2.99729e-06	Os04g0643300/Os06g0196600/Os02g0639600/Os03g0297400/Os03g0595800/Os03g0780800/Os03g0856300/Os06g0143400/Os07g0616200/Os08g0225000/Os08g0327400/Os09g0338500/Os12g0628400/Os09g0277800	14
GO:0006096	glycolysis	biological_process	15/841	65/14995	2.24111e-06	0.000117818	0.000102788	Os05g0402700/Os01g0118000/Os01g0276700/Os01g0649100/Os01g0660300/Os02g0714200/Os02g0751800/Os04g0119400/Os05g0574400/Os09g0465600/Os10g0163340/Os10g0571200/Os12g0145700/Os02g0169300/Os10g0167300	15
GO:0008299	isoprenoid biosynthetic process	biological_process	9/841	24/14995	3.20432e-06	0.000131021	0.000114306	Os02g0107200/Os05g0543400/Os02g0109100/Os03g0118800/Os07g0546000/Os08g0512700/Os08g0544900/Os09g0492700/Os09g0521400	9
GO:0009664	plant-type cell wall organization	biological_process	7/841	15/14995	7.36698e-06	0.000246459	0.000215017	Os03g0155700/Os05g0477600/Os01g0274500/Os03g0155300/Os04g0228400/Os01g0823100/Os05g0277000	7
GO:0007018	microtubule-based movement	biological_process	12/841	50/14995	1.50538e-05	0.000426137	0.000371773	Os05g0459400/Os01g0513900/Os01g0605500/Os01g0744000/Os02g0810200/Os03g0105600/Os03g0587200/Os03g0750300/Os04g0350300/Os04g0666900/Os05g0413200/Os12g0616000	12
GO:0042254	ribosome biogenesis	biological_process	7/841	17/14995	2.01631e-05	0.00053	0.000462386	Os10g0124000/Os11g0135400/Os06g0274200/Os08g0130500/Os08g0326400/Os09g0507800/Os12g0133050	7
GO:0016049	cell growth	biological_process	14/841	83/14995	0.000194371	0.00397381	0.00346685	Os03g0155700/Os05g0477600/Os01g0274500/Os02g0639500/Os03g0102500/Os03g0155300/Os04g0228400/Os10g0189600/Os10g0397400/Os10g0555600/Os10g0556100/Os01g0823100/Os01g0736400/Os05g0277000	14
GO:0006073	cellular glucan metabolic process	biological_process	6/841	17/14995	0.000221733	0.0040799	0.00355941	Os04g0604800/Os07g0480800/Os07g0529700/Os08g0240500/Os09g0395600/Os11g0539200	6
GO:0006414	translational elongation	biological_process	7/841	25/14995	0.000335785	0.00588424	0.00513356	Os11g0135400/Os01g0191100/Os02g0529700/Os06g0571400/Os06g0701400/Os08g0130500/Os12g0133050	7
GO:0015936	coenzyme A metabolic process	biological_process	3/841	4/14995	0.000673822	0.0103319	0.00901385	Os01g0580200/Os08g0512700/Os09g0492700	3
GO:0007049	cell cycle	biological_process	12/841	85/14995	0.00269536	0.0354248	0.0309055	Os06g0726800/Os01g0233500/Os03g0607600/Os04g0486500/Os04g0552300/Os04g0563700/Os05g0493500/Os06g0187000/Os07g0556000/Os09g0466100/Os12g0581800/Os12g0588800	12
GO:0042546	cell wall biogenesis	biological_process	3/841	6/14995	0.00309372	0.0379496	0.0331082	Os06g0211600/Os06g0212100/Os06g0212300	3
GO:0019953	sexual reproduction	biological_process	4/841	12/14995	0.00338386	0.0401697	0.035045	Os02g0639500/Os03g0102500/Os10g0555600/Os10g0556100	4
GO:0007047	cellular cell wall organization	biological_process	2/841	3/14995	0.00907446	0.0902541	0.07874	Os03g0599800/Os07g0604800	2
GO:0006334	nucleosome assembly	biological_process	8/841	54/14995	0.0099537	0.0963937	0.0840964	Os05g0574300/Os01g0839500/Os01g0866200/Os03g0279200/Os03g0721900/Os07g0545300/Os08g0427700/Os08g0490900	8
GO:0006820	anion transport	biological_process	3/841	10/14995	0.0156759	0.144218	0.12582	Os01g0276200/Os05g0176800/Os09g0361400	3
GO:0006979	response to oxidative stress	biological_process	13/841	123/14995	0.0204753	0.167442	0.146081	Os06g0546500/Os01g0205900/Os01g0270300/Os01g0327000/Os01g0327400/Os02g0833900/Os03g0121300/Os03g0563600/Os04g0688100/Os04g0688200/Os04g0689000/Os05g0499300/Os12g0178100	13
GO:0016998	cell wall macromolecule catabolic process	biological_process	5/841	29/14995	0.021203	0.169624	0.147984	Os01g0741200/Os05g0138200/Os09g0452200/Os09g0548200/Os04g0173800	5
GO:0043086	negative regulation of catalytic activity	biological_process	5/841	30/14995	0.0243038	0.186329	0.162558	Os10g0524600/Os01g0769200/Os01g0795200/Os03g0761500/Os06g0700000	5
GO:0044262	cellular carbohydrate metabolic process	biological_process	3/841	12/14995	0.0264313	0.19072	0.166389	Os01g0649100/Os05g0574400/Os02g0105400	3
GO:0006561	proline biosynthetic process	biological_process	2/841	5/14995	0.0280491	0.194756	0.16991	Os01g0848200/Os02g0657600	2
GO:0009416	response to light stimulus	biological_process	4/841	22/14995	0.0320393	0.218342	0.190487	Os03g0205700/Os03g0767600/Os11g0118500/Os12g0613250	4
GO:0016310	phosphorylation	biological_process	4/841	23/14995	0.0371164	0.236877	0.206658	Os02g0107200/Os02g0109100/Os05g0405000/Os06g0654300	4
GO:0007067	mitosis	biological_process	3/841	14/14995	0.0402416	0.248564	0.216854	Os01g0532800/Os03g0577100/Os04g0486500	3
GO:0015992	proton transport	biological_process	3/841	15/14995	0.048263	0.283747	0.247549	Os01g0711000/Os02g0175400/Os06g0178900	3
GO:0005840	ribosome	cellular_component	77/841	329/14995	8.46854e-28	3.11642e-25	2.71885e-25	Os01g0860300/Os02g0287000/Os02g0321900/Os03g0756000/Os07g0224000/Os11g0135400/Os11g0433900/Os12g0150100/Os01g0100700/Os01g0191100/Os01g0205500/Os01g0706500/Os01g0752300/Os01g0823300/Os01g0896800/Os01g0962600/Os02g0103700/Os02g0105900/Os02g0229000/Os02g0489400/Os02g0529700/Os02g0534800/Os03g0109500/Os03g0141000/Os03g0297100/Os03g0343500/Os03g0579300/Os03g0598800/Os03g0798600/Os03g0807800/Os04g0473…	77
GO:0005829	cytosol	cellular_component	67/841	280/14995	6.98599e-25	1.28542e-22	1.12143e-22	Os01g0860300/Os02g0287000/Os02g0321900/Os03g0756000/Os11g0135400/Os11g0433900/Os12g0150100/Os01g0100700/Os01g0180800/Os01g0191100/Os01g0205500/Os01g0706500/Os01g0752300/Os01g0823300/Os01g0896800/Os01g0962600/Os02g0105900/Os02g0229000/Os02g0489400/Os02g0529700/Os02g0534800/Os02g0714200/Os02g0823400/Os03g0109500/Os03g0141000/Os03g0297100/Os03g0343500/Os03g0598800/Os03g0798600/Os03g0807800/Os04g0457…	67
GO:0005576	extracellular region	cellular_component	28/841	192/14995	3.15815e-06	0.000131021	0.000114306	Os01g0127600/Os03g0155700/Os03g0610650/Os05g0477600/Os10g0524600/Os01g0124401/Os01g0215700/Os01g0274500/Os01g0330100/Os01g0769200/Os01g0795200/Os02g0639500/Os02g0787000/Os03g0102500/Os03g0155300/Os03g0761500/Os04g0228400/Os05g0133401/Os06g0636700/Os06g0700000/Os07g0586200/Os08g0524400/Os09g0365900/Os10g0555600/Os10g0556100/Os01g0823100/Os05g0277000/Os03g0292900	28
GO:0015935	small ribosomal subunit	cellular_component	8/841	20/14995	6.5196e-06	0.000239921	0.000209313	Os01g0100700/Os03g0798600/Os03g0807800/Os07g0207400/Os07g0608500/Os07g0616600/Os11g0482000/Os11g0602600	8
GO:0015934	large ribosomal subunit	cellular_component	8/841	21/14995	1.00152e-05	0.000307133	0.000267951	Os03g0756000/Os12g0150100/Os04g0605900/Os06g0546400/Os08g0110100/Os08g0234000/Os10g0407100/Os06g0339800	8
GO:0005875	microtubule associated complex	cellular_component	10/841	45/14995	0.0001548	0.00356039	0.00310618	Os05g0459400/Os01g0513900/Os01g0605500/Os01g0744000/Os02g0810200/Os03g0587200/Os03g0750300/Os04g0350300/Os04g0666900/Os12g0616000	10
GO:0000786	nucleosome	cellular_component	8/841	51/14995	0.00705649	0.0811496	0.070797	Os05g0574300/Os01g0839500/Os01g0866200/Os03g0279200/Os03g0721900/Os07g0545300/Os08g0427700/Os08g0490900	8
GO:0009505	plant-type cell wall	cellular_component	2/841	3/14995	0.00907446	0.0902541	0.07874	Os03g0599800/Os07g0604800	2
GO:0030054	cell junction	cellular_component	2/841	3/14995	0.00907446	0.0902541	0.07874	Os03g0599800/Os07g0604800	2
GO:0009341	beta-galactosidase complex	cellular_component	3/841	12/14995	0.0264313	0.19072	0.166389	Os01g0875500/Os01g0580200/Os03g0255100	3
GO:0005743	mitochondrial inner membrane	cellular_component	7/841	55/14995	0.0331515	0.221814	0.193516	Os05g0302700/Os02g0718900/Os03g0191100/Os05g0111200/Os05g0176500/Os08g0520000/Os03g0292200	7
GO:0003735	structural constituent of ribosome	molecular_function	68/841	299/14995	7.09809e-24	8.70699e-22	7.5962e-22	Os01g0860300/Os02g0287000/Os03g0756000/Os07g0224000/Os11g0135400/Os11g0433900/Os12g0150100/Os01g0100700/Os01g0191100/Os01g0205500/Os01g0706500/Os01g0752300/Os01g0823300/Os01g0896800/Os02g0103700/Os02g0105900/Os02g0229000/Os02g0529700/Os02g0534800/Os03g0109500/Os03g0297100/Os03g0343500/Os03g0579300/Os03g0598800/Os03g0798600/Os03g0807800/Os04g0473400/Os04g0605900/Os04g0612600/Os05g0207300/Os05g0270…	68
GO:0005102	receptor binding	molecular_function	5/841	5/14995	5.48737e-07	3.36559e-05	2.93622e-05	Os06g0513050/Os06g0513862/Os06g0509900/Os06g0513781/Os06g0514800	5
GO:0003777	microtubule motor activity	molecular_function	10/841	45/14995	0.0001548	0.00356039	0.00310618	Os05g0459400/Os01g0513900/Os01g0605500/Os01g0744000/Os02g0810200/Os03g0587200/Os03g0750300/Os04g0350300/Os04g0666900/Os12g0616000	10
GO:0004421	hydroxymethylglutaryl-CoA synthase activity	molecular_function	3/841	3/14995	0.000175827	0.00380613	0.00332057	Os03g0118800/Os08g0544900/Os09g0521400	3
GO:0016762	xyloglucan:xyloglucosyl transferase activity	molecular_function	6/841	17/14995	0.000221733	0.0040799	0.00355941	Os04g0604800/Os07g0480800/Os07g0529700/Os08g0240500/Os09g0395600/Os11g0539200	6
GO:0005507	copper ion binding	molecular_function	13/841	81/14995	0.000536359	0.00897182	0.00782724	Os01g0100400/Os01g0127000/Os01g0127200/Os01g0642000/Os01g0786500/Os03g0115000/Os06g0678800/Os07g0105000/Os07g0112700/Os09g0365900/Os12g0454600/Os01g0126900/Os03g0259100	13
GO:0005198	structural molecule activity	molecular_function	17/841	125/14995	0.000606532	0.00970451	0.00846646	Os01g0964133/Os02g0321900/Os01g0962600/Os02g0489400/Os03g0105600/Os03g0141000/Os03g0161100/Os03g0646100/Os03g0718100/Os04g0598200/Os05g0121500/Os05g0413200/Os08g0326400/Os08g0524400/Os08g0559200/Os09g0507800/Os09g0568800	17
GO:0004743	pyruvate kinase activity	molecular_function	4/841	9/14995	0.000986285	0.0139597	0.0121788	Os01g0276700/Os01g0660300/Os10g0571200/Os12g0145700	4
GO:0030955	potassium ion binding	molecular_function	4/841	9/14995	0.000986285	0.0139597	0.0121788	Os01g0276700/Os01g0660300/Os10g0571200/Os12g0145700	4
GO:0003674	molecular_function	molecular_function	34/841	364/14995	0.00246597	0.0336103	0.0293224	Os03g0155700/Os05g0477600/Os12g0552300/Os01g0103000/Os01g0274500/Os01g0841100/Os02g0150300/Os02g0264800/Os02g0639500/Os03g0102500/Os03g0128000/Os03g0155300/Os03g0210500/Os03g0762900/Os03g0807100/Os04g0228400/Os04g0577800/Os04g0681600/Os05g0107900/Os05g0217000/Os05g0436900/Os05g0563550/Os06g0505700/Os06g0538900/Os08g0502400/Os10g0555600/Os10g0556100/Os01g0823100/Os12g0181900/Os01g0818200/Os05g0153…	34
GO:0008107	galactoside 2-alpha-L-fucosyltransferase activity	molecular_function	3/841	6/14995	0.00309372	0.0379496	0.0331082	Os06g0211600/Os06g0212100/Os06g0212300	3
GO:0004332	fructose-bisphosphate aldolase activity	molecular_function	3/841	8/14995	0.0079584	0.0887483	0.0774262	Os05g0402700/Os01g0118000/Os10g0163340	3
GO:0004420	hydroxymethylglutaryl-CoA reductase (NADPH) activity	molecular_function	2/841	3/14995	0.00907446	0.0902541	0.07874	Os08g0512700/Os09g0492700	2
GO:0030060	L-malate dehydrogenase activity	molecular_function	3/841	9/14995	0.0114445	0.107989	0.0942122	Os01g0649100/Os05g0574400/Os08g0434300	3
GO:0004349	glutamate 5-kinase activity	molecular_function	2/841	4/14995	0.0174751	0.149554	0.130475	Os01g0848200/Os02g0657600	2
GO:0004748	ribonucleoside-diphosphate reductase activity	molecular_function	2/841	4/14995	0.0174751	0.149554	0.130475	Os06g0168600/Os06g0257450	2
GO:0008097	5S rRNA binding	molecular_function	2/841	4/14995	0.0174751	0.149554	0.130475	Os01g0896800/Os05g0270000	2
GO:0004601	peroxidase activity	molecular_function	13/841	123/14995	0.0204753	0.167442	0.146081	Os06g0546500/Os01g0205900/Os01g0270300/Os01g0327000/Os01g0327400/Os02g0833900/Os03g0121300/Os03g0563600/Os04g0688100/Os04g0688200/Os04g0689000/Os05g0499300/Os12g0178100	13
GO:0042802	identical protein binding	molecular_function	5/841	30/14995	0.0243038	0.186329	0.162558	Os10g0524600/Os01g0769200/Os01g0795200/Os03g0761500/Os06g0700000	5
GO:0004565	beta-galactosidase activity	molecular_function	3/841	12/14995	0.0264313	0.19072	0.166389	Os01g0875500/Os01g0580200/Os03g0255100	3
GO:0004190	aspartic-type endopeptidase activity	molecular_function	10/841	89/14995	0.0270644	0.191533	0.167098	Os01g0598600/Os01g0679550/Os01g0868600/Os01g0937000/Os01g0937050/Os05g0403300/Os05g0557100/Os07g0658600/Os09g0423500/Os01g0696800	10
GO:0050661	NADP or NADPH binding	molecular_function	5/841	33/14995	0.0352945	0.231935	0.202346	Os01g0273800/Os07g0112000/Os08g0512700/Os09g0492700/Os09g0549300	5
GO:0016301	kinase activity	molecular_function	34/841	441/14995	0.0373339	0.236877	0.206658	Os02g0107200/Os06g0726800/Os07g0639900/Os01g0233500/Os02g0109100/Os02g0247200/Os02g0588500/Os02g0625500/Os02g0714200/Os02g0769200/Os02g0785900/Os03g0319300/Os03g0607600/Os03g0672300/Os04g0472300/Os04g0552300/Os04g0563700/Os05g0405000/Os05g0491100/Os05g0493500/Os06g0654300/Os06g0691200/Os07g0556000/Os07g0568700/Os08g0113100/Os08g0505900/Os09g0466100/Os10g0468800/Os10g0563700/Os12g0581800/Os12g0588…	34
GO:0016868	intramolecular transferase activity, phosphotransferases	molecular_function	2/841	6/14995	0.0405267	0.248564	0.216854	Os02g0751800/Os03g0712700	2
GO:0000036	acyl carrier activity	molecular_function	3/841	15/14995	0.048263	0.283747	0.247549	Os03g0595800/Os03g0856300/Os06g0143400	3

## Sheet: TableS3.M6
ID	Description	type	GeneRatio	BgRatio	pvalue	p.adjust	qvalue	geneID	Count
GO:0005992	trehalose biosynthetic process	biological_process	5/497	21/14995	0.000513498	0.0740374	0.0698497	Os08g0409100/Os08g0414700/Os02g0753000/Os07g0624600/Os09g0376800	5
GO:0006857	oligopeptide transport	biological_process	8/497	58/14995	0.000614418	0.0740374	0.0698497	Os11g0235200/Os11g0283500/Os01g0872600/Os03g0235700/Os03g0235900/Os05g0335800/Os05g0411100/Os06g0239500	8
GO:0045449	regulation of transcription	biological_process	27/497	475/14995	0.00464491	0.259092	0.244437	Os01g0190300/Os02g0705500/Os03g0325500/Os03g0725800/Os03g0764600/Os03g0797600/Os03g0811400/Os04g0508500/Os04g0545000/Os04g0565900/Os04g0665600/Os05g0114700/Os05g0186900/Os05g0449900/Os07g0111400/Os07g0225300/Os07g0471900/Os07g0683200/Os07g0685300/Os10g0406300/Os10g0571600/Os12g0567300/Os06g0335500/Os05g0412000/Os12g0610600/Os01g0975300/Os01g0264000	27
GO:0009790	embryonic development	biological_process	5/497	38/14995	0.00797832	0.259092	0.244437	Os01g0705200/Os03g0162000/Os03g0335600/Os07g0437000/Os01g0224700	5
GO:0030154	cell differentiation	biological_process	13/497	191/14995	0.0112749	0.259092	0.244437	Os05g0196200/Os02g0153400/Os06g0692600/Os06g0717200/Os08g0376300/Os09g0423200/Os11g0232100/Os12g0235700/Os12g0567300/Os12g0632900/Os01g0927500/Os11g0695800/Os02g0116700	13
GO:0009690	cytokinin metabolic process	biological_process	2/497	6/14995	0.015051	0.259092	0.244437	Os08g0460600/Os10g0483500	2
GO:0032957	inositol trisphosphate metabolic process	biological_process	2/497	6/14995	0.015051	0.259092	0.244437	Os03g0230500/Os10g0103800	2
GO:0006952	defense response	biological_process	13/497	202/14995	0.0172785	0.262197	0.247366	Os04g0620800/Os06g0562200/Os08g0170700/Os09g0272900/Os11g0555300/Os11g0673600/Os11g0676800/Os12g0281300/Os12g0281600/Os12g0510500/Os11g0491600/Os07g0599100/Os11g0590900	13
GO:0006541	glutamine metabolic process	biological_process	2/497	9/14995	0.0338211	0.428994	0.404729	Os06g0699700/Os01g0138800	2
GO:0007275	multicellular organismal development	biological_process	15/497	282/14995	0.0491151	0.460612	0.434558	Os12g0618600/Os02g0752800/Os03g0325500/Os03g0647600/Os04g0648900/Os04g0665600/Os06g0166400/Os07g0225300/Os07g0683200/Os07g0685300/Os10g0571600/Os04g0398000/Os09g0478100/Os06g0129100/Os12g0610600	15
GO:0005773	vacuole	cellular_component	16/497	247/14995	0.00834967	0.259092	0.244437	Os11g0134400/Os11g0235200/Os11g0283500/Os01g0723800/Os01g0872600/Os03g0235700/Os03g0235900/Os05g0335800/Os05g0411100/Os06g0239500/Os06g0561800/Os08g0466200/Os12g0132300/Os12g0562700/Os04g0588700/Os04g0613900	16
GO:0005635	nuclear envelope	cellular_component	6/497	59/14995	0.0131352	0.259092	0.244437	Os02g0752800/Os03g0183200/Os03g0183300/Os04g0546800/Os04g0398000/Os09g0286600	6
GO:0046983	protein dimerization activity	molecular_function	13/497	162/14995	0.00289955	0.232931	0.219756	Os12g0152900/Os01g0190300/Os01g0808100/Os01g0859500/Os02g0132500/Os04g0637000/Os05g0186900/Os05g0414501/Os06g0719500/Os07g0624100/Os08g0176900/Os08g0357300/Os06g0335500	13
GO:0008289	lipid binding	molecular_function	10/497	133/14995	0.0130772	0.259092	0.244437	Os08g0230300/Os02g0531600/Os03g0718800/Os03g0769800/Os04g0411400/Os05g0160300/Os08g0425700/Os09g0453300/Os11g0152500/Os01g0200300	10
GO:0019139	cytokinin dehydrogenase activity	molecular_function	2/497	6/14995	0.015051	0.259092	0.244437	Os08g0460600/Os10g0483500	2
GO:0035300	inositol-1,3,4-trisphosphate 5/6-kinase activity	molecular_function	2/497	6/14995	0.015051	0.259092	0.244437	Os03g0230500/Os10g0103800	2
GO:0047325	inositol tetrakisphosphate 1-kinase activity	molecular_function	2/497	6/14995	0.015051	0.259092	0.244437	Os03g0230500/Os10g0103800	2
GO:0004499	flavin-containing monooxygenase activity	molecular_function	3/497	17/14995	0.0174073	0.262197	0.247366	Os03g0162000/Os07g0437000/Os01g0224700	3
GO:0043565	sequence-specific DNA binding	molecular_function	17/497	301/14995	0.0231782	0.328586	0.31	Os02g0232000/Os12g0152900/Os01g0808100/Os01g0859500/Os02g0132500/Os03g0769800/Os04g0545000/Os04g0637000/Os05g0320300/Os06g0719500/Os07g0111400/Os07g0684900/Os08g0176900/Os08g0357300/Os05g0155400/Os07g0606600/Os04g0541700	17
GO:0005543	phospholipid binding	molecular_function	2/497	9/14995	0.0338211	0.428994	0.404729	Os08g0467300/Os11g0244600	2
GO:0016301	kinase activity	molecular_function	22/497	441/14995	0.0374998	0.438946	0.414118	Os01g0923700/Os03g0230500/Os03g0839900/Os09g0536400/Os11g0134400/Os12g0456700/Os02g0232500/Os02g0643900/Os03g0244200/Os03g0737701/Os04g0316200/Os04g0322100/Os04g0670100/Os05g0104200/Os05g0155200/Os06g0274300/Os08g0376300/Os09g0131200/Os10g0103800/Os12g0132300/Os12g0633000/Os03g0216300	22
GO:0005544	calcium-dependent phospholipid binding	molecular_function	2/497	10/14995	0.0413642	0.438946	0.414118	Os08g0425700/Os09g0453300	2
GO:0008375	acetylglucosaminyltransferase activity	molecular_function	2/497	10/14995	0.0413642	0.438946	0.414118	Os06g0602800/Os10g0437000	2
GO:0000156	two-component response regulator activity	molecular_function	3/497	24/14995	0.0437124	0.438946	0.414118	Os01g0904700/Os01g0923700/Os06g0183100	3
GO:0030599	pectinesterase activity	molecular_function	3/497	24/14995	0.0437124	0.438946	0.414118	Os01g0880300/Os06g0711800/Os07g0607400	3

## Sheet: TableS3.M7
ID	Description	type	GeneRatio	BgRatio	pvalue	p.adjust	qvalue	geneID	Count
GO:0009791	post-embryonic development	biological_process	15/416	165/14995	5.64196e-05	0.014387	0.0137783	Os01g0351800/Os01g0821300/Os01g0935400/Os02g0673700/Os04g0475600/Os05g0343400/Os08g0490100/Os09g0334500/Os09g0417600/Os09g0417800/Os05g0478400/Os05g0322900/Os10g0536400/Os01g0277500/Os04g0678400	15
GO:0009991	response to extracellular stimulus	biological_process	10/416	114/14995	0.00126609	0.0807132	0.0772981	Os01g0821300/Os02g0802700/Os04g0556300/Os05g0343400/Os09g0334500/Os09g0417600/Os09g0417800/Os05g0478400/Os05g0322900/Os10g0536400	10
GO:0045449	regulation of transcription	biological_process	25/416	475/14995	0.00171073	0.0872472	0.0835556	Os01g0624700/Os01g0298400/Os01g0675800/Os01g0821300/Os02g0579000/Os02g0618400/Os02g0673700/Os03g0315400/Os03g0741100/Os03g0815100/Os04g0301500/Os05g0343400/Os06g0726300/Os08g0490100/Os09g0334500/Os09g0417600/Os09g0417800/Os11g0442500/Os12g0116700/Os01g0741900/Os05g0478400/Os05g0322900/Os01g0277500/Os04g0678400/Os02g0315600	25
GO:0006817	phosphate transport	biological_process	2/416	5/14995	0.00726316	0.20579	0.197082	Os06g0695800/Os08g0564000	2
GO:0006839	mitochondrial transport	biological_process	2/416	5/14995	0.00726316	0.20579	0.197082	Os08g0478700/Os04g0449000	2
GO:0008295	spermidine biosynthetic process	biological_process	2/416	5/14995	0.00726316	0.20579	0.197082	Os06g0131300/Os09g0424300	2
GO:0008219	cell death	biological_process	8/416	105/14995	0.00880685	0.224575	0.215073	Os01g0351800/Os01g0935400/Os02g0125300/Os03g0122300/Os04g0475600/Os10g0536400/Os05g0399400/Os04g0444400	8
GO:0015074	DNA integration	biological_process	3/416	18/14995	0.0126884	0.269628	0.258219	Os02g0272800/Os10g0130701/Os01g0530500	3
GO:0001539	ciliary or flagellar motility	biological_process	2/416	8/14995	0.0192443	0.327153	0.31331	Os01g0604500/Os01g0135700	2
GO:0006644	phospholipid metabolic process	biological_process	2/416	10/14995	0.029817	0.400175	0.383243	Os01g0582600/Os01g0186900	2
GO:0005985	sucrose metabolic process	biological_process	2/416	11/14995	0.0357846	0.412752	0.395288	Os03g0401300/Os04g0249500	2
GO:0005856	cytoskeleton	cellular_component	11/416	127/14995	0.000816885	0.0807132	0.0772981	Os07g0572800/Os01g0699100/Os01g0699500/Os01g0699600/Os02g0769800/Os03g0262200/Os05g0545400/Os08g0531100/Os03g0204100/Os02g0741700/Os07g0176600	11
GO:0005730	nucleolus	cellular_component	14/416	267/14995	0.0172282	0.327153	0.31331	Os01g0821300/Os04g0610400/Os04g0669200/Os08g0386200/Os08g0474000/Os09g0334500/Os12g0116700/Os03g0204100/Os03g0334000/Os04g0546300/Os04g0584300/Os05g0478400/Os05g0497200/Os05g0322900	14
GO:0009288	bacterial-type flagellum	cellular_component	2/416	8/14995	0.0192443	0.327153	0.31331	Os01g0604500/Os01g0135700	2
GO:0031227	intrinsic to endoplasmic reticulum membrane	cellular_component	2/416	13/14995	0.0489384	0.412752	0.395288	Os06g0203200/Os06g0705000	2
GO:0019904	protein domain specific binding	molecular_function	3/416	8/14995	0.00106996	0.0807132	0.0772981	Os04g0462500/Os11g0546900/Os11g0609600	3
GO:0005315	inorganic phosphate transmembrane transporter activity	molecular_function	2/416	5/14995	0.00726316	0.20579	0.197082	Os06g0695800/Os08g0564000	2
GO:0016157	sucrose synthase activity	molecular_function	2/416	6/14995	0.0106956	0.247943	0.237452	Os03g0401300/Os04g0249500	2
GO:0016791	phosphatase activity	molecular_function	4/416	39/14995	0.0223418	0.356073	0.341007	Os06g0208700/Os01g0720400/Os01g0739200/Os02g0226200	4
GO:0008171	O-methyltransferase activity	molecular_function	3/416	23/14995	0.0248712	0.373068	0.357283	Os08g0498400/Os09g0481400/Os06g0281300	3
GO:0004623	phospholipase A2 activity	molecular_function	2/416	10/14995	0.029817	0.400175	0.383243	Os01g0582600/Os01g0186900	2
GO:0043565	sequence-specific DNA binding	molecular_function	14/416	301/14995	0.0417115	0.412752	0.395288	Os01g0624700/Os02g0104100/Os09g0526600/Os01g0821300/Os05g0129300/Os05g0343400/Os09g0334500/Os09g0417600/Os09g0417800/Os12g0116700/Os05g0478400/Os05g0573500/Os05g0322900/Os10g0419300	14
GO:0016788	hydrolase activity, acting on ester bonds	molecular_function	5/416	72/14995	0.0494632	0.412752	0.395288	Os05g0209600/Os01g0612900/Os01g0649900/Os02g0669000/Os01g0214600	5

## Sheet: TableS3.M8
ID	Description	type	GeneRatio	BgRatio	pvalue	p.adjust	qvalue	geneID	Count
GO:0006096	glycolysis	biological_process	9/289	65/14995	4.02357e-06	0.000848973	0.000736948	Os06g0247500/Os03g0248600/Os06g0668200/Os05g0524400/Os06g0256500/Os01g0905800/Os03g0776000/Os05g0194900/Os08g0345700	9
GO:0006979	response to oxidative stress	biological_process	8/289	123/14995	0.00263001	0.0369955	0.0321138	Os03g0234500/Os06g0695300/Os03g0369600/Os03g0368900/Os07g0531400/Os03g0369000/Os01g0326000/Os01g0963000	8
GO:0006094	gluconeogenesis	biological_process	3/289	6/14995	0.000135735	0.00409143	0.00355156	Os06g0256500/Os03g0776000/Os10g0204400	3
GO:0016575	histone deacetylation	biological_process	2/289	5/14995	0.00356221	0.0395592	0.0343393	Os02g0215200/Os02g0214900	2
GO:0019509	L-methionine salvage from methylthioadenosine	biological_process	2/289	6/14995	0.00527544	0.0556559	0.0483119	Os04g0345800/Os10g0419400	2
GO:0005635	nuclear envelope	cellular_component	7/289	59/14995	0.000132941	0.00409143	0.00355156	Os05g0361700/Os03g0341000/Os04g0547600/Os07g0674800/Os01g0313300/Os03g0182800/Os10g0390800	7
GO:0005945	6-phosphofructokinase complex	cellular_component	4/289	14/14995	0.000116139	0.00409143	0.00355156	Os06g0247500/Os05g0524400/Os05g0194900/Os08g0345700	4
GO:0020037	heme binding	molecular_function	18/289	334/14995	8.77133e-05	0.00409143	0.00355156	Os03g0234500/Os05g0405600/Os06g0695300/Os03g0369600/Os04g0560100/Os02g0467000/Os02g0570700/Os10g0439800/Os01g0701500/Os02g0569400/Os02g0569900/Os03g0368900/Os07g0531400/Os02g0649800/Os03g0369000/Os08g0429800/Os01g0326000/Os01g0963000	18
GO:0004553	hydrolase activity, hydrolyzing O-glycosyl compounds	molecular_function	11/289	202/14995	0.00189685	0.0326276	0.0283223	Os11g0701400/Os05g0248200/Os10g0416500/Os04g0664800/Os05g0247800/Os08g0518900/Os11g0701600/Os11g0701500/Os11g0700900/Os01g0947000/Os06g0696600	11
GO:0004601	peroxidase activity	molecular_function	9/289	123/14995	0.000626487	0.0165236	0.0143433	Os03g0234500/Os06g0695300/Os03g0369600/Os12g0541300/Os03g0368900/Os07g0531400/Os03g0369000/Os01g0326000/Os01g0963000	9
GO:0043169	cation binding	molecular_function	9/289	154/14995	0.00300773	0.0395592	0.0343393	Os11g0701400/Os05g0248200/Os10g0416500/Os05g0247800/Os08g0518900/Os11g0701600/Os11g0701500/Os11g0700900/Os01g0947000	9
GO:0000287	magnesium ion binding	molecular_function	7/289	86/14995	0.0013468	0.0284174	0.0246677	Os03g0293500/Os04g0389100/Os05g0469800/Os05g0469600/Os03g0361700/Os04g0179700/Os02g0571100	7
GO:0030976	thiamin pyrophosphate binding	molecular_function	4/289	12/14995	5.921e-05	0.00409143	0.00355156	Os03g0293500/Os04g0389100/Os05g0469800/Os05g0469600	4
GO:0003872	6-phosphofructokinase activity	molecular_function	4/289	14/14995	0.000116139	0.00409143	0.00355156	Os06g0247500/Os05g0524400/Os05g0194900/Os08g0345700	4
GO:0016831	carboxy-lyase activity	molecular_function	3/289	11/14995	0.00104231	0.0244364	0.0212119	Os03g0293500/Os05g0469800/Os05g0469600	3
GO:0004347	glucose-6-phosphate isomerase activity	molecular_function	2/289	4/14995	0.00216486	0.0326276	0.0283223	Os06g0256500/Os03g0776000	2
GO:0005375	copper ion transmembrane transporter activity	molecular_function	2/289	4/14995	0.00216486	0.0326276	0.0283223	Os09g0440700/Os05g0424700	2
GO:0051213	dioxygenase activity	molecular_function	2/289	4/14995	0.00216486	0.0326276	0.0283223	Os04g0345800/Os10g0419400	2
GO:0004407	histone deacetylase activity	molecular_function	2/289	5/14995	0.00356221	0.0395592	0.0343393	Os02g0215200/Os02g0214900	2
GO:0047334	diphosphate-fructose-6-phosphate 1-phosphotransferase activity	molecular_function	2/289	5/14995	0.00356221	0.0395592	0.0343393	Os06g0247500/Os08g0345700	2

## Sheet: TableS3.M9
ID	Description	type	GeneRatio	BgRatio	pvalue	p.adjust	qvalue	geneID	Count
GO:0006952	defense response	biological_process	11/436	202/14995	0.0343089	0.244451	0.217816	Os03g0300400/Os06g0158500/Os03g0709200/Os07g0481300/Os10g0473950/Os11g0227200/Os01g0308300/Os02g0262800/Os03g0297600/Os05g0479700/Os05g0479800	11
GO:0009991	response to extracellular stimulus	biological_process	8/436	114/14995	0.0181266	0.239722	0.213603	Os03g0291500/Os04g0474800/Os01g0734000/Os01g0826400/Os06g0158100/Os01g0185900/Os05g0528500/Os03g0335200	8
GO:0016567	protein ubiquitination	biological_process	7/436	65/14995	0.00272477	0.0690276	0.0615066	Os02g0234300/Os02g0822900/Os06g0238000/Os06g0275700/Os04g0686000/Os06g0248500/Os01g0865700	7
GO:0019725	cellular homeostasis	biological_process	6/436	72/14995	0.0181633	0.239722	0.213603	Os01g0719600/Os05g0472700/Os07g0257200/Os07g0103100/Os05g0472400/Os02g0530100	6
GO:0009835	ripening	biological_process	4/436	36/14995	0.0199223	0.239722	0.213603	Os10g0345100/Os03g0626700/Os03g0858800/Os07g0108200	4
GO:0005773	vacuole	cellular_component	12/436	247/14995	0.0576422	0.347417	0.309564	Os10g0345100/Os02g0740400/Os03g0626700/Os03g0858800/Os04g0401700/Os06g0270200/Os05g0548300/Os07g0108200/Os10g0579800/Os05g0312600/Os05g0577500/Os11g0155600	12
GO:0000151	ubiquitin ligase complex	cellular_component	7/436	55/14995	0.00101799	0.0464203	0.0413625	Os02g0234300/Os02g0822900/Os06g0238000/Os06g0275700/Os04g0686000/Os06g0248500/Os01g0865700	7
GO:0020037	heme binding	molecular_function	21/436	334/14995	0.000796497	0.0454003	0.0404537	Os10g0109600/Os09g0538600/Os02g0108800/Os05g0320700/Os05g0382500/Os07g0644600/Os07g0694300/Os10g0317900/Os01g0854800/Os02g0185200/Os03g0367101/Os10g0512400/Os10g0320100/Os10g0109300/Os10g0486100/Os04g0101400/Os05g0415800/Os06g0274800/Os07g0647200/Os07g0677300/Os06g0591600	21
GO:0043565	sequence-specific DNA binding	molecular_function	20/436	301/14995	0.000530468	0.0403156	0.0359229	Os09g0489500/Os11g0152700/Os06g0614100/Os06g0662200/Os06g0724000/Os09g0280500/Os12g0636200/Os01g0302500/Os07g0129700/Os11g0218000/Os08g0416000/Os01g0730700/Os01g0734000/Os01g0826400/Os06g0158100/Os01g0185900/Os05g0528500/Os09g0456800/Os03g0335200/Os07g0182000	20
GO:0030246	carbohydrate binding	molecular_function	18/436	185/14995	7.69152e-06	0.00175367	0.00156259	Os08g0203700/Os02g0710500/Os03g0241400/Os05g0258400/Os07g0537500/Os07g0542600/Os12g0486900/Os02g0767400/Os04g0634500/Os07g0537200/Os07g0537600/Os11g0681400/Os04g0531500/Os04g0368000/Os07g0535800/Os01g0113350/Os01g0548600/Os05g0493100	18
GO:0019825	oxygen binding	molecular_function	15/436	186/14995	0.000357289	0.0403156	0.0359229	Os02g0108800/Os03g0140200/Os05g0320700/Os05g0382500/Os07g0644600/Os10g0317900/Os01g0854800/Os02g0185200/Os10g0512400/Os10g0320100/Os10g0486100/Os04g0101400/Os05g0415800/Os07g0647200/Os06g0591600	15
GO:0004497	monooxygenase activity	molecular_function	14/436	194/14995	0.00163806	0.0533539	0.0475406	Os02g0108800/Os05g0320700/Os05g0382500/Os07g0644600/Os10g0317900/Os01g0854800/Os02g0185200/Os03g0367101/Os10g0512400/Os10g0320100/Os10g0486100/Os04g0101400/Os05g0415800/Os07g0647200	14
GO:0004553	hydrolase activity, hydrolyzing O-glycosyl compounds	molecular_function	13/436	202/14995	0.00625819	0.118906	0.10595	Os10g0577500/Os07g0538000/Os11g0702100/Os01g0134900/Os04g0474800/Os04g0664900/Os06g0614100/Os02g0123700/Os02g0262800/Os07g0421300/Os07g0647200/Os01g0663300/Os11g0701800	13
GO:0005529	sugar binding	molecular_function	10/436	142/14995	0.00857426	0.150379	0.133995	Os09g0454900/Os01g0587400/Os06g0328400/Os10g0442000/Os11g0133500/Os05g0165900/Os03g0772600/Os06g0229200/Os01g0885700/Os08g0125800	10
GO:0004601	peroxidase activity	molecular_function	8/436	123/14995	0.027164	0.244451	0.217816	Os10g0109600/Os08g0453700/Os09g0538600/Os07g0694300/Os09g0438000/Os10g0109300/Os06g0274800/Os07g0677300	8
GO:0016747	transferase activity, transferring acyl groups other than amino-acyl groups	molecular_function	7/436	59/14995	0.0015494	0.0533539	0.0475406	Os01g0291500/Os03g0185700/Os05g0136900/Os05g0278500/Os11g0507200/Os09g0543900/Os11g0182200	7
GO:0004842	ubiquitin-protein ligase activity	molecular_function	7/436	67/14995	0.00323928	0.0738556	0.0658086	Os02g0234300/Os02g0822900/Os06g0238000/Os06g0275700/Os04g0686000/Os06g0248500/Os01g0865700	7

## Sheet: TableS3.M10
ID	Description	type	GeneRatio	BgRatio	pvalue	p.adjust	qvalue	geneID	Count
GO:0006979	response to oxidative stress	biological_process	15/408	123/14995	1.23435e-06	2.38229e-05	1.79305e-05	Os03g0762300/Os06g0521400/Os10g0363300/Os03g0339400/Os03g0368300/Os05g0135400/Os05g0162000/Os06g0521500/Os06g0521900/Os06g0522300/Os06g0681600/Os07g0104500/Os07g0694700/Os07g0639400/Os07g0677200	15
GO:0006032	chitin catabolic process	biological_process	6/408	19/14995	7.85611e-06	0.000126352	9.51003e-05	Os10g0542900/Os11g0591800/Os11g0592000/Os11g0592100/Os02g0605900/Os05g0399300	6
GO:0042742	defense response to bacterium	biological_process	3/408	4/14995	7.83788e-05	0.00100847	0.000759037	Os11g0591800/Os11g0592000/Os11g0592100	3
GO:0050832	defense response to fungus	biological_process	3/408	4/14995	7.83788e-05	0.00100847	0.000759037	Os11g0591800/Os11g0592000/Os11g0592100	3
GO:0016998	cell wall macromolecule catabolic process	biological_process	6/408	29/14995	0.000109205	0.00131729	0.000991468	Os10g0542900/Os11g0591800/Os11g0592000/Os11g0592100/Os02g0605900/Os05g0399300	6
GO:0009664	plant-type cell wall organization	biological_process	4/408	15/14995	0.000580892	0.00622846	0.0046879	Os03g0155900/Os01g0248900/Os05g0276500/Os02g0267200	4
GO:0055114	oxidation reduction	biological_process	12/408	146/14995	0.000647479	0.00657702	0.00495026	Os09g0507300/Os01g0827300/Os01g0850800/Os03g0101600/Os04g0339400/Os04g0359700/Os09g0400400/Os10g0113000/Os12g0258700/Os04g0229100/Os03g0189400/Os03g0237100	12
GO:0006568	tryptophan metabolic process	biological_process	3/408	9/14995	0.00148645	0.0136612	0.0102822	Os02g0266000/Os07g0182100/Os09g0255400	3
GO:0016049	cell growth	biological_process	8/408	83/14995	0.00186449	0.0163567	0.012311	Os03g0155900/Os01g0248900/Os01g0648000/Os01g0928600/Os04g0552200/Os05g0276500/Os03g0576200/Os02g0267200	8
GO:0015671	oxygen transport	biological_process	2/408	3/14995	0.0021757	0.0167964	0.012642	Os03g0226200/Os03g0233900	2
GO:0030418	nicotianamine biosynthetic process	biological_process	2/408	3/14995	0.0021757	0.0167964	0.012642	Os03g0307200/Os03g0307300	2
GO:0008219	cell death	biological_process	8/408	105/14995	0.00788057	0.0524466	0.0394744	Os08g0390700/Os09g0400400/Os10g0542900/Os01g0177400/Os02g0605900/Os04g0581100/Os04g0229100/Os05g0399300	8
GO:0046274	lignin catabolic process	biological_process	3/408	16/14995	0.00860197	0.053227	0.0400618	Os01g0827300/Os01g0850800/Os12g0258700	3
GO:0040007	growth	biological_process	7/408	86/14995	0.0089213	0.053227	0.0400618	Os01g0173900/Os01g0696600/Os04g0620000/Os01g0533900/Os04g0209200/Os08g0398300/Os08g0509100	7
GO:0006629	lipid metabolic process	biological_process	23/408	497/14995	0.00945383	0.053227	0.0400618	Os07g0528200/Os08g0390700/Os01g0652300/Os01g0928600/Os03g0365800/Os04g0178300/Os05g0390000/Os05g0506600/Os05g0506800/Os06g0229400/Os06g0568600/Os07g0190000/Os07g0416900/Os07g0417200/Os08g0476900/Os08g0477100/Os08g0477500/Os08g0509100/Os11g0474800/Os01g0177400/Os06g0569500/Os07g0580900/Os10g0394000	23
GO:0009991	response to extracellular stimulus	biological_process	8/408	114/14995	0.0126201	0.0640968	0.048243	Os01g0289600/Os01g0586800/Os06g0146250/Os07g0630400/Os09g0491100/Os09g0511600/Os10g0323500/Os10g0580400	8
GO:0048046	apoplast	cellular_component	18/408	56/14995	3.79216e-15	2.43963e-13	1.83621e-13	Os01g0827300/Os01g0850800/Os04g0617900/Os08g0188900/Os08g0189200/Os08g0189300/Os08g0189400/Os08g0189500/Os08g0189600/Os08g0189700/Os08g0189850/Os08g0189900/Os12g0154700/Os12g0154800/Os12g0154900/Os12g0155000/Os12g0258700/Os02g0491600	18
GO:0005576	extracellular region	cellular_component	20/408	192/14995	2.90435e-07	7.00674e-06	5.27368e-06	Os02g0270200/Os03g0155900/Os09g0507300/Os01g0248900/Os02g0269600/Os02g0271000/Os03g0194600/Os03g0365800/Os04g0552200/Os05g0276500/Os05g0506600/Os05g0506800/Os06g0229400/Os07g0127500/Os07g0127600/Os07g0129200/Os07g0129300/Os10g0191300/Os10g0394000/Os02g0267200	20
GO:0005773	vacuole	cellular_component	15/408	247/14995	0.00320509	0.0237916	0.017907	Os01g0173900/Os01g0696600/Os04g0620000/Os01g0337500/Os01g0533900/Os03g0188100/Os04g0209200/Os04g0597600/Os07g0502200/Os10g0554200/Os05g0100600/Os03g0576200/Os01g0955100/Os12g0603800/Os02g0699000	15
GO:0045735	nutrient reservoir activity	molecular_function	15/408	32/14995	9.5375e-16	1.84074e-13	1.38545e-13	Os04g0617900/Os08g0188900/Os08g0189200/Os08g0189300/Os08g0189400/Os08g0189500/Os08g0189600/Os08g0189700/Os08g0189850/Os08g0189900/Os12g0154700/Os12g0154800/Os12g0154900/Os12g0155000/Os02g0491600	15
GO:0030145	manganese ion binding	molecular_function	15/408	34/14995	2.97705e-15	2.43963e-13	1.83621e-13	Os04g0617900/Os08g0188900/Os08g0189200/Os08g0189300/Os08g0189400/Os08g0189500/Os08g0189600/Os08g0189700/Os08g0189850/Os08g0189900/Os12g0154700/Os12g0154800/Os12g0154900/Os12g0155000/Os02g0491600	15
GO:0020037	heme binding	molecular_function	38/408	334/14995	6.95381e-14	3.35521e-12	2.52533e-12	Os02g0529800/Os03g0762300/Os05g0482400/Os06g0294600/Os06g0521400/Os09g0447500/Os10g0363300/Os01g0728300/Os02g0184900/Os02g0185300/Os02g0666500/Os03g0226200/Os03g0233900/Os03g0339400/Os03g0368300/Os03g0570100/Os04g0178400/Os04g0180400/Os05g0135400/Os05g0162000/Os06g0521500/Os06g0521900/Os06g0522300/Os06g0568600/Os06g0681600/Os07g0104500/Os07g0635200/Os10g0139700/Os10g0165300/Os10g0524700/Os12g0268…	38
GO:0019825	oxygen binding	molecular_function	23/408	186/14995	1.35855e-09	5.24401e-08	3.94695e-08	Os02g0529800/Os05g0482400/Os06g0294600/Os09g0447500/Os01g0728300/Os02g0184900/Os02g0185300/Os02g0666500/Os03g0226200/Os03g0233900/Os03g0570100/Os04g0178400/Os04g0180400/Os06g0568600/Os07g0635200/Os10g0139700/Os10g0165300/Os10g0524700/Os12g0268000/Os06g0569500/Os01g0627600/Os02g0467600/Os01g0183600	23
GO:0004497	monooxygenase activity	molecular_function	21/408	194/14995	7.55415e-08	2.42992e-06	1.8289e-06	Os02g0529800/Os05g0482400/Os06g0294600/Os09g0447500/Os01g0728300/Os02g0184900/Os02g0185300/Os02g0666500/Os03g0570100/Os04g0178400/Os04g0180400/Os06g0568600/Os07g0635200/Os10g0139700/Os10g0165300/Os10g0524700/Os12g0268000/Os06g0569500/Os01g0627600/Os02g0467600/Os01g0183600	21
GO:0016887	ATPase activity	molecular_function	15/408	102/14995	1.03314e-07	2.84852e-06	2.14396e-06	Os01g0173900/Os01g0696600/Os04g0620000/Os07g0522500/Os01g0533900/Os02g0208300/Os02g0528900/Os04g0209200/Os08g0398000/Os08g0398300/Os11g0587600/Os01g0609300/Os01g0836600/Os05g0120200/Os06g0554800	15
GO:0004601	peroxidase activity	molecular_function	15/408	123/14995	1.23435e-06	2.38229e-05	1.79305e-05	Os03g0762300/Os06g0521400/Os10g0363300/Os03g0339400/Os03g0368300/Os05g0135400/Os05g0162000/Os06g0521500/Os06g0521900/Os06g0522300/Os06g0681600/Os07g0104500/Os07g0694700/Os07g0639400/Os07g0677200	15
GO:0004568	chitinase activity	molecular_function	6/408	19/14995	7.85611e-06	0.000126352	9.51003e-05	Os10g0542900/Os11g0591800/Os11g0592000/Os11g0592100/Os02g0605900/Os05g0399300	6
GO:0005507	copper ion binding	molecular_function	10/408	81/14995	6.67851e-05	0.000991502	0.000746262	Os09g0507300/Os09g0572700/Os01g0827300/Os01g0850550/Os01g0850800/Os06g0718400/Os10g0346300/Os11g0641500/Os12g0258700/Os08g0137900	10
GO:0004197	cysteine-type endopeptidase activity	molecular_function	7/408	51/14995	0.000432001	0.00490449	0.00369141	Os09g0565000/Os01g0330200/Os01g0347500/Os01g0348000/Os09g0564200/Os09g0564600/Os09g0564700	7
GO:0043169	cation binding	molecular_function	12/408	154/14995	0.00103684	0.0100055	0.00753072	Os01g0946700/Os01g0941200/Os01g0946500/Os01g0946600/Os04g0480900/Os04g0481000/Os09g0491100/Os09g0511600/Os10g0323500/Os11g0701000/Os01g0660200/Os08g0518800	12
GO:0030410	nicotianamine synthase activity	molecular_function	2/408	3/14995	0.0021757	0.0167964	0.012642	Os03g0307200/Os03g0307300	2
GO:0042626	ATPase activity, coupled to transmembrane movement of substances	molecular_function	5/408	42/14995	0.00540819	0.0386585	0.0290967	Os01g0173900/Os01g0696600/Os04g0620000/Os01g0533900/Os04g0209200	5
GO:0046872	metal ion binding	molecular_function	12/408	189/14995	0.00564852	0.0389344	0.0293043	Os01g0148000/Os07g0442900/Os08g0509100/Os11g0484000/Os11g0704500/Os12g0567800/Os12g0568200/Os12g0570700/Os12g0571000/Os12g0571100/Os01g0927300/Os01g0249700	12
GO:0008471	laccase activity	molecular_function	3/408	16/14995	0.00860197	0.053227	0.0400618	Os01g0827300/Os01g0850800/Os12g0258700	3
GO:0004553	hydrolase activity, hydrolyzing O-glycosyl compounds	molecular_function	12/408	202/14995	0.00939927	0.053227	0.0400618	Os01g0946700/Os01g0941200/Os01g0946500/Os01g0946600/Os04g0480900/Os04g0481000/Os09g0491100/Os09g0511600/Os10g0323500/Os11g0701000/Os01g0660200/Os08g0518800	12
GO:0004842	ubiquitin-protein ligase activity	molecular_function	6/408	67/14995	0.00965257	0.053227	0.0400618	Os01g0148000/Os02g0539200/Os02g0665800/Os02g0738200/Os03g0240600/Os10g0552400	6
GO:0008061	chitin binding	molecular_function	2/408	6/14995	0.0103025	0.05374	0.0404479	Os02g0605900/Os05g0399300	2
GO:0008519	ammonium transmembrane transporter activity	molecular_function	2/408	6/14995	0.0103025	0.05374	0.0404479	Os01g0831300/Os02g0620600	2
