# Supplementary material for: Integrated omic analysis provides insights into the molecular regulation of stress tolerance by partial root-zone drying in rice
Source: Front Plant Sci. 2023 Jun 9;14:1156514. doi: 10.3389/fpls.2023.1156514 (PMC10288491; doi:10.3389/fpls.2023.1156514)
Supplement: Supplementary file 1 [file DataSheet_1.zip › Table S6.xlsx]

## Sheet: tableS6
CAS	leaf_DEM	root_DEM	Name	Class	PEG_L	NT_L	PRD_L	PRD_R	PEG_R	NT_R	PRDPEG_R	Major_Class	cluster
CAS_"5959-95-5"	1	1	D-glutamine	Amino Acid And Derivatives	1.61096	3.73449	2.45455	3.11207	1.33157	3.14151	2.81484	1_AA and derivatives	1
CAS_"585-21-7"	1	1	Glutamine	Amino Acid And Derivatives	1.5516	3.71813	2.53027	3.2267	1.3392	3.11503	2.71907	1_AA and derivatives	1
CAS_"1946-82-3"	0	1	N2-Acetyl-L-lysine	Amino Acid And Derivatives	2.76755	3.25965	1.7728	2.67969	1.64077	3.85414	2.22539	1_AA and derivatives	1
CAS_"535-75-1"	1	1	Pipecolic acid	Amino Acid And Derivatives	1.62928	3.58777	2.58295	3.22133	1.16357	3.35697	2.65813	1_AA and derivatives	1
CAS_"70-54-2"	1	1	Lysine	Amino Acid And Derivatives	1.59576	3.64642	2.55782	3.21239	1.22454	3.33638	2.62668	1_AA and derivatives	1
CAS_"1492-24-6"	0	1	H-Abu-OH	Amino Acid And Derivatives	1.91382	3.27083	2.61535	2.6986	1.6163	3.81942	2.26568	1_AA and derivatives	1
CAS_"687-69-4"	0	1	Ala-gly	Amino Acid And Derivatives	1.63553	3.55465	2.60983	3.29919	1.31979	3.24197	2.53905	1_AA and derivatives	1
CAS_"52-52-8"	1	1	Cycloleucine	Amino Acid And Derivatives	1.55667	3.81348	2.42986	3.22906	1.14523	3.45423	2.57148	1_AA and derivatives	1
CAS_"6157-06-8"	1	1	Asp-glu	Amino Acid And Derivatives	2.55322	3.69923	1.54754	3.60787	1.79992	3.20734	1.78487	1_AA and derivatives	1
CAS_"56-87-1"	1	1	L-lysine	Amino Acid And Derivatives	1.67872	3.74595	2.37532	3.28902	1.24508	3.3134	2.5525	1_AA and derivatives	1
CAS_"6899-04-3"	0	1	DL-Glutamine	Amino Acid And Derivatives	1.63751	3.64038	2.52211	3.27983	1.21269	3.45009	2.45739	1_AA and derivatives	1
CAS_"56-85-9"	0	1	L-Glutamine	Amino Acid And Derivatives	1.99388	3.39267	2.41345	3.8084	1.45384	2.68885	2.44891	1_AA and derivatives	1
CAS_"1118-68-9"	0	1	N-Methylsarcosine	Amino Acid And Derivatives	1.76295	3.60326	2.43379	2.76296	1.40698	3.9369	2.29316	1_AA and derivatives	1
CAS_"74-79-3"	1	1	L-arginine	Amino Acid And Derivatives	1.72175	3.64893	2.42932	3.54258	2.2958	3.14834	1.41327	1_AA and derivatives	1
CAS_"626-72-2"	1	1	L-Homocystine	Amino Acid And Derivatives	2.39136	3.48406	1.92458	3.31252	1.77834	3.68187	1.62727	1_AA and derivatives	1
CAS_"7298-84-2"	1	0	L-Leucyl-L-alanine	Amino Acid And Derivatives	1.67043	3.73936	2.39021	3.0154	2.33982	3.42385	1.62094	1_AA and derivatives	1
CAS_"6205-08-9"	0	1	N-Acetylornithine	Amino Acid And Derivatives	1.91417	3.57112	2.31471	2.15576	1.68114	4.12264	2.44046	1_AA and derivatives	1
CAS_"1187-84-4"	1	1	S-Methyl-L-cysteine	Amino Acid And Derivatives	2.12058	3.61014	2.06928	3.57534	1.66355	3.44929	1.71182	1_AA and derivatives	1
CAS_"1949-89-9"	0	1	2-Deoxy-D-galactose	Carbohydrates And Its Derivatives	2.65219	3.24095	1.90686	2.81214	1.72856	3.71574	2.14356	2_Carbohydrates and derivatives	1
CAS_"57-04-5"	0	1	Dihydroxyacetone phosphate	Carbohydrates And Its Derivatives	2.55093	3.39678	1.85229	3.07839	1.43874	3.54721	2.33567	2_Carbohydrates and derivatives	1
CAS_"20479-58-7"	1	0	Sorbitol 6-phosphate	Carbohydrates And Its Derivatives	2.44416	3.59264	1.7632	2.46924	1.74061	3.45299	2.73715	2_Carbohydrates and derivatives	1
CAS_"35890-39-2"	1	0	6-Sialyllactose	Carbohydrates And Its Derivatives	1.82926	3.65048	2.32026	2.97541	2.00065	3.37203	2.0519	2_Carbohydrates and derivatives	1
CAS_"106-51-4"	0	1	Quinone	Carbonyl compounds	1.94393	2.80637	3.0497	2.70211	1.4865	3.8288	2.38259	2_Carbohydrates and derivatives	1
CAS_"541-91-3"	0	1	Muscone	Carbonyl compounds	2.13795	3.19707	2.46498	2.21752	1.81602	3.95154	2.41492	2_Carbohydrates and derivatives	1
CAS_"3268-49-3"	1	1	Methional	Carbonyl compounds	1.75803	3.75112	2.29086	2.40898	1.52689	4.0923	2.37183	2_Carbohydrates and derivatives	1
CAS_"488-82-4"	1	0	D-Arabitol	Sugar Alcohols	2.0474	3.68553	2.06707	3.62779	1.97948	3.23321	1.55951	2_Carbohydrates and derivatives	1
CAS_"63-75-2"	0	1	Arecoline	Alkaloids and derivatives	2.40046	3.0964	2.30314	2.74754	1.44283	3.25891	2.95072	3_Secondary metabolism-- Alkaloids and derivatives	1
CAS_"86438-79-1"	0	1	Cocamidopropyl betaine	Alkaloids and derivatives	1.85361	3.22419	2.72221	3.46771	1.56252	3.55451	1.81526	3_Secondary metabolism-- Alkaloids and derivatives	1
CAS_"1086-80-2"	0	1	Lumichrome	Alkaloids and derivatives	2.24704	3.0523	2.50066	3.66747	1.80264	3.07915	1.85074	3_Secondary metabolism-- Alkaloids and derivatives	1
CAS_"486-70-4"	1	0	lupinine	Alkaloids and derivatives	1.81009	3.73851	2.2514	3.21757	1.90544	3.37702	1.89998	3_Secondary metabolism-- Alkaloids and derivatives	1
CAS_"7295-86-5"	0	1	p-Coumaroylagmatine	Cinnamic acids and derivatives	2.13723	3.40894	2.25383	1.79539	2.06547	3.82881	2.71033	3_Secondary metabolism-- Anthocyanins/ Chalconnes/ Phenylpropanoids and derivatives	1
CAS_"2545-00-8"	1	1	Afzelechin	Flavonoids	3.07953	3.12634	1.59413	3.0333	1.69924	3.5053	2.16216	3_Secondary metabolism-- Anthocyanins/ Chalconnes/ Phenylpropanoids and derivatives	1
CAS_"133-04-0"	0	1	Asarinin	Phenylpropanoids	2.44879	3.27234	2.07887	2.13136	2.15466	4.11021	2.00378	3_Secondary metabolism-- Anthocyanins/ Chalconnes/ Phenylpropanoids and derivatives	1
CAS_"3690-05-9"	0	1	P-Coumaryl Alcohol	Phenylpropanoids and polyketides	2.63319	3.21544	1.95137	2.36229	2.10731	3.76469	2.1657	3_Secondary metabolism-- Anthocyanins/ Chalconnes/ Phenylpropanoids and derivatives	1
CAS_"8007-70-3"	1	1	Anise oil	Benzene and substituted derivatives	1.65734	2.63601	3.50665	2.62226	1.13981	3.14655	3.49138	3_Secondary metabolism-- Benzene, Benzoic acids and derivatives	1
CAS_"6790-58-5"	1	0	Ambroxane	Ethers	2.21357	3.49838	2.08804	2.92169	1.37066	3.64573	2.46192	3_Secondary metabolism-- others	1
CAS_"512-04-9"	0	1	Diosgenin	Terpene	1.65493	3.23666	2.90841	2.14167	1.8644	3.7631	2.63083	3_Secondary metabolism-- Terpene and terpenoids	1
CAS_"83-88-5"	0	1	Vitamin B2	Vitamins	1.71861	3.203	2.87839	3.14988	1.37266	3.71192	2.16553	3_Secondary metabolism-- vitamins	1
CAS_"65-23-6"	0	1	Pyridoxine	Vitamins	1.78859	3.50334	2.50807	3.09931	1.63038	3.70602	1.96429	3_Secondary metabolism-- vitamins	1
CAS_"818-38-2"	1	1	Diethyl glutarate	Fatty Acyls	2.81177	3.40341	1.58481	2.84147	1.47779	3.69151	2.38923	4_Lipid metabolism	1
CAS_"871333-53-8"	0	1	16-Hydroxy-hexadecanoic acid	Fatty Acyls	2.34812	3.59711	1.85477	3.06754	1.321	3.63563	2.37582	4_Lipid metabolism	1
CAS_"80-78-4"	0	1	Solanidine	Steroids and steroid derivatives	2.12684	2.87522	2.79793	2.26344	1.93813	4.22058	1.97785	4_Lipid metabolism	1
CAS_"2793-06-8"	0	1	dADP	Nucleotide And Its Derivates	1.70454	2.8997	3.19575	2.85254	1.47675	3.18478	2.88593	5_Nucleotide and derivatives	1
CAS_"207121-53-7"	1	0	2'-Deoxycytidine	Nucleotide And Its Derivates	1.70686	3.31707	2.77607	3.29939	2.1187	2.92433	2.05757	5_Nucleotide and derivatives	1
CAS_"4338-48-1"	0	1	N6-(2-Hydroxyethyl)adenosine	Nucleotide And Its Derivates	1.9764	3.05247	2.77113	3.67073	1.86946	3.32928	1.53053	5_Nucleotide and derivatives	1
CAS_"2140-79-6"	0	1	2'-O-methyladenosine	Nucleotide And Its Derivates	2.18641	2.89227	2.72132	3.7008	1.65806	3.35977	1.68137	5_Nucleotide and derivatives	1
CAS_"58-61-7"	1	1	Adenosine	Nucleotide And Its Derivates	2.56917	3.54176	1.68907	3.21635	1.73954	3.76272	1.68139	5_Nucleotide and derivatives	1
CAS_"958-09-8"	0	1	Deoxyadenosine	Nucleotide And Its Derivates	1.90237	3.36828	2.52935	3.83663	1.66141	3.21612	1.68584	5_Nucleotide and derivatives	1
CAS_"7013-16-3"	0	1	Hypoxanthine-9-beta-D-Arabinofuranoside	Nucleotide And Its Derivates	2.07361	3.57668	2.14971	3.41788	1.90424	3.41381	1.66408	5_Nucleotide and derivatives	1
CAS_"17176-17-9"	1	0	S-Adenosyl-methionine	Nucleotide And Its Derivates	2.00552	3.80625	1.98824	2.95139	1.83231	3.54543	2.07087	5_Nucleotide and derivatives	1
CAS_"73-24-5"	0	1	Adenine	Purines and purine derivatives	1.96282	2.55045	3.28673	3.25797	1.66234	3.77251	1.70718	5_Nucleotide and derivatives	1
CAS_"82-82-6"	0	1	4-Pyridoxate	Pyridines and derivatives	1.90396	3.44736	2.44868	2.87065	1.81294	3.97568	1.74073	5_Nucleotide and derivatives	1
CAS_"85-87-0"	1	0	Pyridoxamine	Pyridines and derivatives	1.8492	3.65393	2.29686	3.16335	1.76761	3.21484	2.25421	5_Nucleotide and derivatives	1
CAS_"500-05-0"	0	1	Coumalic acid	Organic Acid And Its Derivatives	1.76128	3.36239	2.67632	3.46896	1.60661	3.5043	1.82013	5_Organic acids and derivatives	1
CAS_"2623-91-8"	0	1	D-2-Aminobutyric acid	Organic Acid And Its Derivatives	2.54103	2.94794	2.31103	2.50393	1.69624	4.01806	2.18177	5_Organic acids and derivatives	1
CAS_"884-33-3"	0	1	alpha-Benzylsuccinic acid	Organic Acid And Its Derivatives	2.11683	3.31974	2.36343	2.9157	1.71572	3.70735	2.06123	5_Organic acids and derivatives	1
CAS_"62989-33-7"	0	1	Sapropterin	Organoheterocyclic compounds	2.39857	3.5388	1.86263	2.08565	1.92155	3.84163	2.55117	5_Organic acids and derivatives	1
CAS_"1670-81-1"	1	1	Indole-5-carboxylic acid	Indoles and derivatives	2.85006	3.36482	1.58512	2.95828	1.71152	3.56422	2.16598	6_Hormones	1
CAS_"879-37-8"	1	1	Indole-3-acetamide	Indoles and derivatives	1.77941	3.63456	2.38602	3.34352	2.27524	3.43672	1.34452	6_Hormones	1
CAS_"83087-94-9"	1	0	iP9G	Phytohormones	1.75536	3.71356	2.33108	2.61532	1.98422	2.96479	2.83567	6_Hormones	1
CAS_"35973-18-3"	0	1	4-Hydroxy-6-methylquinoline-3-carboxylic acid	Quinolines and derivatives	2.58627	3.21384	1.99989	2.54774	2.08662	4.02879	1.73685	7_Cofactors, electric carriers and others	1
CAS_"62-57-7"	0	1	2-Aminoisobutyric acid	Amino acids and derivatives	2.10928	3.32991	2.36081	2.57535	1.4115	3.98212	2.43103	#N/A	1
CAS_"96-81-1"	0	1	N-Acetyl-L-valine	Amino Acid And Derivatives	1.59256	3.12866	3.07878	1.5168	3.38546	1.84985	3.64789	1_AA and derivatives	2
CAS_"1190-49-4"	0	1	L-Homocitrulline	Amino Acid And Derivatives	1.7128	2.91691	3.17029	2.00376	2.92929	1.79809	3.66886	1_AA and derivatives	2
CAS_"103404-90-6"	0	1	D-2-Hydroxypentanedioic acid	Amino Acid And Derivatives	1.95637	2.41714	3.42649	1.8689	3.32668	1.46858	3.73584	1_AA and derivatives	2
CAS_"1116-22-9"	0	1	gamma-Glutamylglutamic acid	Amino Acid And Derivatives	2.36238	2.31585	3.12178	2.39336	2.29935	1.79315	3.91414	1_AA and derivatives	2
CAS_"597-12-6"	1	0	Melezitose	Carbohydrates And Its Derivatives	2.07044	2.07921	3.65035	2.14393	2.63286	1.91937	3.70385	2_Carbohydrates and derivatives	2
CAS_"71991-88-3"	0	1	Petunidin 3-O-glucoside	Anthocyanins	2.34257	2.50848	2.94895	2.26445	2.58615	1.80164	3.74776	3_Secondary metabolism-- Anthocyanins/ Chalconnes/ Phenylpropanoids and derivatives	2
CAS_"823-22-3"	0	1	delta-Hexanolactone	Lactones	1.76266	2.74539	3.29195	1.36325	2.74719	2.76646	3.5231	3_Secondary metabolism-- Terpene and terpenoids	2
CAS_"65-86-1"	1	1	Orotic acid	Vitamins	1.81499	2.27991	3.70509	1.96974	2.41417	1.82947	4.18662	3_Secondary metabolism-- vitamins	2
CAS_"107-73-3"	0	1	O-Phosphocholine	Cholines	2.43921	2.58067	2.78012	1.66665	2.698	2.07592	3.95943	4_Lipid metabolism	2
CAS_"505-54-4"	0	1	Hexadecanedioic acid	Fatty Acyls	1.89058	2.85716	3.05226	1.75466	3.40059	1.71645	3.5283	4_Lipid metabolism	2
CAS_"143288-65-7"	0	1	(7S,8S)-DiHODE	Fatty Acyls	2.06044	2.81353	2.92604	1.85368	3.35503	1.51517	3.67611	4_Lipid metabolism	2
CAS_"111004-08-1"	1	0	9(S)-HpOTrE	Fatty Acyls	1.47234	3.06325	3.26441	2.55116	3.0064	2.06835	2.77409	4_Lipid metabolism	2
CAS_"301-02-0"	0	1	Oleamide	Fatty Acyls	2.20044	2.48884	3.11072	2.9059	1.44752	2.34551	3.70107	4_Lipid metabolism	2
CAS_"6061-97-8"	0	1	D-threo-Isocitric acid	Organic Acid And Its Derivatives	1.5675	2.93826	3.29423	1.84327	3.30594	1.62258	3.62821	5_Organic acids and derivatives	2
CAS_"693-23-2"	1	0	Dodecanedioic acid	Organic Acid And Its Derivatives	1.49121	3.24771	3.06108	2.5407	3.03216	2.04742	2.77972	5_Organic acids and derivatives	2
CAS_"320-77-4"	1	1	Isocitrate	Organic Acid And Its Derivatives	1.63386	2.67891	3.48723	1.84106	3.26038	1.50598	3.79259	5_Organic acids and derivatives	2
CAS_"6236-09-5"	0	1	L-Citramalic acid	Organic Acid And Its Derivatives	2.04119	2.46141	3.29739	1.84236	3.18337	1.52521	3.84906	5_Organic acids and derivatives	2
CAS_"88-14-2"	0	1	2–furanoic acid	Organic Acid And Its Derivatives	2.22623	2.3227	3.25107	1.82366	3.21361	1.53227	3.83047	5_Organic acids and derivatives	2
CAS_"160568-14-9"	1	0	Zarzissine	Organoheterocyclic compounds	1.51451	3.12645	3.15904	1.93328	2.70982	2.18153	3.57537	5_Organic acids and derivatives	2
CAS_"137-00-8"	1	0	4-Methyl-5-thiazoleethanol	Organoheterocyclic compounds	1.79008	2.35344	3.65648	2.72733	1.59853	2.6487	3.42544	5_Organic acids and derivatives	2
CAS_"89-00-9"	0	1	Quinolinic acid	Organoheterocyclic compounds	1.90417	2.18624	3.70958	1.99208	2.49581	2.02048	3.89163	5_Organic acids and derivatives	2
CAS_"77-92-9"	0	1	Citric acid	Tca Cycle	1.7859	2.64247	3.37163	1.86099	3.18964	1.53178	3.81759	5_Organic acids and derivatives	2
CAS_"99-93-4"	0	1	4'-Hydroxyacetophenone	Ketones	2.13138	2.7888	2.87982	3.17168	1.96052	1.81118	3.45663	7_Cofactors, electric carriers and others	2
CAS_"997-68-2"	0	1	L-Saccharopine	Amino Acid And Derivatives	2.13601	3.05978	2.60421	3.34638	1.87568	1.79135	3.38659	1_AA and derivatives	3
CAS_"56-45-1"	1	0	L-serine	Amino Acid And Derivatives	1.3535	3.34734	3.09916	2.21173	2.55091	1.81423	3.82313	1_AA and derivatives	3
CAS_"951-55-3"	0	1	5-Methyl-dl-tryptophan	Amino Acid And Derivatives	1.94772	3.36807	2.48421	2.01138	2.56988	1.94413	3.87461	1_AA and derivatives	3
CAS_"2280-42-4"	0	1	Dl-3-Hydroxynorvaline	Amino Acid And Derivatives	1.76619	3.56447	2.46934	1.74248	2.25809	2.47496	3.92447	1_AA and derivatives	3
CAS_"6899-03-2"	0	1	Aspartic Acid	Amino Acid And Derivatives	1.93582	3.47417	2.39001	1.81563	2.05935	2.61365	3.91137	1_AA and derivatives	3
CAS_"312-84-5"	1	0	D-Serine	Amino Acid And Derivatives	1.57094	3.516	2.71306	2.10992	2.38451	1.98627	3.9193	1_AA and derivatives	3
CAS_"70-18-8"	1	0	Glutathione	Amino Acid And Derivatives	1.77745	3.72233	2.30022	2.4275	2.37891	1.76647	3.82712	1_AA and derivatives	3
CAS_"617-65-2"	1	1	Dl-Glutamic acid	Amino Acid And Derivatives	1.71538	3.72159	2.36303	1.7558	2.95088	1.77488	3.91844	1_AA and derivatives	3
CAS_"454-29-5"	0	1	Homocysteine	Amino Acid And Derivatives	1.92692	3.54253	2.33055	2.19514	2.63391	1.82137	3.74957	1_AA and derivatives	3
CAS_"56-84-8"	0	1	L-aspartic Acid	Amino Acid And Derivatives	1.4964	3.51772	2.78589	1.9641	2.14936	2.31945	3.9671	1_AA and derivatives	3
CAS_"781658-23-9"	1	1	4-Hydroxyisoleucine	Amino Acid And Derivatives	1.71904	3.80904	2.27192	1.76507	2.86502	1.79867	3.97124	1_AA and derivatives	3
CAS_"107-97-1"	0	1	Sarcosine	Amino Acid And Derivatives	1.95536	3.65368	2.19096	1.7784	3.0642	1.6472	3.9102	1_AA and derivatives	3
CAS_"121-24-4"	1	1	Oxidized glutathione	Amino Acid And Derivatives	1.92979	3.69416	2.17604	1.89626	2.59956	1.90478	3.99939	1_AA and derivatives	3
CAS_"56-86-0"	1	1	L-Glutamic acid	Amino Acid And Derivatives	1.77097	3.87333	2.1557	1.46856	3.0815	2.08509	3.76486	1_AA and derivatives	3
CAS_"27025-41-8"	1	1	glutathione disulfide	Amino Acid And Derivatives	1.91903	3.7307	2.15028	2.01831	2.37684	1.84058	4.16427	1_AA and derivatives	3
CAS_"685-73-4"	0	1	D-Galacturonic acid	Carbohydrates And Its Derivatives	2.00949	3.26175	2.52875	1.87333	3.09908	1.55012	3.87747	2_Carbohydrates and derivatives	3
CAS_"535-83-1"	1	0	Trigonelline	Alkaloids and derivatives	1.5901	3.34881	2.86109	2.44767	1.88131	2.71821	3.35281	3_Secondary metabolism-- Alkaloids and derivatives	3
CAS_"108648-07-3"	0	1	Purpureaside C	Phenylpropanoids	2.26041	3.43079	2.1088	2.06475	2.93484	1.67257	3.72784	3_Secondary metabolism-- Anthocyanins/ Chalconnes/ Phenylpropanoids and derivatives	3
CAS_"2538-87-6"	1	1	p-Coumaraldehyde	Phenylpropanoids and polyketides	1.85084	3.82292	2.12624	1.48718	2.91303	2.26978	3.73001	3_Secondary metabolism-- Anthocyanins/ Chalconnes/ Phenylpropanoids and derivatives	3
CAS_"65-45-2"	1	0	Salicylamide	Phenolamine	1.67352	3.73797	2.38851	2.71147	1.73453	2.49566	3.45834	3_Secondary metabolism-- Phenols and derivatives	3
CAS_"472-15-1"	1	1	Betulinic acid	Terpenoids	1.59622	3.52919	2.67459	3.16097	2.74876	1.54555	2.94472	3_Secondary metabolism-- Terpene and terpenoids	3
CAS_"6485-40-1"	1	0	(-)-Carvone	Terpenoids	1.48086	3.54939	2.76975	2.24844	2.50761	2.54912	3.09482	3_Secondary metabolism-- Terpene and terpenoids	3
CAS_"877822-40-7"	0	1	B Eupalinolide	Terpenoids	1.8733	3.36618	2.56052	2.2204	2.47926	1.80707	3.89327	3_Secondary metabolism-- Terpene and terpenoids	3
CAS_"3493-12-7"	1	0	VitaMin U	Vitamins	1.66079	3.66898	2.47023	2.82282	2.14894	2.03605	3.39219	3_Secondary metabolism-- vitamins	3
CAS_"112-39-0"	0	1	2-Methoxyhexadecanoate	Fatty Acyls	1.6582	3.29842	2.84338	2.26758	1.72971	2.57948	3.82323	4_Lipid metabolism	3
CAS_"84-21-9"	0	1	3'-Aenylic Acid	Nucleotide And Its Derivates	1.77986	3.54553	2.47461	1.6509	3.20317	1.76693	3.779	5_Nucleotide and derivatives	3
CAS_"532-40-1"	1	0	thiamine phosphate	Nucleotide And Its Derivates	1.87487	3.8775	2.04763	2.06809	2.95218	2.38398	2.99574	5_Nucleotide and derivatives	3
CAS_"2041-14-7"	0	1	2-Aminoethylphosphonate	Organic Acid And Its Derivatives	2.61105	3.01472	2.17423	2.73065	1.76848	2.31638	3.58449	5_Organic acids and derivatives	3
CAS_"54483-84-0"	0	1	3alpha-Dihydrocadambine	Indoles and derivatives	1.92705	3.37241	2.50054	2.15521	2.90025	1.47361	3.87093	6_Hormones	3
CAS_"59-00-7"	0	1	Xanthurenic acid	Quinolines and derivatives	2.07321	3.49759	2.22919	1.55617	2.72208	2.49576	3.62598	7_Cofactors, electric carriers and others	3
CAS_"6061-13-8"	1	1	L-threo-3-Methylaspartate	Amino acids and derivatives	1.75594	3.72612	2.31794	1.68267	3.20156	1.74987	3.76589	#N/A	3
CAS_"2018-61-3"	1	1	N-Acetylphenylalanine	Amino Acid And Derivatives	3.38031	1.44071	2.97898	2.31128	3.26658	1.36542	3.45673	1_AA and derivatives	4
CAS_"2280-01-5"	0	1	Acetyl tryptophan	Amino Acid And Derivatives	2.88018	1.69373	3.22609	1.65452	3.52691	1.76426	3.45431	1_AA and derivatives	4
CAS_"21820-51-9"	0	1	O-Phospho-L-Tyrosine	Amino Acid And Derivatives	2.73851	2.02004	3.04145	1.71305	3.08089	2.05194	3.55413	1_AA and derivatives	4
CAS_"692-04-6"	0	1	Nepsilon-Acetyl-L-lysine	Amino Acid And Derivatives	3.26599	1.84589	2.68813	1.80927	3.27865	1.7068	3.60528	1_AA and derivatives	4
CAS_"1068-84-4"	1	1	Aminomalonic acid	Amino Acid And Derivatives	2.67588	1.59181	3.53231	2.0375	3.45784	1.50261	3.40205	1_AA and derivatives	4
CAS_"352-97-6"	0	1	Guanidineacetic acid	Amino Acid And Derivatives	2.62072	2.12377	3.05551	2.11024	3.75516	1.44013	3.09447	1_AA and derivatives	4
CAS_"72-19-5"	1	1	L-Threonine	Amino Acid And Derivatives	2.54246	1.65899	3.59855	2.01538	3.43891	1.42099	3.52472	1_AA and derivatives	4
CAS_"923-37-5"	0	1	Ureidosuccinic acid	Amino Acid And Derivatives	2.34182	2.24018	3.218	1.89588	3.42786	1.62522	3.45104	1_AA and derivatives	4
CAS_"1963-21-9"	0	1	Glycyl-L-valine	Amino Acid And Derivatives	2.18288	2.19823	3.41889	2.29149	4.0462	1.63457	2.42775	1_AA and derivatives	4
CAS_"632-20-2"	0	1	D-Threonine	Amino Acid And Derivatives	2.22763	2.00234	3.57004	1.90361	3.54606	1.54348	3.40685	1_AA and derivatives	4
CAS_"616-06-8"	1	1	Dl-Norleucine	Amino Acid And Derivatives	2.18071	1.82048	3.79881	1.70609	3.75974	1.70237	3.23179	1_AA and derivatives	4
CAS_"512-69-6"	1	0	Raffinose	Carbohydrates And Its Derivatives	3.22267	1.40561	3.17172	1.9117	3.27972	1.70899	3.49959	2_Carbohydrates and derivatives	4
CAS_"6556-12-3"	0	1	D-Glucuronic acid	Carbohydrates And Its Derivatives	2.91162	1.84959	3.03879	2.42243	3.45488	1.30161	3.22109	2_Carbohydrates and derivatives	4
CAS_"34612-38-9"	0	1	Maltotetraose	Carbohydrates And Its Derivatives	3.4153	1.54484	2.83986	2.64458	2.84756	1.59676	3.3111	2_Carbohydrates and derivatives	4
CAS_"80681-45-4"	1	1	Prim-O-glucosylcimifugin	Carbohydrates And Its Derivatives	2.38461	1.77173	3.64365	2.98629	3.1416	1.47645	2.79566	2_Carbohydrates and derivatives	4
CAS_"63-42-3"	1	0	Lactose	Carbohydrates And Its Derivatives	3.20441	1.45221	3.14338	2.2216	2.46933	1.90651	3.80256	2_Carbohydrates and derivatives	4
CAS_"53472-37-0"	0	1	Laricitrin	Flavones and Flavonols	3.3161	1.88836	2.59554	1.74155	2.77612	2.0382	3.84413	3_Secondary metabolism-- Anthocyanins/ Chalconnes/ Phenylpropanoids and derivatives	4
CAS_"107912-97-0"	0	1	Sibiricose A5	Phenylpropanoids	3.09893	1.93681	2.76426	1.70767	3.55031	1.76623	3.37579	3_Secondary metabolism-- Anthocyanins/ Chalconnes/ Phenylpropanoids and derivatives	4
CAS_"117-78-2"	0	1	Anthraquinone-2-carboxylic Acid	Anthracenes	2.30668	2.21252	3.2808	1.8357	3.71868	1.5331	3.31252	3_Secondary metabolism-- others	4
CAS_"78510-19-7"	1	1	N-Feruloyl-3-methoxytyramine	Phenolamine	3.52918	1.38831	2.88252	2.07325	2.95867	1.45977	3.90831	3_Secondary metabolism-- Phenols and derivatives	4
CAS_"1135-24-6"	0	1	Ferulic Acid	Polyphenol	3.23889	1.64228	2.91883	1.64674	3.58783	1.75525	3.41018	3_Secondary metabolism-- Phenols and derivatives	4
CAS_"98-92-0"	0	1	Nicotinamide	Vitamins	3.07796	1.68939	3.03265	1.73214	2.38209	2.73439	3.55139	3_Secondary metabolism-- vitamins	4
CAS_"544-64-9"	1	0	Myristoleic acid	Fatty Acyls	3.10896	1.30008	3.39096	2.80028	3.40381	1.83488	2.36103	4_Lipid metabolism	4
CAS_"28319-77-9"	1	1	sn-Glycero-3-phosphocholine	Glycerophospholipids	2.29581	1.8851	3.61909	1.76994	2.96741	2.08793	3.57472	4_Lipid metabolism	4
CAS_"358-72-5"	0	1	gamma,gamma-Dimethylallyl pyrophosphate	Prenol lipids	2.5922	2.26459	2.94321	1.88233	3.53959	1.74571	3.23237	4_Lipid metabolism	4
CAS_"86-01-1"	0	1	Guanosine 5'-triphosphate	Nucleotide And Its Derivates	2.50682	2.31821	2.97497	2.82532	3.37306	1.46219	2.73943	5_Nucleotide and derivatives	4
CAS_"34450-15-2"	0	1	N8-Acetylspermidine	Organic Acid And Its Derivatives	3.08047	2.20297	2.51656	1.6044	2.99669	1.98749	3.81142	5_Organic acids and derivatives	4
CAS_"526-07-8"	1	0	sesamolin	Organoheterocyclic compounds	3.45636	1.64202	2.70162	2.2507	2.3232	2.22472	3.60139	5_Organic acids and derivatives	4
CAS_"585-84-2"	0	1	cis-Aconitic acid	Tca Cycle	2.96575	1.85196	2.9823	1.86346	3.19307	1.56756	3.77591	5_Organic acids and derivatives	4
CAS_"636-61-3"	1	0	L(-)-Malic acid	Tca Cycle	3.24831	1.48452	3.06718	2.2845	2.17783	2.13985	3.79782	5_Organic acids and derivatives	4
CAS_"58-27-5"	1	1	Bisulfurous Acid	Quinones	3.22565	1.39726	3.17709	2.87822	2.87087	1.30841	3.3425	7_Cofactors, electric carriers and others	4
CAS_"1218-34-4"	0	1	N-Acetyl-L-Tryptophan	Amino acids and derivatives	3.09349	1.92231	2.78419	1.95453	3.44265	1.57463	3.42819	#N/A	4
CAS_"21754-26-7"	0	1	Cyclo(Tyr-Ala)	Amino acids and derivatives	2.85614	1.67062	3.27324	2.69919	3.52905	1.42413	2.74764	#N/A	4
CAS_"1188-01-8"	0	1	Dl-Alanyl-glycine	Amino Acid And Derivatives	2.83557	2.17965	2.78478	3.36147	1.18971	3.30947	2.53935	1_AA and derivatives	5
CAS_"923-16-0"	1	0	D-Ala-D-Ala	Amino Acid And Derivatives	3.76584	1.58207	2.45209	2.6376	2.1388	2.74635	2.87725	1_AA and derivatives	5
CAS_"70-47-3"	0	1	L-Asparagine	Amino Acid And Derivatives	2.46504	2.55876	2.7762	3.2017	1.52175	3.77873	1.89782	1_AA and derivatives	5
CAS_"2058-58-4"	0	1	D-Asparagine	Amino Acid And Derivatives	2.52148	1.89193	3.38659	2.78855	1.54997	3.60142	2.46007	1_AA and derivatives	5
CAS_"5988-19-2"	0	1	L-Dihydroorotic acid	Amino Acid And Derivatives	3.42744	2.41924	1.95332	2.16201	3.34089	3.35546	1.54163	1_AA and derivatives	5
CAS_"77-95-2"	0	1	Quinic acid	Alcohols and polyols	3.10641	2.092	2.60159	3.35278	1.29124	3.3716	2.38438	2_Carbohydrates and derivatives	5
CAS_"464196-55-2"	1	1	Licoagroside D	Alcohols and polyols	3.66458	1.55741	2.57801	2.2961	1.83811	4.06165	2.20415	2_Carbohydrates and derivatives	5
CAS_"554-91-6"	0	1	Gentiobiose	Carbohydrates And Its Derivatives	3.21506	1.97401	2.61094	2.76626	1.4936	3.95888	2.18126	2_Carbohydrates and derivatives	5
CAS_"87-99-0"	0	1	Xylitol	Carbohydrates And Its Derivatives	2.55169	2.42	2.82831	3.2805	1.74475	3.66372	1.71104	2_Carbohydrates and derivatives	5
CAS_"50-69-1"	0	1	D-Ribose	Carbohydrates And Its Derivatives	3.29284	2.52286	1.9843	3.45094	1.92879	3.53172	1.48855	2_Carbohydrates and derivatives	5
CAS_"131580-36-4"	0	1	Calystegine A3	Alkaloids and derivatives	2.36986	2.43434	2.9958	2.57732	1.64671	3.9338	2.24216	3_Secondary metabolism-- Alkaloids and derivatives	5
CAS_"4836-52-6"	0	1	Histidinol	Amines	3.22862	2.46702	2.10436	2.58276	1.8977	3.99491	1.92463	3_Secondary metabolism-- Amines	5
CAS_"294-90-6"	0	1	Cyclen	Amines	2.93642	2.18813	2.67545	2.32984	2.36795	4.09089	1.61132	3_Secondary metabolism-- Amines	5
CAS_"84-74-2"	1	1	Dibutyl phthalate	Benzoic acids and derivatives	3.54383	1.43043	2.82574	2.68218	1.10627	3.38945	3.2221	3_Secondary metabolism-- Benzene, Benzoic acids and derivatives	5
CAS_"84-69-5"	1	1	Diisobutyl phthalate	Benzoic acids and derivatives	3.30768	1.57567	2.91665	2.40959	1.44086	4.05142	2.49812	3_Secondary metabolism-- Benzene, Benzoic acids and derivatives	5
CAS_"118230-77-6"	1	1	6'-O-Feruloyl-D-sucrose	Phenolic acids	3.23059	2.80245	1.76696	3.44192	1.99606	3.367	1.59502	3_Secondary metabolism-- Phenols and derivatives	5
CAS_"25575-00-2"	1	1	Octadeca-11E,13E,15Z-trienoic acid	Fatty Acyls	3.4954	1.44372	2.86088	2.36337	1.51273	4.10721	2.41669	4_Lipid metabolism	5
CAS_"1032-65-1"	1	0	dCMP	Nucleotide And Its Derivates	3.17124	1.4603	3.16847	1.48672	2.41588	3.63078	2.86662	5_Nucleotide and derivatives	5
CAS_"85-32-5"	0	1	GMP	Nucleotide And Its Derivates	3.21279	2.79245	1.79475	3.44787	2.03395	3.41328	1.5049	5_Nucleotide and derivatives	5
CAS_"2140-65-0"	0	1	1-Methylguanosine	Nucleotide And Its Derivates	2.76708	1.8741	3.15883	3.68627	2.03612	3.22003	1.45758	5_Nucleotide and derivatives	5
CAS_"7665-99-8"	0	1	Guanosine 3',5'-Cyclic Monophosphate	Nucleotide And Its Derivates	3.29482	1.75653	2.74865	3.05804	2.35675	3.27075	1.71446	5_Nucleotide and derivatives	5
CAS_"58-98-0"	1	0	UDP	Nucleotide And Its Derivates	3.33629	2.67901	1.7847	3.24495	2.09359	3.23395	1.82751	5_Nucleotide and derivatives	5
CAS_"71-30-7"	0	1	Cytosine	Nucleotide And Its Derivates	2.59435	2.05569	3.14996	3.04034	1.56379	3.62908	2.16679	5_Nucleotide and derivatives	5
CAS_"16526-56-0"	0	1	2-Methyladenosine	Nucleotide And Its Derivates	3.213	2.21421	2.37279	3.50653	1.8419	3.28729	1.76428	5_Nucleotide and derivatives	5
CAS_"63-37-6"	0	1	Cytidylic acid	Nucleotide And Its Derivates	3.37602	2.22709	2.19689	3.33235	1.76633	3.46546	1.83586	5_Nucleotide and derivatives	5
CAS_"665-46-3"	1	1	Tetraethylammonium fluoride	Pyrimidines and pyrimidine derivatives	2.85336	1.55016	3.39648	2.97124	1.80015	3.81541	1.81321	5_Nucleotide and derivatives	5
CAS_"4433-40-3"	0	1	5-Hydroxymethyluracil	Pyrimidines and pyrimidine derivatives	3.03977	1.87232	2.88791	1.5513	2.67551	3.75816	2.41503	5_Nucleotide and derivatives	5
CAS_"3736-77-4"	1	0	2,2'-Cyclouridine	Pyrimidines and pyrimidine derivatives	3.04108	1.47062	3.2883	2.33225	1.96388	3.51916	2.58471	5_Nucleotide and derivatives	5
CAS_"462-88-4"	0	1	3-Ureidopropionate	Organic Acid And Its Derivatives	2.67104	2.11198	3.01698	3.44144	1.47832	3.61251	1.86773	5_Organic acids and derivatives	5
CAS_"475-80-9"	0	1	Aristolochic acid B	Organic Acid And Its Derivatives	2.93342	1.9898	2.87678	2.4917	1.60621	3.87696	2.42512	5_Organic acids and derivatives	5
CAS_"645-65-8"	0	1	Imidazole-4-acetate	Organoheterocyclic compounds	2.5101	2.04268	3.24722	2.49828	1.71287	3.85524	2.33362	5_Organic acids and derivatives	5
CAS_"498-45-3"	0	1	Scopine	Organoheterocyclic compounds	3.47547	2.44953	1.875	2.97365	1.54015	3.79753	2.08867	5_Organic acids and derivatives	5
CAS_"56217-82-4"	0	1	L-Leucyl-L-phenylalanine	Amino acids and derivatives	3.04635	2.07965	2.67399	2.87927	1.64652	3.94552	1.92869	#N/A	5
CAS_"4252-82-8"	0	1	N-Methyl-Trans-4-Hydroxy-L-Proline	Amino acids and derivatives	3.37029	1.8469	2.58281	1.56978	2.30139	3.99281	2.53603	#N/A	5
CAS_"97-69-8"	0	1	N-Acetylalanine	Amino Acid And Derivatives	3.59721	2.23844	1.96435	2.66199	3.5647	1.23669	2.93662	1_AA and derivatives	6
CAS_"869-19-2"	0	1	Glycyl-L-leucine	Amino Acid And Derivatives	3.19571	1.96839	2.6359	2.15533	3.76835	1.64284	2.83348	1_AA and derivatives	6
CAS_"3105-95-1"	1	1	L-Pipecolate	Amino Acid And Derivatives	3.46577	1.73979	2.59444	1.95596	3.47994	1.5928	3.3713	1_AA and derivatives	6
CAS_"344-25-2"	1	1	D-Proline	Amino Acid And Derivatives	3.63799	2.57159	1.59041	2.06154	3.80722	1.5083	3.02294	1_AA and derivatives	6
CAS_"57-00-1"	1	1	Creatine	Amino Acid And Derivatives	3.71979	1.51084	2.56937	2.18691	3.66974	1.26645	3.2769	1_AA and derivatives	6
CAS_"5746-04-3"	0	1	Nε-(1-Carboxymethyl)-L-lysine	Amino Acid And Derivatives	3.40624	1.86458	2.52917	1.87124	3.63658	1.55181	3.34037	1_AA and derivatives	6
CAS_"56-40-6"	0	1	Glycine	Amino Acid And Derivatives	3.04516	2.23571	2.51913	2.22044	3.43784	1.36219	3.37952	1_AA and derivatives	6
CAS_"16305-75-2"	0	1	Ala-trp	Amino Acid And Derivatives	3.26416	2.17454	2.3613	2.68282	2.51165	1.386	3.81953	1_AA and derivatives	6
CAS_"368-16-1"	0	1	3-N-Methyl-L-histidine	Amino Acid And Derivatives	3.38181	2.02035	2.39785	2.04771	3.83345	1.56278	2.95606	1_AA and derivatives	6
CAS_"1118-90-7"	0	1	2-Aminoadipic acid	Amino Acid And Derivatives	3.45308	1.98473	2.36219	2.03748	3.17054	1.79438	3.39759	1_AA and derivatives	6
CAS_"66989-56-8"	1	1	Trimethyllysine	Amino Acid And Derivatives	3.6704	2.34423	1.78537	1.94781	2.63848	1.86412	3.94959	1_AA and derivatives	6
CAS_"39537-23-0"	1	1	Ala-Gln	Amino Acid And Derivatives	3.76207	1.90516	2.13277	2.28695	3.51373	1.65662	2.94271	1_AA and derivatives	6
CAS_"19253-88-4"	0	1	Nε,Nε,Nε-trimethyllysine	Amino Acid And Derivatives	3.56203	2.27346	1.96451	1.73935	4.01841	1.82698	2.81525	1_AA and derivatives	6
CAS_"79-83-4"	1	1	D-Panthotenate	Amino Acid And Derivatives	3.73178	1.94296	2.12525	2.03838	3.48051	1.3695	3.51161	1_AA and derivatives	6
CAS_"154-58-5"	1	1	1,5-Anhydro-D-glucitol	Alcohols and polyols	3.59938	1.80473	2.39588	2.14099	3.388	1.68318	3.18784	2_Carbohydrates and derivatives	6
CAS_"29031-19-4"	0	1	Glucosamine sulfate	Carbohydrates And Its Derivatives	3.1044	1.84211	2.85349	2.63063	3.64305	1.45562	2.67069	2_Carbohydrates and derivatives	6
CAS_"470-55-3"	1	1	Stachyose	Carbohydrates And Its Derivatives	3.7385	1.48142	2.58008	2.19293	3.35737	1.87656	2.97314	2_Carbohydrates and derivatives	6
CAS_"87-79-6"	1	0	L-Sorbose	Carbohydrates And Its Derivatives	3.6098	1.64218	2.54802	2.22705	3.62868	1.84743	2.69684	2_Carbohydrates and derivatives	6
CAS_"90-80-2"	1	1	Gluconolactone	Carbohydrates And Its Derivatives	3.66232	1.6465	2.49118	1.93849	3.80325	1.53552	3.12274	2_Carbohydrates and derivatives	6
CAS_"13133-07-8"	1	1	Nystose	Carbohydrates And Its Derivatives	3.84182	1.87646	2.08172	2.4585	3.37043	1.62384	2.94723	2_Carbohydrates and derivatives	6
CAS_"3416-24-8"	0	1	Glucosamine	Carbohydrates And Its Derivatives	3.30056	2.40564	2.0938	2.01771	3.92448	1.62429	2.83352	2_Carbohydrates and derivatives	6
CAS_"96-82-2"	1	1	Lactobionic acid	Carbohydrates And Its Derivatives	3.79261	1.93202	2.07537	2.29857	3.64999	1.53774	2.9137	2_Carbohydrates and derivatives	6
CAS_"526-95-4"	0	1	D-Gluconic acid	Carbohydrates And Its Derivatives	3.55833	2.18521	2.05646	1.78738	3.81611	1.57475	3.22176	2_Carbohydrates and derivatives	6
CAS_"1128-23-0"	1	1	L-Gulono-1,4-lactone	Sugar Acids And Its Derivatives	3.68473	1.9007	2.21457	1.81908	3.76891	1.5259	3.2861	2_Carbohydrates and derivatives	6
CAS_"7643-75-6"	1	1	L-Arabinitol	Sugar Alcohols	3.45854	1.63112	2.71034	1.8025	3.63337	1.58081	3.38332	2_Carbohydrates and derivatives	6
CAS_"1124-11-4"	0	1	Ligustrazine	Alkaloids and derivatives	3.36921	2.31248	2.11831	1.93664	3.72103	1.50554	3.23678	3_Secondary metabolism-- Alkaloids and derivatives	6
CAS_"501-98-4"	1	0	p-Coumaric Acid	Cinnamic acids and derivatives	3.70389	1.59281	2.5033	1.99849	3.13595	1.86736	3.3982	3_Secondary metabolism-- Anthocyanins/ Chalconnes/ Phenylpropanoids and derivatives	6
CAS_"537-98-4"	0	1	4-Hydroxy-3-methoxycinnamic acid	Cinnamic acids and derivatives	3.29945	2.31352	2.18703	1.65557	2.8613	1.98128	3.90184	3_Secondary metabolism-- Anthocyanins/ Chalconnes/ Phenylpropanoids and derivatives	6
CAS_"830-09-1"	0	1	4-Methoxycinnamic acid	Cinnamic acids and derivatives	3.39402	2.18125	2.22473	2.56684	3.92192	1.92087	1.99037	3_Secondary metabolism-- Anthocyanins/ Chalconnes/ Phenylpropanoids and derivatives	6
CAS_"103-54-8"	0	1	Cinnamyl acetate	Benzene and substituted derivatives	3.07478	2.34746	2.37776	2.89573	2.94445	1.25827	3.30155	3_Secondary metabolism-- Benzene, Benzoic acids and derivatives	6
CAS_"548-93-6"	0	1	3-Hydroxyanthranilic Acid	Benzoic acids and derivatives	3.19294	2.12474	2.48232	1.78445	3.55559	1.57517	3.48479	3_Secondary metabolism-- Benzene, Benzoic acids and derivatives	6
CAS_"139726-39-9"	0	1	Sibiricose A3	Phenolic acids	3.57995	2.07624	2.14381	2.4214	2.51199	1.57114	3.89547	3_Secondary metabolism-- Phenols and derivatives	6
CAS_"99-50-3"	0	1	Protocatechuic acid	Phenols And Its Derivatives	3.12215	1.98491	2.69293	1.8696	4.13799	1.93404	2.45837	3_Secondary metabolism-- Phenols and derivatives	6
CAS_"15667-21-7"	0	1	D-Erythronolactone	Lactones	3.51808	2.11776	2.16416	1.91943	3.9029	1.79255	2.78513	3_Secondary metabolism-- Terpene and terpenoids	6
CAS_"121924-04-7"	1	0	Capsianoside I	Terpenoids	3.7843	1.85843	2.15727	2.70977	3.0343	1.49361	3.16232	3_Secondary metabolism-- Terpene and terpenoids	6
CAS_"496-65-1"	0	1	Pantetheine	Vitamins	3.18107	2.54969	2.06924	2.9098	3.15026	1.69652	2.64341	3_Secondary metabolism-- vitamins	6
CAS_"3058-01-3"	0	1	3-Methyladipic acid	Fatty Acyls	3.53643	2.15944	2.10413	2.91604	3.18737	1.54393	2.75265	4_Lipid metabolism	6
CAS_"26764-41-0"	0	1	Eicosenoic acid	Fatty Acyls	3.09915	1.95219	2.74866	1.78324	4.05183	1.7328	2.83214	4_Lipid metabolism	6
CAS_"33964-75-9"	0	1	13-HPODE	Fatty Acyls	3.67306	1.8757	2.25123	2.78599	3.51224	1.39566	2.70611	4_Lipid metabolism	6
CAS_"6799-85-5"	1	0	12(13)-EpOME	Fatty Acyls	3.72169	1.78658	2.29173	2.61262	3.05479	1.32627	3.40631	4_Lipid metabolism	6
CAS_"15514-85-9"	1	1	9S-Hydroxy-10E,12Z-octadecadienoic acid	Fatty Acyls	3.73301	1.77941	2.28757	2.56543	3.03977	1.33865	3.45615	4_Lipid metabolism	6
CAS_"29907-57-1"	0	1	9,10,13-Trihydroxyoctadec-11-enoic acid	Fatty Acyls	3.49282	2.10313	2.20404	2.55249	3.54275	1.39924	2.90551	4_Lipid metabolism	6
CAS_"10219-69-9"	1	1	13(S)-HODE;13(S)-Hydroxyoctadeca-9Z,11E-dienoic acid	Fatty Acyls	3.73058	1.78089	2.28853	2.53392	3.0317	1.38329	3.45109	4_Lipid metabolism	6
CAS_"112-86-7"	0	1	Erucic acid	Fatty Acyls	3.31892	2.3987	2.08238	1.69883	3.75014	1.98766	2.96337	4_Lipid metabolism	6
CAS_"97-65-4"	1	0	Methylenesuccinic acid	Fatty Acyls	3.87722	1.85044	2.07234	2.27943	3.39928	2.30825	2.41304	4_Lipid metabolism	6
CAS_"463-40-1"	1	1	Alpha-Linolenic acid	Fatty Acyls	3.61477	2.00141	2.18381	2.30339	3.47572	1.45901	3.16188	4_Lipid metabolism	6
CAS_"601-75-2"	1	1	ethylmalonate	Fatty Acyls	3.79556	1.81499	2.18945	1.92411	2.93778	1.81558	3.72253	4_Lipid metabolism	6
CAS_"3393-18-8"	0	1	2'-Deoxyinosine 5'-phosphate	Nucleotide And Its Derivates	3.17459	2.153	2.47241	2.49822	3.12124	1.48063	3.29991	5_Nucleotide and derivatives	6
CAS_"15839-70-0"	0	1	GDP-L-fucose	Nucleotide And Its Derivates	3.04496	2.36333	2.39171	2.28821	3.61971	2.53456	1.95753	5_Nucleotide and derivatives	6
CAS_"63-38-7"	0	1	CDP	Nucleotide And Its Derivates	3.40249	2.29659	2.10092	1.87503	3.42161	1.64197	3.46139	5_Nucleotide and derivatives	6
CAS_"83-33-0"	0	1	1-Indanone	Pyridines and derivatives	3.82018	1.80853	2.17129	3.0578	2.83573	1.19334	3.31313	5_Nucleotide and derivatives	6
CAS_"2068-83-9"	0	1	beta-Hydroxyisobutyrate	Organic Acid And Its Derivatives	3.20681	1.81949	2.7737	2.05709	3.74319	1.7213	2.87843	5_Organic acids and derivatives	6
CAS_"2306-22-1"	1	1	Citramalate	Organic Acid And Its Derivatives	3.51122	2.48509	1.80369	2.67488	1.74301	2.02334	3.95877	5_Organic acids and derivatives	6
CAS_"110-16-7"	1	1	Maleic acid	Organic Acid And Its Derivatives	3.58362	2.47434	1.74204	1.89802	3.88965	1.59676	3.01557	5_Organic acids and derivatives	6
CAS_"526-91-0"	1	1	D-Xylonic acid	Organic Acid And Its Derivatives	3.67951	1.66989	2.4506	1.87743	3.82027	1.72285	2.97946	5_Organic acids and derivatives	6
CAS_"1071-23-4"	0	1	O-Phosphorylethanolamine	Organic Acid And Its Derivatives	3.17801	2.26542	2.35657	1.96149	3.23703	1.92187	3.27961	5_Organic acids and derivatives	6
CAS_"583-93-7"	0	1	2,6-Diaminooimelic Acid	Organic Acid And Its Derivatives	3.23913	2.34239	2.21848	1.94655	3.05224	1.63719	3.76402	5_Organic acids and derivatives	6
CAS_"13382-27-9"	0	1	D-Galactonic acid	Organic Acid And Its Derivatives	3.61847	2.16539	2.01613	1.78537	3.80683	1.56846	3.23933	5_Organic acids and derivatives	6
CAS_"542-32-5"	1	0	L-2-Aminoadipic acid	Amino acids and derivatives	3.81317	1.94093	2.0459	2.2422	3.29177	1.57287	3.29316	#N/A	6
CAS_"65-82-7"	0	1	N-Acetyl-L-methionine	Amino Acid And Derivatives	2.07283	2.85106	2.87611	2.75238	3.27274	1.26137	3.11351	1_AA and derivatives	7
CAS_"760-78-1"	0	1	DL-Norvaline	Amino Acid And Derivatives	1.99692	2.96075	2.84234	1.80486	3.6951	1.65718	3.24285	1_AA and derivatives	7
CAS_"372-75-8"	1	1	L-Citrulline	Amino Acid And Derivatives	1.53943	3.4661	2.79447	1.70757	3.79707	1.64401	3.25136	1_AA and derivatives	7
CAS_"59-92-7"	0	1	Levodopa	Amino Acid And Derivatives	1.82232	3.24408	2.7336	3.38455	3.16407	1.35685	2.49452	1_AA and derivatives	7
CAS_"3929-61-1"	0	1	Glu-Glu	Amino Acid And Derivatives	2.34358	2.6974	2.75901	2.80941	3.58447	2.2076	1.79851	1_AA and derivatives	7
CAS_"13081-14-6"	0	1	L-Cysteine-glutathione gisulfide	Amino Acid And Derivatives	2.62936	3.37669	1.79395	1.78606	3.49465	1.62599	3.49329	1_AA and derivatives	7
CAS_"704-15-4"	0	1	H-Gly-Pro-OH	Amino Acid And Derivatives	2.57936	3.12772	2.09292	2.40562	3.99499	1.43289	2.5665	1_AA and derivatives	7
CAS_"351-50-8"	0	1	D-Histidine	Amino Acid And Derivatives	2.54792	3.49136	1.76072	2.01743	3.88971	1.49752	2.99534	1_AA and derivatives	7
CAS_"2922-56-7"	1	1	S-Methylglutathione	Amino Acid And Derivatives	1.66578	3.6249	2.50933	2.24977	3.30991	1.3549	3.48542	1_AA and derivatives	7
CAS_"2566-39-4"	1	1	gamma-Glu-Leu	Amino Acid And Derivatives	2.49196	3.48281	1.82523	1.97423	3.63632	1.65515	3.13429	1_AA and derivatives	7
CAS_"56-88-2"	0	1	L-Cystathionine	Amino Acid And Derivatives	2.11183	3.2177	2.47048	1.89856	3.14356	1.8734	3.48448	1_AA and derivatives	7
CAS_"5817-08-3"	0	1	N-Acetyl-Dl-glutamic acid	Amino Acid And Derivatives	1.82258	3.51598	2.46145	1.73252	3.80528	1.71124	3.15096	1_AA and derivatives	7
CAS_"5875-41-2"	0	1	(5-L-Glutamyl)-L-amino acid	Amino Acid And Derivatives	2.42383	3.26343	2.11274	1.87649	3.04344	1.57109	3.90898	1_AA and derivatives	7
CAS_"73-32-5"	0	1	isoleucine	Amino Acid And Derivatives	1.7057	3.67953	2.41477	2.23541	3.89894	1.47631	2.78934	1_AA and derivatives	7
CAS_"56-41-7"	0	1	L-Alanine	Amino Acid And Derivatives	2.09456	3.30249	2.40295	1.78058	3.32905	1.55173	3.73863	1_AA and derivatives	7
CAS_"72-18-4"	0	1	L-Valine	Amino Acid And Derivatives	2.38436	3.28902	2.12662	1.95438	3.78143	1.56517	3.09902	1_AA and derivatives	7
CAS_"63-91-2"	0	1	L-Phenylalanine	Amino Acid And Derivatives	2.3698	3.26542	2.16479	1.61855	3.90579	1.82248	3.05318	1_AA and derivatives	7
CAS_"673-06-3"	0	1	D-Phenylalanine	Amino Acid And Derivatives	2.10278	3.34039	2.35683	1.63471	3.931	1.82584	3.00845	1_AA and derivatives	7
CAS_"1319-82-0"	1	1	6-Aminohexanoic acid	Amino Acid And Derivatives	1.7745	3.67522	2.35027	2.22491	3.8947	1.44491	2.83548	1_AA and derivatives	7
CAS_"328-39-2"	0	1	DL-Leucine	Amino Acid And Derivatives	1.9109	3.54474	2.34436	1.82658	3.91242	1.71794	2.94306	1_AA and derivatives	7
CAS_"71-00-1"	0	1	L-Histidine	Amino Acid And Derivatives	2.33932	3.42761	2.03306	2.12304	3.54987	1.45523	3.27185	1_AA and derivatives	7
CAS_"1188-37-0"	0	1	N-Acetyl-L-glutamic acid	Amino Acid And Derivatives	2.32554	3.24371	2.23075	1.74225	3.81037	1.6909	3.15648	1_AA and derivatives	7
CAS_"26782-71-8"	1	1	Leucine	Amino Acid And Derivatives	1.91322	3.76123	2.12556	2.30379	3.90749	1.45731	2.73141	1_AA and derivatives	7
CAS_"2566-34-9"	1	1	N-Methyl-a-aminoisobutyric acid	Amino Acid And Derivatives	2.29322	3.56726	1.93952	2.17838	3.699	1.40081	3.12181	1_AA and derivatives	7
CAS_"627-77-0"	1	1	DL-Citrulline	Amino Acid And Derivatives	1.77911	3.76721	2.25368	1.70379	3.76523	1.6457	3.28528	1_AA and derivatives	7
CAS_"4298-08-2"	0	1	trans-3-Hydroxy-L-proline	Amino Acid And Derivatives	2.16351	3.58497	2.05152	2.24112	3.94307	1.47636	2.73945	1_AA and derivatives	7
CAS_"4761-34-6"	0	1	N-Hydroxyl-tryptamine	Amino Acid And Derivatives	2.21494	3.4315	2.15356	1.57606	3.61544	1.86446	3.34404	1_AA and derivatives	7
CAS_"4998-57-6"	1	1	Histidine	Amino Acid And Derivatives	2.05728	3.74604	1.99668	2.10287	3.614	1.49387	3.18926	1_AA and derivatives	7
CAS_"61-90-5"	1	1	L-Leucine	Amino Acid And Derivatives	2.0588	3.64016	2.10104	1.89183	3.92119	1.65624	2.93073	1_AA and derivatives	7
CAS_"516-06-3"	1	1	Valine	Amino Acid And Derivatives	2.08044	3.65384	2.06572	2.07251	3.73625	1.47359	3.11765	1_AA and derivatives	7
CAS_"585-18-2"	1	0	D-Erythrose 4-phosphate	Carbohydrates And Its Derivatives	2.83192	3.54411	1.42397	2.51768	3.02793	2.22992	2.62447	2_Carbohydrates and derivatives	7
CAS_"56-73-5"	1	0	D-Glucose 6-phosphate	Carbohydrates And Its Derivatives	2.54656	3.41671	1.83673	2.06756	3.06257	1.8215	3.44836	2_Carbohydrates and derivatives	7
CAS_"723729-16-6"	0	1	D-Mannose 6-phosphate	Carbohydrates And Its Derivatives	2.42577	3.60531	1.76891	1.96578	3.19917	1.80975	3.4253	2_Carbohydrates and derivatives	7
CAS_"2782-09-4"	0	1	D-Arabinono-1,4-lactone	Carbohydrates And Its Derivatives	2.34431	3.12868	2.32701	1.87645	3.15831	1.5755	3.78973	2_Carbohydrates and derivatives	7
CAS_"61-19-8"	0	1	5'-Adenylic acid	Pentose phosphates	2.4638	3.57466	1.76155	2.11249	3.27212	1.56793	3.44746	2_Carbohydrates and derivatives	7
CAS_"80731-10-8"	1	1	D-3-Phosphoglyceric acid	Sugar Acids And Its Derivatives	2.51852	3.44698	1.8345	1.56102	3.45851	1.82658	3.55388	2_Carbohydrates and derivatives	7
CAS_"6159-55-3"	0	1	vasicine	Alkaloids and derivatives	2.67675	3.24345	1.8798	1.54483	2.93127	2.18602	3.73788	3_Secondary metabolism-- Alkaloids and derivatives	7
CAS_"107-43-7"	0	1	Betaine	Alkaloids and derivatives	2.25372	3.1962	2.35007	1.72343	3.5934	1.68423	3.39894	3_Secondary metabolism-- Alkaloids and derivatives	7
CAS_"197449-09-5"	1	1	6-Deoxyfagomine	Alkaloids and derivatives	1.97452	3.70828	2.1172	2.22227	3.95683	1.48706	2.73383	3_Secondary metabolism-- Alkaloids and derivatives	7
CAS_"110-60-1"	1	1	Putrescine	Amines	2.5865	3.65023	1.56327	1.87799	3.72168	1.48565	3.31468	3_Secondary metabolism-- Amines	7
CAS_"4338-47-0"	1	1	Kinetin 9-riboside	Anthocyanins	2.58128	3.3398	1.87891	2.59723	3.58984	1.39177	2.82116	3_Secondary metabolism-- Anthocyanins/ Chalconnes/ Phenylpropanoids and derivatives	7
CAS_"621-82-9"	1	1	Cinnamic Acid	Cinnamic acids and derivatives	1.84041	3.86122	2.09836	1.51971	3.30816	1.97401	3.59813	3_Secondary metabolism-- Anthocyanins/ Chalconnes/ Phenylpropanoids and derivatives	7
CAS_"494-56-4"	0	1	Ayapin	Coumarins and derivatives	2.2107	2.79134	2.79796	2.62899	3.69837	1.59895	2.4737	3_Secondary metabolism-- Anthocyanins/ Chalconnes/ Phenylpropanoids and derivatives	7
CAS_"480-40-0"	0	1	Chrysin	Flavones and Flavonols	2.66198	3.25325	1.88477	2.31408	3.18162	1.54917	3.35513	3_Secondary metabolism-- Anthocyanins/ Chalconnes/ Phenylpropanoids and derivatives	7
CAS_"618-39-3"	0	1	Benzamidine	Benzene and substituted derivatives	1.95462	3.61124	2.23414	1.50689	3.56923	1.94394	3.37995	3_Secondary metabolism-- Benzene, Benzoic acids and derivatives	7
CAS_"303-07-1"	0	1	2,6-Dihydroxybenzoic acid	Benzoic acids and derivatives	2.07179	3.25	2.47821	3.02634	3.18656	1.25147	2.93562	3_Secondary metabolism-- Benzene, Benzoic acids and derivatives	7
CAS_"99-96-7"	0	1	4-Hydroxybenzoate	Benzoic acids and derivatives	1.84307	3.14714	2.80979	2.02955	3.37834	1.63481	3.3573	3_Secondary metabolism-- Benzene, Benzoic acids and derivatives	7
CAS_"88-99-3"	0	1	1,2-Benzenedicarboxylic acid	Benzoic acids and derivatives	2.22738	3.47737	2.09525	1.57756	3.83871	1.88611	3.09763	3_Secondary metabolism-- Benzene, Benzoic acids and derivatives	7
CAS_"50-81-7"	0	1	Vitamin C	Vitamins	1.88654	2.87704	3.03642	2.36873	3.5	1.563	2.96826	3_Secondary metabolism-- vitamins	7
CAS_"60-31-1"	1	1	Acetylcholine	Cholines	2.14664	3.55986	2.0935	1.99052	3.45368	1.81568	3.14012	4_Lipid metabolism	7
CAS_"89886-42-0"	0	1	9(S)-HOTrE	Fatty Acyls	2.39915	3.48185	1.919	2.22054	3.68812	1.49402	2.99733	4_Lipid metabolism	7
CAS_"54232-59-6"	0	1	9-KODE	Fatty Acyls	2.38331	3.43504	1.98165	2.20389	3.74993	1.49598	2.9502	4_Lipid metabolism	7
CAS_"5598-38-9"	0	1	Eicosadienoic acid	Fatty Acyls	2.37132	3.24958	2.17909	1.93837	3.62921	1.826	3.00641	4_Lipid metabolism	7
CAS_"87984-82-5"	0	1	13(S)-HOTrE	Fatty Acyls	2.36349	3.43717	1.99934	2.21205	3.68683	1.48117	3.01995	4_Lipid metabolism	7
CAS_"1069-66-5"	0	1	Sodium Valproate	Fatty Acyls	2.36085	3.22186	2.21729	1.63802	3.72155	1.94443	3.09601	4_Lipid metabolism	7
CAS_"60-32-2"	1	0	6-Aminocaproic acid	Fatty Acyls	2.13032	3.71839	1.95129	2.1287	3.77515	1.53865	2.95749	4_Lipid metabolism	7
CAS_"1094-61-7"	1	1	beta-Nicotinamide Mononucleotide	Nucleotide And Its Derivates	2.62747	3.51583	1.6567	1.84018	3.29641	1.72248	3.54093	5_Nucleotide and derivatives	7
CAS_"20762-30-5"	0	1	ADP-ribose	Nucleotide And Its Derivates	2.34453	3.17093	2.28454	1.88054	3.45141	1.74708	3.32097	5_Nucleotide and derivatives	7
CAS_"3616-06-6"	1	1	UDP-D-xylose	Nucleotide And Its Derivates	2.33846	3.6336	1.82795	1.77921	3.69636	1.78265	3.14179	5_Nucleotide and derivatives	7
CAS_"146-14-5"	0	1	Flavin Adenine Dinucleotide	Nucleotide And Its Derivates	1.84516	3.67258	2.28226	1.74815	3.49838	1.63127	3.5222	5_Nucleotide and derivatives	7
CAS_"21214-07-3"	1	1	Inosine-5'-monophosphate	Nucleotide And Its Derivates	2.25882	3.61448	1.9267	1.8002	3.33515	1.80395	3.46071	5_Nucleotide and derivatives	7
CAS_"7298-93-3"	0	1	alpha-Nicotinamide adenine dinucleotide	Nucleotide And Its Derivates	2.24206	3.40367	2.15427	1.9838	3.49215	1.72681	3.19724	5_Nucleotide and derivatives	7
CAS_"133-89-1"	1	1	UDP-D-glucose	Nucleotide And Its Derivates	2.19648	3.70701	1.89652	1.84844	3.4579	1.7956	3.29806	5_Nucleotide and derivatives	7
CAS_"58-64-0"	1	1	Adenosine 5'-Diphosphate	Nucleotide And Its Derivates	1.99209	3.64335	2.16456	1.78451	3.3386	1.60331	3.67358	5_Nucleotide and derivatives	7
CAS_"2956-16-3"	0	1	UDP-galactose	Nucleotide And Its Derivates	2.08886	3.56488	2.14626	1.80944	3.50772	1.79313	3.28971	5_Nucleotide and derivatives	7
CAS_"146-80-5"	1	0	Xanthosine	Nucleotide And Its Derivates	2.08004	3.71449	2.00547	1.9079	3.25215	1.92005	3.3199	5_Nucleotide and derivatives	7
CAS_"120-73-0"	0	1	Purine	Purines and purine derivatives	1.63013	3.50284	2.66704	1.47902	3.47141	1.94447	3.5051	5_Nucleotide and derivatives	7
CAS_"578-76-7"	0	1	7-methylguanine	Purines and purine derivatives	2.22754	3.29117	2.28129	1.57176	3.83331	1.86711	3.12782	5_Nucleotide and derivatives	7
CAS_"41468-25-1"	0	1	Pyridoxal 5-phosphate monohydrate	Pyridines and derivatives	2.43311	3.29138	2.0755	1.76517	3.54253	1.69382	3.39849	5_Nucleotide and derivatives	7
CAS_"505-52-2"	0	1	1,11-Undecanedicarboxylic acid	Organic Acid And Its Derivatives	1.97214	3.12681	2.70105	3.36555	2.96708	1.35535	2.71202	5_Organic acids and derivatives	7
CAS_"2584-71-6"	0	1	cis-4-Hydroxy-D-proline	Organic Acid And Its Derivatives	2.38784	3.39373	2.01843	2.08064	3.98731	1.48842	2.84363	5_Organic acids and derivatives	7
CAS_"23520-34-5"	0	1	HBOA	Organoheterocyclic compounds	1.94694	3.42564	2.42742	1.57934	3.89835	1.87179	3.05052	5_Organic acids and derivatives	7
CAS_"114-25-0"	0	1	Biliverdin	Organoheterocyclic compounds	2.03076	3.41868	2.35056	1.55025	3.1926	2.06204	3.5951	5_Organic acids and derivatives	7
CAS_"616-45-5"	1	0	2-Pyrrolidinone	Organoheterocyclic compounds	1.86885	3.73898	2.19218	1.99014	3.60281	2.05656	2.75049	5_Organic acids and derivatives	7
CAS_"5565-76-4"	0	1	8-Chlro-1-tetrahydronorharmanone	Indoles and derivatives	2.45132	3.0697	2.27898	1.686	3.21634	2.06027	3.43738	6_Hormones	7
CAS_"3471-31-6"	0	1	5-Methoxyindoleacetic acid	Indoles and derivatives	2.21418	3.33696	2.24885	1.53347	3.37975	2.04399	3.44279	6_Hormones	7
CAS_"62512-97-4"	1	1	tZROG	Phytohormones	1.96701	3.78314	2.04985	2.08239	3.33618	1.46659	3.51483	6_Hormones	7
CAS_"528-21-2"	0	1	Gallacetophenone	Ketones	1.67082	3.28782	2.84136	1.85744	3.4943	1.53035	3.5179	7_Cofactors, electric carriers and others	7
CAS_"492-27-3"	0	1	Kynurenic acid	Quinolines and derivatives	2.01214	3.61838	2.16947	1.59628	3.62256	1.7373	3.44386	7_Cofactors, electric carriers and others	7
CAS_"530-55-2"	1	1	2,6-Dimethoxybenzoquinone	Quinones	1.79026	3.6665	2.34325	1.87599	3.7955	1.51022	3.21829	7_Cofactors, electric carriers and others	7
CAS_"1195-94-4"	0	1	D-Proline betaine	Amino acids and derivatives	2.30741	3.52068	1.9719	2.53787	3.19451	1.62864	3.03897	#N/A	7
CAS_"3196-73-4"	0	1	beta-Alanine methyl ester hydrochloride	Amino Acid And Derivatives	2.96865	2.96513	1.86621	1.48965	3.77118	1.91229	3.22688	1_AA and derivatives	8
CAS_"609-36-9"	1	1	Proline	Amino Acid And Derivatives	3.38529	2.85276	1.56194	1.94934	3.70652	1.5877	3.15645	1_AA and derivatives	8
CAS_"220805-22-1"	0	1	NG,NG-Dimethyl-L-arginine	Amino Acid And Derivatives	2.91178	2.72085	2.16737	2.1532	3.37054	1.62946	3.2468	1_AA and derivatives	8
CAS_"59-51-8"	0	1	2-Amino-4-(methylthio)butyric acid	Amino Acid And Derivatives	2.28917	2.66613	2.84471	1.94193	3.77849	1.65249	3.02708	1_AA and derivatives	8
CAS_"156-86-5"	0	1	H-HoArg-OH	Amino Acid And Derivatives	2.75336	2.4147	2.63194	2.07442	3.54856	1.66868	3.10834	1_AA and derivatives	8
CAS_"2497-02-1"	0	1	N-Acetyl-L-histidine	Amino Acid And Derivatives	2.63146	2.97688	2.19165	1.98319	3.67256	1.4639	3.28034	1_AA and derivatives	8
CAS_"144-90-1"	0	1	3-Amino-2-methylpropanoic acid	Amino Acid And Derivatives	2.45976	2.72715	2.61309	1.83458	3.45137	2.2008	2.91325	1_AA and derivatives	8
CAS_"644-90-6"	0	1	Dl-2-Aminooctanoic Acid	Amino Acid And Derivatives	2.56984	2.60165	2.62851	1.75626	3.03779	1.94289	3.66306	1_AA and derivatives	8
CAS_"63-68-3"	0	1	L-Methionine	Amino Acid And Derivatives	2.54959	2.65221	2.5982	1.61308	3.84193	1.75895	3.18605	1_AA and derivatives	8
CAS_"155-84-0"	0	1	N alpha-Acetyl-L-Arginine	Amino Acid And Derivatives	2.42363	2.92267	2.45369	2.5637	3.35085	1.16399	3.32146	1_AA and derivatives	8
CAS_"543-24-8"	0	1	N-acetylglycine	Amino Acid And Derivatives	2.29964	2.54952	2.95084	1.71201	3.63784	1.71932	3.33083	1_AA and derivatives	8
CAS_"87843-31-0"	0	1	N-Hydroxy-L-tryptophan	Amino Acid And Derivatives	2.41373	2.8458	2.54047	1.87606	3.41613	1.78631	3.3215	1_AA and derivatives	8
CAS_"56-12-2"	0	1	4-Aminobutyric acid	Amino Acid And Derivatives	2.35607	2.50196	2.94198	1.89993	3.45264	2.04812	2.99931	1_AA and derivatives	8
CAS_"338-69-2"	0	1	Alanine	Amino Acid And Derivatives	2.49314	2.93883	2.36803	1.6716	3.35737	1.7386	3.63243	1_AA and derivatives	8
CAS_"673-31-4"	0	1	Phenprobamate	Amino Acid And Derivatives	3.20469	2.47019	2.12512	1.7448	3.93258	1.69894	3.02367	1_AA and derivatives	8
CAS_"921-62-0"	0	1	6-Phosphogluconic acid	Carbohydrates And Its Derivatives	2.67276	3.18052	1.94672	1.76262	3.77112	1.66411	3.20215	2_Carbohydrates and derivatives	8
CAS_"84380-01-8"	0	1	alpha-Arbutin	Carbohydrates And Its Derivatives	2.41873	2.77467	2.60659	1.81009	3.25337	1.64825	3.68829	2_Carbohydrates and derivatives	8
CAS_"4484-88-2"	0	1	Trehalose 6-phosphate	Carbohydrates And Its Derivatives	2.50132	2.73469	2.56399	1.98459	3.15974	1.67372	3.58196	2_Carbohydrates and derivatives	8
CAS_"6866-69-9"	0	1	N-Acetylglucosamine 1-phosphate	Carbohydrates And Its Derivatives	2.54617	2.36745	2.88638	2.05503	3.67128	1.33595	3.33775	2_Carbohydrates and derivatives	8
CAS_"497-76-7"	0	1	Arbutin	Carbohydrates And Its Derivatives	2.40604	2.88972	2.50424	1.79288	3.25018	1.65307	3.70387	2_Carbohydrates and derivatives	8
CAS_"102916-66-5"	0	1	Deoxyribose 5-Phosphate	Pentose phosphates	2.75827	2.91816	2.12357	1.85932	3.6466	1.90947	2.98461	2_Carbohydrates and derivatives	8
CAS_"50-70-4"	0	1	D-Sorbitol	Sugar Alcohols	2.30572	2.8545	2.63978	1.91426	3.25418	1.78021	3.45135	2_Carbohydrates and derivatives	8
CAS_"462-94-2"	0	1	1,5-Diaminopentane	Amines	2.79132	3.25953	1.74915	1.70197	3.71483	1.67449	3.30871	3_Secondary metabolism-- Amines	8
CAS_"537-73-5"	0	1	Isoferulic Acid	Cinnamic acids and derivatives	2.76165	2.47885	2.5595	1.76768	3.53446	1.74277	3.3551	3_Secondary metabolism-- Anthocyanins/ Chalconnes/ Phenylpropanoids and derivatives	8
CAS_"2373-31-1"	0	1	6-Hydroxy-4-methylcoumarin	Coumarins and derivatives	2.82847	2.98193	1.98961	2.3142	3.5923	1.51274	2.98076	3_Secondary metabolism-- Anthocyanins/ Chalconnes/ Phenylpropanoids and derivatives	8
CAS_"477336-75-7"	0	1	Ophiopogonanone C	Flavonoids	2.94943	2.79458	2.056	1.93414	3.45628	1.76393	3.24566	3_Secondary metabolism-- Anthocyanins/ Chalconnes/ Phenylpropanoids and derivatives	8
CAS_"106650-56-0"	0	1	Sibutramine	Benzene and substituted derivatives	2.98387	2.76564	2.05049	2.83654	3.58883	1.22496	2.74967	3_Secondary metabolism-- Benzene, Benzoic acids and derivatives	8
CAS_"490-79-9"	0	1	2,5-Dihydroxybenzoic acid	Benzoic acids and derivatives	2.60275	3.08068	2.11657	1.88472	4.21006	1.95318	2.35203	3_Secondary metabolism-- Benzene, Benzoic acids and derivatives	8
CAS_"10019-60-0"	0	1	Methyl salicylate-2-O-glucoside	Phenolic acids	2.99537	2.85348	1.95115	2.382	3.51591	1.51182	2.99027	3_Secondary metabolism-- Phenols and derivatives	8
CAS_"41653-73-0"	0	1	Koaburaside	Phenolic acids	2.9834	2.68966	2.12695	1.71716	3.64558	1.65958	3.37768	3_Secondary metabolism-- Phenols and derivatives	8
CAS_"23445-11-6"	0	1	1-O-Gentisoyl-D-glucoside	Phenolic acids	3.02431	2.37694	2.39875	1.83032	3.54063	1.52965	3.4994	3_Secondary metabolism-- Phenols and derivatives	8
CAS_"13093-65-7"	0	1	4-Hydroxymandelonitrile	Phenols And Its Derivatives	2.30694	2.61543	2.87763	1.87958	3.99471	1.70228	2.82344	3_Secondary metabolism-- Phenols and derivatives	8
CAS_"146-17-8"	0	1	Riboflavin-5'-monophosphate	Phenols And Its Derivatives	2.95429	2.30283	2.54288	2.14891	3.69178	1.49751	3.0618	3_Secondary metabolism-- Phenols and derivatives	8
CAS_"58511-73-2"	0	1	1-O-Galloyl-D-glucose	Tannins	3.2167	2.85635	1.72695	1.80554	3.73448	1.56363	3.29635	3_Secondary metabolism-- Phenols and derivatives	8
CAS_"27876-94-4"	0	1	Crocetin	Terpenoids	2.86121	2.7122	2.22659	2.42649	3.52313	1.62908	2.82129	3_Secondary metabolism-- Terpene and terpenoids	8
CAS_"585-88-6"	1	0	Maltitol	Fatty Acyls	3.09177	2.93369	1.77455	2.05756	3.05909	1.81415	3.46919	4_Lipid metabolism	8
CAS_"110-44-1"	0	1	Sorbic acid	Fatty Acyls	2.92719	2.56732	2.30549	1.80256	3.9439	1.85562	2.79793	4_Lipid metabolism	8
CAS_"498-23-7"	0	1	Citraconic acid	Fatty Acyls	2.8289	2.43872	2.53238	1.92726	3.13541	1.52532	3.81201	4_Lipid metabolism	8
CAS_"4542-23-8"	0	1	N6-Succinyl Adenosine	Nucleotide And Its Derivates	3.00194	2.6031	2.19496	1.84485	3.25955	1.67596	3.61964	5_Nucleotide and derivatives	8
CAS_"146-91-8"	0	1	Guanosine 5'-diphosphate	Nucleotide And Its Derivates	2.82097	2.41586	2.56316	2.25677	3.65887	1.69689	2.78746	5_Nucleotide and derivatives	8
CAS_"611-59-6"	0	1	1,7-Dimethylxanthine	Purines and purine derivatives	3.00394	2.20679	2.58927	1.7957	3.73704	1.62488	3.24238	5_Nucleotide and derivatives	8
CAS_"98-98-6"	0	1	Picolinic acid	Pyridines and derivatives	2.58133	2.65949	2.55918	1.94621	3.42529	1.81569	3.21281	5_Nucleotide and derivatives	8
CAS_"49601-06-1"	0	1	(2S)-2-Isopropylmalate	Organic Acid And Its Derivatives	2.79589	3.09861	1.9055	2.0235	3.69175	1.56427	3.12048	5_Organic acids and derivatives	8
CAS_"505-48-6"	0	1	Octanedioic acid	Organic Acid And Its Derivatives	2.79098	2.43166	2.57736	1.84658	4.02386	1.81289	2.71667	5_Organic acids and derivatives	8
CAS_"3775-73-3"	0	1	R-Aminobutyrate	Organic Acid And Its Derivatives	2.87435	2.52023	2.40542	2.00058	3.47817	1.82092	3.10033	5_Organic acids and derivatives	8
CAS_"13744-18-8"	1	0	GIBBERELLIN A15	Phytohormones	3.01919	3.12218	1.65863	2.49762	3.5665	1.51774	2.81815	6_Hormones	8
CAS_"10366-91-3"	0	1	Salicylic acid O-glucoside	Phytohormones	2.80228	2.82868	2.16904	2.00249	3.83946	1.56112	2.99693	6_Hormones	8
CAS_"87-51-4"	0	1	Indole-3-acetic acid	Phytohormones	2.97356	2.11524	2.7112	1.83812	3.92919	1.876	2.75669	6_Hormones	8
CAS_"552-41-0"	0	1	Paeonol	Ketones	2.51726	3.05333	2.2294	1.6078	3.95904	1.88752	2.94564	7_Cofactors, electric carriers and others	8
CAS_"3025-96-5"	0	1	4-Acetamidobutyric Acid	Amino Acid And Derivatives	3.15258	2.78552	1.86191	3.46791	2.97589	1.92026	2.03594	1_AA and derivatives	9
CAS_"51-35-4"	0	1	L-Hydroxyproline	Amino Acid And Derivatives	3.19325	2.63066	1.97609	3.33105	1.97346	1.66325	3.43223	1_AA and derivatives	9
CAS_"4042-36-8"	0	1	D-Pyroglutamic acid	Amino Acid And Derivatives	2.67001	2.50371	2.62628	4.08229	2.32541	1.75084	2.24146	1_AA and derivatives	9
CAS_"98-79-3"	0	1	L-Pyroglutamic acid	Amino Acid And Derivatives	3.13319	1.88748	2.77933	4.11756	1.77059	2.01553	2.49633	1_AA and derivatives	9
CAS_"149-87-1"	0	1	5-oxoproline	Amino Acid And Derivatives	3.22961	2.04231	2.52808	4.12611	1.78192	2.01632	2.47565	1_AA and derivatives	9
CAS_"87-89-8"	1	0	Inositol	Alcohols and polyols	3.25166	1.59066	2.95769	2.9375	2.95848	2.21086	2.29315	2_Carbohydrates and derivatives	9
CAS_"59-23-4"	1	1	D-Galactose	Carbohydrates And Its Derivatives	3.32376	1.66278	2.81346	3.80901	1.93608	2.65214	2.00277	2_Carbohydrates and derivatives	9
CAS_"50-99-7"	0	1	D-Glucose	Carbohydrates And Its Derivatives	2.84588	2.54393	2.41019	3.97126	1.77349	2.59648	2.05878	2_Carbohydrates and derivatives	9
CAS_"18607-79-9"	1	0	DIMBOA glucoside	Carbohydrates And Its Derivatives	3.61651	1.69488	2.48862	3.09029	1.82919	2.18122	3.2993	2_Carbohydrates and derivatives	9
CAS_"526-99-8"	0	1	D-Galactaric acid	Carbohydrates And Its Derivatives	3.65069	2.17747	1.97184	3.50593	2.9899	1.4472	2.45696	2_Carbohydrates and derivatives	9
CAS_"58-86-6"	0	1	D-Xylose	Carbohydrates And Its Derivatives	3.37966	1.97102	2.44933	3.63614	2.04233	3.1116	1.60993	2_Carbohydrates and derivatives	9
CAS_"28905-12-6"	1	0	D-Glucopyranose	Carbohydrates And Its Derivatives	3.8113	1.87695	2.11175	3.27387	1.90745	2.7961	2.42257	2_Carbohydrates and derivatives	9
CAS_"87-81-0"	0	1	D-Tagatose	Carbohydrates And Its Derivatives	3.4637	2.01994	2.31636	3.71943	2.02291	3.03001	1.62764	2_Carbohydrates and derivatives	9
CAS_"87-73-0"	0	1	D-Glucarate	Carbohydrates And Its Derivatives	3.59518	2.11251	2.09231	3.87663	2.80666	2.08315	1.63357	2_Carbohydrates and derivatives	9
CAS_"64-04-0"	0	1	2-Phenylethylamine	Amines	3.00778	2.32505	2.46718	4.01561	1.77634	2.73826	1.86979	3_Secondary metabolism-- Amines	9
CAS_"501-52-0"	1	0	3-Phenylpropanoic acid	Cinnamic acids and derivatives	3.5046	2.37034	1.92506	3.16557	1.6531	2.79827	2.78306	3_Secondary metabolism-- Anthocyanins/ Chalconnes/ Phenylpropanoids and derivatives	9
CAS_"2309-07-1"	0	1	Ferulic acid methyl ester	Cinnamic acids and derivatives	3.50101	1.95088	2.34811	3.59591	2.69109	1.59107	2.52192	3_Secondary metabolism-- Anthocyanins/ Chalconnes/ Phenylpropanoids and derivatives	9
CAS_"52012-29-0"	0	1	Isoschaftoside	Flavones and Flavonols	2.96456	1.77694	3.05851	4.08219	2.40547	2.0009	1.91144	3_Secondary metabolism-- Anthocyanins/ Chalconnes/ Phenylpropanoids and derivatives	9
CAS_"3681-93-4"	0	1	Vitexin	Flavones and Flavonols	3.07582	2.48576	2.23842	3.9331	2.13452	2.00382	2.32856	3_Secondary metabolism-- Anthocyanins/ Chalconnes/ Phenylpropanoids and derivatives	9
CAS_"28757-27-9"	0	1	Apigenin 5-O-glucoside	Flavonoids	2.87071	2.98836	1.94093	4.02901	2.50183	1.993	1.87616	3_Secondary metabolism-- Anthocyanins/ Chalconnes/ Phenylpropanoids and derivatives	9
CAS_"36191-03-4"	0	1	Pratensein-7-O-glucoside	Isoflavonoids	2.63623	2.97346	2.19032	3.43154	2.96153	2.15823	1.8487	3_Secondary metabolism-- Anthocyanins/ Chalconnes/ Phenylpropanoids and derivatives	9
CAS_"55-21-0"	0	1	Benzamide	Benzene and substituted derivatives	3.02536	2.11761	2.65703	4.02505	1.76852	2.7438	1.86263	3_Secondary metabolism-- Benzene, Benzoic acids and derivatives	9
CAS_"1445-07-4"	0	1	Pseudouridine	Nucleotide And Its Derivates	3.07022	2.0599	2.66988	3.84326	1.90501	2.91373	1.738	5_Nucleotide and derivatives	9
CAS_"2140-61-6"	0	1	5-Methylcytidine	Nucleotide And Its Derivates	3.59479	2.46865	1.73656	3.68633	1.89506	3.04127	1.77734	5_Nucleotide and derivatives	9
CAS_"69-89-6"	0	1	2,6-Dihydroxypurine	Nucleotide And Its Derivates	3.5623	2.09142	2.14628	3.49111	2.89599	1.55329	2.45962	5_Nucleotide and derivatives	9
CAS_"118-00-3"	1	1	Guanosine	Nucleotide And Its Derivates	3.14245	1.63751	3.02005	4.12751	1.99949	2.44071	1.83229	5_Nucleotide and derivatives	9
CAS_"73-40-5"	1	1	Guanine	Purines and purine derivatives	3.30157	1.57125	2.92718	4.08028	2.07271	2.53931	1.7077	5_Nucleotide and derivatives	9
CAS_"938-85-2"	1	0	1-Methylguanine	Purines and purine derivatives	3.54253	1.84041	2.41706	3.62036	2.84162	2.32288	1.61514	5_Nucleotide and derivatives	9
CAS_"769-49-3"	0	1	1,4-dihydro-1-Methyl-4-oxo-3-pyridinecarboxamide	Pyridines and derivatives	3.55555	2.17384	2.07061	3.39449	2.90488	1.67638	2.42425	5_Nucleotide and derivatives	9
CAS_"110-94-1"	0	1	Glutaric Acid	Organic Acid And Its Derivatives	3.54563	2.14468	2.10969	3.91826	2.43541	1.58343	2.4629	5_Organic acids and derivatives	9
CAS_"328-50-7"	1	0	alpha-Ketoglutaric acid	Tca Cycle	3.49241	1.33137	2.97622	3.82287	1.68804	2.57836	2.31072	5_Organic acids and derivatives	9
CAS_"771-50-6"	0	1	Indole-3-carboxylic acid	Indoles and derivatives	3.14542	2.2443	2.41027	4.04132	2.5261	1.88419	1.94838	6_Hormones	9
CAS_"487-89-8"	0	1	Indole-3-Carboxaldehyde	Indoles and derivatives	3.34716	2.2961	2.15675	3.78502	2.49756	2.09574	2.02169	6_Hormones	9
CAS_"69-72-7"	1	1	Salicylic acid	Phytohormones	3.48087	1.6518	2.66734	4.08666	2.12056	2.02561	2.16717	6_Hormones	9
CAS_"70-70-2"	0	1	4'-Hydroxypropiophenone	Ketones	2.75818	2.68241	2.35941	3.84775	2.46039	2.02909	2.06277	7_Cofactors, electric carriers and others	9
CAS_"76843-23-7"	1	0	Przewaquinone A	Quinones	3.80789	1.9424	2.0497	3.71083	2.17809	2.48397	2.02711	7_Cofactors, electric carriers and others	9
CAS_"13433-09-5"	0	1	Asp-phe	Amino Acid And Derivatives	1.86999	3.12006	2.80995	3.80492	1.67687	2.75242	2.1658	1_AA and derivatives	10
CAS_"1190-94-9"	0	1	L-Hydroxylysine	Amino Acid And Derivatives	1.90676	2.25338	3.63986	3.38563	1.49024	2.59319	2.93094	1_AA and derivatives	10
CAS_"52899-07-7"	0	1	Pro-Leu	Amino Acid And Derivatives	2.04628	2.22832	3.52539	3.46309	2.72694	2.56076	1.64921	1_AA and derivatives	10
CAS_"5147-00-2"	1	1	O-Acetylserine	Amino Acid And Derivatives	2.71882	1.57928	3.5019	3.80071	2.44895	2.49587	1.65447	1_AA and derivatives	10
CAS_"2835-06-5"	0	1	2-Phenylglycine	Amino Acid And Derivatives	2.37894	2.45178	2.96928	3.81519	1.79497	3.00852	1.78133	1_AA and derivatives	10
CAS_"518-34-3"	0	1	(+)-Tetrandrine	Alkaloids and derivatives	2.68761	2.04501	3.06737	4.01978	1.95571	2.38136	2.04315	3_Secondary metabolism-- Alkaloids and derivatives	10
CAS_"2957-21-3"	0	1	Sakuranetin	Flavanones	1.78703	3.02578	2.98719	3.54891	2.17335	3.21792	1.45983	3_Secondary metabolism-- Anthocyanins/ Chalconnes/ Phenylpropanoids and derivatives	10
CAS_"51938-32-0"	0	1	Schaftoside	Flavones and Flavonols	2.58954	2.23747	2.973	4.10861	2.37838	1.98285	1.93016	3_Secondary metabolism-- Anthocyanins/ Chalconnes/ Phenylpropanoids and derivatives	10
CAS_"17680-84-1"	0	1	Homoplantaginin	Flavonoids	2.18561	3.21372	2.40066	3.46843	2.93562	2.20948	1.78647	3_Secondary metabolism-- Anthocyanins/ Chalconnes/ Phenylpropanoids and derivatives	10
CAS_"38950-94-6"	0	1	4'-O-Glucosylvitexin	Flavonoids	1.6645	3.17417	2.96133	3.99848	2.23403	2.27687	1.89062	3_Secondary metabolism-- Anthocyanins/ Chalconnes/ Phenylpropanoids and derivatives	10
CAS_"76135-82-5"	0	1	Glucosylvitexin	Flavonoids	1.7168	3.51483	2.56836	3.95322	2.2573	2.18551	2.00397	3_Secondary metabolism-- Anthocyanins/ Chalconnes/ Phenylpropanoids and derivatives	10
CAS_"121-33-5"	0	1	Vanillin	Phenols And Its Derivatives	2.44285	2.61597	2.74118	3.82529	1.62485	2.98499	1.96487	3_Secondary metabolism-- Phenols and derivatives	10
CAS_"103-90-2"	0	1	Acetaminophen	Phenols And Its Derivatives	2.11931	2.16981	3.51088	3.7995	1.73942	3.09778	1.7633	3_Secondary metabolism-- Phenols and derivatives	10
CAS_"471-53-4"	0	1	Enoxolone	Terpenoids	1.8222	2.66422	3.31357	4.03503	2.5425	2.07651	1.74596	3_Secondary metabolism-- Terpene and terpenoids	10
CAS_"70-16-6"	0	1	Thiamine	Vitamins	1.67937	2.80392	3.3167	2.99801	3.57865	2.15009	1.67326	3_Secondary metabolism-- vitamins	10
CAS_"554-01-8"	0	1	5-Methylcytosine	Nucleotide And Its Derivates	1.65485	2.87055	3.2746	3.44574	1.76536	3.16124	2.02766	5_Nucleotide and derivatives	10
CAS_"2140-67-2"	0	1	2-(Dimethylamino)Guanosine	Nucleotide And Its Derivates	1.99337	2.83757	2.96906	3.64864	1.90581	3.34257	1.50298	5_Nucleotide and derivatives	10
CAS_"2457-80-9"	0	1	5'-Deoxy-5'-(Methylthio)Adenosine	Nucleotide And Its Derivates	1.88488	2.93086	2.98426	3.84742	2.70554	1.83677	2.01027	5_Nucleotide and derivatives	10
CAS_"4208-67-7"	0	1	dUDP	Nucleotide And Its Derivates	2.47367	2.69004	2.63629	3.77944	1.78583	2.18898	2.64575	5_Nucleotide and derivatives	10
CAS_"3573-50-0"	0	1	2-deoxyglucose-6-phosphate	Nucleotide And Its Derivates	2.15033	2.67886	2.97081	3.96372	1.57019	2.31746	2.54862	5_Nucleotide and derivatives	10
CAS_"961-07-9"	0	1	2'-Deoxyguanosine	Nucleotide And Its Derivates	2.36458	2.36537	3.07006	3.56905	2.91931	1.91072	2.00092	5_Nucleotide and derivatives	10
CAS_"3373-53-3"	0	1	2-Hydroxy-6-Aminopurine	Purines and purine derivatives	2.1467	2.56891	3.08439	3.82784	1.8565	3.03809	1.67757	5_Nucleotide and derivatives	10
CAS_"597-43-3"	1	1	2,2-Dimethylsuccinic acid	Organic Acid And Its Derivatives	1.58653	3.19529	3.01818	3.72531	1.3477	2.90363	2.42336	5_Organic acids and derivatives	10
CAS_"87-69-4"	0	1	Tartaric acid	Organic Acid And Its Derivatives	2.32749	2.74781	2.7247	3.74151	3.09815	1.90976	1.65058	5_Organic acids and derivatives	10
CAS_"111-20-6"	0	1	Sebacic acid	Organic Acid And Its Derivatives	1.90488	2.59596	3.29915	3.45273	2.26419	1.74943	2.93364	5_Organic acids and derivatives	10
CAS_"595-46-0"	0	1	Dimethylmalonic acid	Organic Acid And Its Derivatives	2.19143	2.5045	3.10407	3.71779	1.98106	2.92263	1.77852	5_Organic acids and derivatives	10
CAS_"79-33-4"	0	1	L-Lactic acid	Organic Acid And Its Derivatives	1.91102	3.1315	2.75748	4.20506	1.84047	2.33986	2.01461	5_Organic acids and derivatives	10
CAS_"617-62-9"	0	1	2-Methylpentanedioic acid	Organic Acid And Its Derivatives	2.3306	2.21982	3.24958	4.01853	1.90323	2.05399	2.42424	5_Organic acids and derivatives	10
CAS_"10326-41-7"	0	1	D-Lactic acid	Organic Acid And Its Derivatives	2.24662	2.64114	2.91224	4.22476	1.89324	2.27315	2.00886	5_Organic acids and derivatives	10
CAS_"76968-33-7"	0	1	(+)-Dihydrojasmonic acid	Phytohormones	1.95374	2.81151	3.03475	3.93369	2.04285	2.26433	2.15913	6_Hormones	10
CAS_"58438-03-2"	0	1	3-(2-Naphthyl)-L-alanine	Amino acids and derivatives	1.91657	2.67455	3.20888	3.82716	2.17037	1.96738	2.43508	#N/A	10
CAS_"59-30-3"	0	1	Folic acid	Amino Acid And Derivatives	0	0	0	3.67781	1.85436	2.03884	2.82899	1_AA and derivatives	11R
CAS_"2491-18-1"	0	1	L-Methionine Methyl Ester	Amino Acid And Derivatives	0	0	0	3.1653	1.71371	3.81313	1.70785	1_AA and derivatives	11R
Root_Com_605_pos	0	1	S-ribosyl-L-homocysteine	Amino Acid And Derivatives	0	0	0	1.80776	3.45496	1.70442	3.43286	1_AA and derivatives	11R
CAS_"1016-47-3"	0	1	N-Acetyltryptamine	Amino Acid And Derivatives	0	0	0	2.12643	2.59088	4.0111	1.67158	1_AA and derivatives	11R
Root_Com_891_pos	0	1	Viscumamide	Amino Acid And Derivatives	0	0	0	1.90519	3.04449	1.62103	3.82928	1_AA and derivatives	11R
Root_Com_90_neg	0	1	Eudesmoyl quinic acid	Alcohols and polyols	0	0	0	1.81224	3.7456	1.82978	3.01238	2_Carbohydrates and derivatives	11R
Root_Com_414_neg	0	1	D-Glucose 1-phosphate	Carbohydrates And Its Derivatives	0	0	0	2.24492	1.83477	4.07307	2.24724	2_Carbohydrates and derivatives	11R
CAS_"34620-76-3"	0	1	Maltopentaose	Carbohydrates And Its Derivatives	0	0	0	2.34181	3.86839	1.69069	2.49911	2_Carbohydrates and derivatives	11R
CAS_"7658-08-4"	0	1	6-Deoxy-D-glucose	Carbohydrates And Its Derivatives	0	0	0	2.36601	2.89374	1.60341	3.53685	2_Carbohydrates and derivatives	11R
CAS_"2922-83-0"	0	1	L-Kynurenine	Carbonyl compounds	0	0	0	1.80553	3.90067	1.62722	3.06658	2_Carbohydrates and derivatives	11R
Root_Com_1060_pos	0	1	(-)-Norepinephrine N-hexoside	Glycosides	0	0	0	1.92449	2.73608	1.76775	3.97168	2_Carbohydrates and derivatives	11R
CAS_"143120-46-1"	0	1	Neotuberostemonine	Alkaloids and derivatives	0	0	0	2.00762	1.90107	3.63273	2.85858	3_Secondary metabolism-- Alkaloids and derivatives	11R
CAS_"27495-40-5"	0	1	Protostemonine	Alkaloids and derivatives	0	0	0	2.522	1.77189	3.59405	2.51206	3_Secondary metabolism-- Alkaloids and derivatives	11R
CAS_"476-32-4"	0	1	Chelidonine	Alkaloids and derivatives	0	0	0	1.58843	3.33991	1.99638	3.47528	3_Secondary metabolism-- Alkaloids and derivatives	11R
CAS_"304-21-2"	0	1	Harmaline	Alkaloids and derivatives	0	0	0	2.36696	2.95327	1.48104	3.59873	3_Secondary metabolism-- Alkaloids and derivatives	11R
CAS_"404-86-4"	0	1	Capsaicin	Alkaloids and derivatives	0	0	0	3.75467	2.58978	1.30078	2.75477	3_Secondary metabolism-- Alkaloids and derivatives	11R
Root_Com_1050_pos	0	1	Spermidine derivative	Amines	0	0	0	2.20305	2.10236	2.05738	4.03721	3_Secondary metabolism-- Amines	11R
Root_Com_613_pos	0	1	5-Sulfanyl-1-pentanesulfonamide	Amines	0	0	0	2.52017	1.87847	1.97652	4.02484	3_Secondary metabolism-- Amines	11R
Root_Com_473_pos	0	1	N', N''-Caffeoyl, p-cinnamoylputrescine	Amines	0	0	0	3.09653	2.34601	1.69907	3.25838	3_Secondary metabolism-- Amines	11R
Root_Com_471_pos	0	1	N', N''-Caffeoyl, feruloylputrescine	Amines	0	0	0	1.74318	3.64194	1.61579	3.39908	3_Secondary metabolism-- Amines	11R
CAS_"528-53-0"	0	1	Delphinidin chloride	Anthocyanins	0	0	0	2.00669	2.97814	3.47159	1.94358	3_Secondary metabolism-- Anthocyanins/ Chalconnes/ Phenylpropanoids and derivatives	11R
Root_Com_535_pos	0	1	Peonidin O-hexoside	Anthocyanins	0	0	0	3.7159	2.69908	2.1301	1.85491	3_Secondary metabolism-- Anthocyanins/ Chalconnes/ Phenylpropanoids and derivatives	11R
CAS_"487-52-5"	0	1	Butein	Chalcones and dihydrochalcones	0	0	0	4.08204	1.8711	2.10842	2.33844	3_Secondary metabolism-- Anthocyanins/ Chalconnes/ Phenylpropanoids and derivatives	11R
Root_Com_288_neg	0	1	Caffeic acid O-glucoside	Cinnamic acids and derivatives	0	0	0	2.06852	2.86799	1.79448	3.669	3_Secondary metabolism-- Anthocyanins/ Chalconnes/ Phenylpropanoids and derivatives	11R
CAS_"19625-17-3"	0	1	Angelol A	Coumarins and derivatives	0	0	0	1.86304	1.85216	3.73576	2.94905	3_Secondary metabolism-- Anthocyanins/ Chalconnes/ Phenylpropanoids and derivatives	11R
CAS_"169736-93-0"	0	1	Angelol K	Coumarins and derivatives	0	0	0	1.81707	1.94552	3.76561	2.8718	3_Secondary metabolism-- Anthocyanins/ Chalconnes/ Phenylpropanoids and derivatives	11R
Root_Com_579_pos	0	1	N-p-Coumaroyl spermidine	Coumarins and derivatives	0	0	0	2.61796	1.65979	4.02005	2.1022	3_Secondary metabolism-- Anthocyanins/ Chalconnes/ Phenylpropanoids and derivatives	11R
Root_Com_624_pos	0	1	Chrysin C-hexoside	Flavones and Flavonols	0	0	0	3.59013	2.15503	1.87889	2.77594	3_Secondary metabolism-- Anthocyanins/ Chalconnes/ Phenylpropanoids and derivatives	11R
Root_Com_710_pos	0	1	Syringetin 7-O-hexoside	Flavones and Flavonols	0	0	0	2.08498	4.0568	1.80802	2.4502	3_Secondary metabolism-- Anthocyanins/ Chalconnes/ Phenylpropanoids and derivatives	11R
Root_Com_712_pos	0	1	Syringetin 5-O-hexoside	Flavones and Flavonols	0	0	0	1.8441	3.97477	1.75102	2.83011	3_Secondary metabolism-- Anthocyanins/ Chalconnes/ Phenylpropanoids and derivatives	11R
Root_Com_859_pos	0	1	Tricin O-malonylhexoside	Flavonoids	0	0	0	3.76425	2.54554	2.06841	2.0218	3_Secondary metabolism-- Anthocyanins/ Chalconnes/ Phenylpropanoids and derivatives	11R
Root_Com_1055_pos	0	1	di-C,C-hexosyl-apigenin derivative	Flavonoids	0	0	0	3.90927	2.36841	2.12614	1.99618	3_Secondary metabolism-- Anthocyanins/ Chalconnes/ Phenylpropanoids and derivatives	11R
Root_Com_676_pos	0	1	C-hexosyl-apigenin C-pentoside	Flavonoids	0	0	0	3.99511	2.3823	2.04414	1.97845	3_Secondary metabolism-- Anthocyanins/ Chalconnes/ Phenylpropanoids and derivatives	11R
Root_Com_861_pos	0	1	C-hexosyl-apigenin O-p-coumaroylhexoside	Flavonoids	0	0	0	3.90163	2.46587	2.07187	1.96064	3_Secondary metabolism-- Anthocyanins/ Chalconnes/ Phenylpropanoids and derivatives	11R
Root_Com_617_pos	0	1	Syringetin 3-O-hexoside	Flavonoids	0	0	0	1.93605	3.81678	2.07707	2.5701	3_Secondary metabolism-- Anthocyanins/ Chalconnes/ Phenylpropanoids and derivatives	11R
Root_Com_516_pos	0	1	C-pentosyl-C-hexosyl-apigenin	Flavonoids	0	0	0	4.08495	2.30754	2.07193	1.93557	3_Secondary metabolism-- Anthocyanins/ Chalconnes/ Phenylpropanoids and derivatives	11R
Root_Com_623_pos	0	1	3',4',5'-Dihydrotricetin O-hexosyl-O-hexoside	Flavonoids	0	0	0	3.86768	1.93664	2.67042	1.92525	3_Secondary metabolism-- Anthocyanins/ Chalconnes/ Phenylpropanoids and derivatives	11R
Root_Com_1056_pos	0	1	di-C,C-pentosyl-apigenin	Flavonoids	0	0	0	3.81723	2.45386	2.20435	1.92455	3_Secondary metabolism-- Anthocyanins/ Chalconnes/ Phenylpropanoids and derivatives	11R
Root_Com_901_pos	0	1	Limocitrin O-hexoside	Flavonoids	0	0	0	2.00625	3.94185	1.87797	2.57393	3_Secondary metabolism-- Anthocyanins/ Chalconnes/ Phenylpropanoids and derivatives	11R
Root_Com_718_pos	0	1	C-pentosyl-chrysoeriol O-hexoside	Flavonoids	0	0	0	3.96751	2.32144	2.24603	1.86501	3_Secondary metabolism-- Anthocyanins/ Chalconnes/ Phenylpropanoids and derivatives	11R
Root_Com_713_pos	0	1	Selgin O-hexosyl-O-hexoside	Flavonoids	0	0	0	2.02534	2.89547	1.79425	3.68494	3_Secondary metabolism-- Anthocyanins/ Chalconnes/ Phenylpropanoids and derivatives	11R
Root_Com_1054_pos	0	1	Luteolin C-feruloylhexoside	Flavonoids	0	0	0	1.6911	3.30025	1.81902	3.58963	3_Secondary metabolism-- Anthocyanins/ Chalconnes/ Phenylpropanoids and derivatives	11R
Root_Com_1052_pos	0	1	methylApigenin C-hexoside	Flavonoids	0	0	0	2.75571	1.67667	3.44446	2.52316	3_Secondary metabolism-- Anthocyanins/ Chalconnes/ Phenylpropanoids and derivatives	11R
CAS_"74148-41-7"	0	1	3-Hydroxy-glabrol	Flavonoids	0	0	0	1.6716	3.42502	1.71932	3.58406	3_Secondary metabolism-- Anthocyanins/ Chalconnes/ Phenylpropanoids and derivatives	11R
Root_Com_940_pos	0	1	Tricin O-glycerol	Flavonoids	0	0	0	3.40317	1.6197	2.65307	2.72406	3_Secondary metabolism-- Anthocyanins/ Chalconnes/ Phenylpropanoids and derivatives	11R
CAS_"94-41-7"	0	1	Chalcone	Flavonoids	0	0	0	2.41742	1.61383	3.7094	2.65934	3_Secondary metabolism-- Anthocyanins/ Chalconnes/ Phenylpropanoids and derivatives	11R
Root_Com_981_pos	0	1	C-hexosyl-apigenin O-hexosyl-O-pentoside	Flavonoids	0	0	0	3.04338	1.59726	3.72131	2.03805	3_Secondary metabolism-- Anthocyanins/ Chalconnes/ Phenylpropanoids and derivatives	11R
Root_Com_222_neg	0	1	Di-O-methylquercetin	Flavonoids	0	0	0	2.50227	3.48183	1.48867	2.92723	3_Secondary metabolism-- Anthocyanins/ Chalconnes/ Phenylpropanoids and derivatives	11R
Root_Com_220_neg	0	1	Syringic acid O-glucoside	Flavonoids	0	0	0	3.84804	2.22556	2.88827	1.43812	3_Secondary metabolism-- Anthocyanins/ Chalconnes/ Phenylpropanoids and derivatives	11R
CAS_"19367-38-5"	0	1	Methyl 4-hydroxycinnamate	Phenylpropanoids	0	0	0	2.58324	3.93561	1.90864	1.97251	3_Secondary metabolism-- Anthocyanins/ Chalconnes/ Phenylpropanoids and derivatives	11R
CAS_"828-01-3"	0	1	3-Phenyllactic acid	Phenylpropanoids and polyketides	0	0	0	2.14047	4.10703	1.72524	2.42726	3_Secondary metabolism-- Anthocyanins/ Chalconnes/ Phenylpropanoids and derivatives	11R
CAS_"120-47-8"	0	1	Ethylparaben	Benzene and substituted derivatives	0	0	0	3.9729	2.09043	2.08448	2.2522	3_Secondary metabolism-- Benzene, Benzoic acids and derivatives	11R
CAS_"1552-94-9"	0	1	5-Phenyl-2,4-pentadienoic acid	Benzene and substituted derivatives	0	0	0	1.79746	3.47529	1.59912	3.52813	3_Secondary metabolism-- Benzene, Benzoic acids and derivatives	11R
Root_Com_301_neg	0	1	Gallic acid O-Hexoside	Benzoic acids and derivatives	0	0	0	1.74292	3.51159	1.58992	3.55557	3_Secondary metabolism-- Benzene, Benzoic acids and derivatives	11R
CAS_"132201-33-3"	0	1	N-Benzoyl-(2R,3S)-3-phenylisoserine	Benzoic acids and derivatives	0	0	0	3.82122	2.29872	1.44902	2.83103	3_Secondary metabolism-- Benzene, Benzoic acids and derivatives	11R
CAS_"5106-98-9"	0	1	4-Chloro-2-hydroxybenzoic acid, 4-chloro salicylic acid	Benzoic acids and derivatives	0	0	0	2.74314	3.51322	1.38712	2.75652	3_Secondary metabolism-- Benzene, Benzoic acids and derivatives	11R
Root_Com_942_pos	0	1	Azoxystrobin acid	Ethers	0	0	0	2.34751	1.71468	4.12855	2.20927	3_Secondary metabolism-- others	11R
CAS_"22255-22-7"	0	1	3,4',5-Trimethoxy-trans-stilbene	Ethers	0	0	0	2.32305	1.54432	3.76821	2.76441	3_Secondary metabolism-- others	11R
CAS_"24699-16-9"	0	1	Isomangiferin	Xanthone	0	0	0	1.87918	2.83328	1.6716	4.01594	3_Secondary metabolism-- others	11R
Root_Com_687_pos	0	1	N-Feruloylagmatine	Phenolamides	0	0	0	1.95536	2.39977	1.87958	4.1653	3_Secondary metabolism-- Phenols and derivatives	11R
Root_Com_685_pos	0	1	N-Feruloylspermidine	Phenolamides	0	0	0	1.70794	3.39422	1.92935	3.36849	3_Secondary metabolism-- Phenols and derivatives	11R
Root_Com_577_pos	0	1	N',N",N"'-p-coumaroyl-cinnamoyl-caffeoyl spermidine	Phenolamides	0	0	0	1.78415	2.90158	1.7005	4.01377	3_Secondary metabolism-- Phenols and derivatives	11R
Root_Com_636_pos	0	1	N-Sinapoylagmatine	Phenolamides	0	0	0	2.58411	3.07128	1.37787	3.36674	3_Secondary metabolism-- Phenols and derivatives	11R
CAS_"75288-96-9"	0	1	Kukoamine A	Phenolamine	0	0	0	2.46368	1.67932	3.56122	2.69578	3_Secondary metabolism-- Phenols and derivatives	11R
CAS_"500-99-2"	0	1	3,5-Dimethoxyphenol	Phenols And Its Derivatives	0	0	0	3.71384	1.88495	3.05856	1.74265	3_Secondary metabolism-- Phenols and derivatives	11R
CAS_"4206-58-0"	0	1	trans-3,5-Dimethoxy-4-hydroxycinnamaldehyde	Phenols And Its Derivatives	0	0	0	2.85292	1.6821	3.49713	2.36784	3_Secondary metabolism-- Phenols and derivatives	11R
CAS_"51-61-6"	0	1	Dopamine	Phenols And Its Derivatives	0	0	0	3.50352	2.90001	1.62261	2.37386	3_Secondary metabolism-- Phenols and derivatives	11R
Root_Com_921_pos	0	1	Ixoside	Terpene	0	0	0	1.47824	2.78036	3.66727	2.47413	3_Secondary metabolism-- Terpene and terpenoids	11R
CAS_"39011-90-0"	0	1	Albiflorin	Terpenoids	0	0	0	2.29059	1.80529	2.63354	3.67057	3_Secondary metabolism-- Terpene and terpenoids	11R
CAS_"2102-58-1"	0	1	(-)-trans-Carveol	Terpenoids	0	0	0	4.06344	1.762	2.41215	2.16241	3_Secondary metabolism-- Terpene and terpenoids	11R
CAS_"499-75-2"	0	1	Carvacrol	Terpenoids	0	0	0	4.10949	2.1193	2.51655	1.65466	3_Secondary metabolism-- Terpene and terpenoids	11R
CAS_"548-37-8"	0	1	Verbenalin	Terpenoids	0	0	0	1.62885	2.50107	2.40229	3.86779	3_Secondary metabolism-- Terpene and terpenoids	11R
CAS_"13878-92-7"	0	1	Isomangiferolic acid	Terpenoids	0	0	0	3.26627	2.56691	1.60191	2.96491	3_Secondary metabolism-- Terpene and terpenoids	11R
CAS_"150943-96-7"	0	1	Oryzalexin E	Terpenoids	0	0	0	2.10353	2.87914	1.54971	3.86762	3_Secondary metabolism-- Terpene and terpenoids	11R
Root_Com_621_pos	0	1	Pyridoxine O-glucoside	Vitamins	0	0	0	2.56264	2.71608	1.54652	3.57476	3_Secondary metabolism-- vitamins	11R
CAS_"81-13-0"	0	1	D-Panthenol	Fatty Acyls	0	0	0	2.48818	2.02073	2.08261	3.80847	4_Lipid metabolism	11R
CAS_"112-37-8"	0	1	Undecanoic acid	Fatty Acyls	0	0	0	3.95862	1.98183	2.01662	2.44293	4_Lipid metabolism	11R
CAS_"3588-17-8"	0	1	Trans,Trans-Muconic Acid	Fatty Acyls	0	0	0	3.54707	3.10146	2.07491	1.67655	4_Lipid metabolism	11R
Root_Com_466_pos	0	1	Tianshic acid	Fatty Acyls	0	0	0	1.78994	3.76944	1.65504	3.18558	4_Lipid metabolism	11R
CAS_"150-84-5"	0	1	Citronellyl acetate	Fatty Acyls	0	0	0	2.35992	2.45233	3.98304	1.6047	4_Lipid metabolism	11R
Root_Com_766_pos	0	1	Octadecadien-6-ynoic acid	Fatty Acyls	0	0	0	2.21514	3.3047	1.57487	3.30529	4_Lipid metabolism	11R
CAS_"334-48-5"	0	1	Capric acid	Fatty Acyls	0	0	0	2.03857	3.53449	1.44161	3.38533	4_Lipid metabolism	11R
CAS_"45261-96-9"	0	1	3-Hydroxyoctadecanoic Acid	Fatty Acyls	0	0	0	2.8559	1.39793	2.481	3.66517	4_Lipid metabolism	11R
CAS_"211238-60-7"	0	1	9,17-Octadecadiene-12,14-diyne-1,11,16-triol	Fatty Acyls	0	0	0	2.55748	3.72607	1.3097	2.80675	4_Lipid metabolism	11R
Root_Com_589_pos	0	1	DGMG (18:2)	Glycerolipids	0	0	0	2.09414	2.08223	4.19171	2.03192	4_Lipid metabolism	11R
Root_Com_586_pos	0	1	MAG (18:4)	Glycerolipids	0	0	0	3.1977	1.46751	3.50004	2.23475	4_Lipid metabolism	11R
Root_Com_728_pos	0	1	LysoPC 18:2 (2n isomer)	Phospholipid	0	0	0	2.10138	2.02276	4.12108	2.15478	4_Lipid metabolism	11R
Root_Com_75_neg	0	1	Lysops 22:5	Phospholipid	0	0	0	2.18786	2.03792	4.16234	2.01188	4_Lipid metabolism	11R
CAS_"108273-88-7"	0	1	LysoPC 19:0	Phospholipid	0	0	0	1.86383	2.59447	2.15133	3.79037	4_Lipid metabolism	11R
Root_Com_74_neg	0	1	Lysope 18:1	Phospholipid	0	0	0	2.27248	1.74255	4.09215	2.29282	4_Lipid metabolism	11R
Root_Com_724_pos	0	1	LysoPC 16:2 (2n isomer)	Phospholipid	0	0	0	2.91171	1.73751	3.93378	1.817	4_Lipid metabolism	11R
Root_Com_821_pos	0	1	LysoPC 15:0	Phospholipid	0	0	0	2.749	1.6901	3.91662	2.04428	4_Lipid metabolism	11R
CAS_"3868-31-3"	0	1	8-Hydroxyguanosine	Nucleotide And Its Derivates	0	0	0	2.02261	3.79162	1.86079	2.72498	5_Nucleotide and derivatives	11R
Root_Com_484_pos	0	1	S-Methyl-5'-thioadenosine	Nucleotide And Its Derivates	0	0	0	3.8141	2.72231	1.85217	2.01141	5_Nucleotide and derivatives	11R
Root_Com_266_neg	0	1	2-Deoxyribose 5'-phosphate	Nucleotide And Its Derivates	0	0	0	2.12561	3.19191	1.67544	3.40705	5_Nucleotide and derivatives	11R
CAS_"951-78-0"	0	1	2-Deoxyuridine	Nucleotide And Its Derivates	0	0	0	2.17758	4.05561	1.57579	2.59101	5_Nucleotide and derivatives	11R
CAS_"65-71-4"	0	1	Thymine	Nucleotide And Its Derivates	0	0	0	2.50422	3.83531	1.49016	2.57031	5_Nucleotide and derivatives	11R
Root_Com_894_pos	0	1	Xanthurenic acid O-hexoside	Nucleotide And Its Derivates	0	0	0	2.5381	3.09755	1.28049	3.48385	5_Nucleotide and derivatives	11R
Root_Com_515_pos	0	1	N-(9H-Purin-6-ylcarbamoyl)threonine	Nucleotide And Its Derivates	0	0	0	2.58168	1.23843	3.66643	2.91347	5_Nucleotide and derivatives	11R
Root_Com_628_pos	0	1	Aminopurine	Purines and purine derivatives	0	0	0	3.58309	1.63617	3.49618	1.68456	5_Nucleotide and derivatives	11R
CAS_"579-75-9"	0	1	2-Methoxybenzoic acid	Organic Acid And Its Derivatives	0	0	0	2.56089	2.367	1.84249	3.62962	5_Organic acids and derivatives	11R
CAS_"533-87-9"	0	1	Aleuritic Acid	Organic Acid And Its Derivatives	0	0	0	1.7114	2.77113	3.1221	2.79537	5_Organic acids and derivatives	11R
CAS_"89-57-6"	0	1	5-Aminosalicylic Acid	Organic Acid And Its Derivatives	0	0	0	3.48496	3.0161	1.67476	2.22418	5_Organic acids and derivatives	11R
CAS_"2601-90-3"	0	1	N-Oleoyl Glycine	Organic Acid And Its Derivatives	0	0	0	2.0345	3.76358	1.64361	2.95832	5_Organic acids and derivatives	11R
Root_Com_907_pos	0	1	Arabidopyl ketoadipic acid	Organic Acid And Its Derivatives	0	0	0	2.64665	1.63198	3.87947	2.24189	5_Organic acids and derivatives	11R
CAS_"4023-65-8"	0	1	trans-Aconitic acid	Organic Acid And Its Derivatives	0	0	0	2.92362	1.57434	3.72484	2.1772	5_Organic acids and derivatives	11R
CAS_"300-85-6"	0	1	3-Hydroxybutyrate	Organic Acid And Its Derivatives	0	0	0	1.88861	3.91228	1.53587	3.06325	5_Organic acids and derivatives	11R
CAS_"141-82-2"	0	1	Malonic acid	Organic Acid And Its Derivatives	0	0	0	1.86411	3.84352	1.52151	3.17086	5_Organic acids and derivatives	11R
Root_Com_1023_pos	0	1	Rhodomyrtone	Organoheterocyclic compounds	0	0	0	2.35734	1.71354	4.08433	2.24479	5_Organic acids and derivatives	11R
CAS_"608-07-1"	0	1	5-Methoxytryptamine	Indoles and derivatives	0	0	0	3.69675	2.06223	1.98438	2.65664	6_Hormones	11R
CAS_"54-16-0"	0	1	5-Hydroxyindole-3-acetic acid	Indoles and derivatives	0	0	0	4.10744	1.79141	2.40224	2.0989	6_Hormones	11R
CAS_"526-55-6"	0	1	Tryptophol	Indoles and derivatives	0	0	0	2.03936	3.95558	1.64845	2.75661	6_Hormones	11R
CAS_"1204-06-4"	0	1	3-Indoleacrylic acid	Indoles and derivatives	0	0	0	3.83021	1.94155	2.99808	1.63016	6_Hormones	11R
CAS_"133-32-4"	0	1	IBA	Phytohormones	0	0	0	3.86165	2.48432	1.88496	2.16907	6_Hormones	11R
CAS_"19143-87-4"	0	1	Gibberellin A20	Phytohormones	0	0	0	1.81291	3.6694	1.83836	3.07934	6_Hormones	11R
Root_Com_772_pos	0	1	trans-zeatin 9-O-glucoside	Phytohormones	0	0	0	1.80556	3.18236	1.75974	3.65234	6_Hormones	11R
Root_Com_917_pos	0	1	IAA-Asp	Phytohormones	0	0	0	1.7361	3.10278	1.72903	3.83208	6_Hormones	11R
CAS_"6025-53-2"	0	1	trans-Zeatin riboside	Phytohormones	0	0	0	2.6402	1.68532	4.11802	1.95647	6_Hormones	11R
Root_Com_252_neg	0	1	GA7-1	Phytohormones	0	0	0	2.51777	3.55124	1.43762	2.89338	6_Hormones	11R
CAS_"89-80-5"	0	1	p-Mulegone	Ketones	0	0	0	2.56685	4.00539	2.11135	1.71641	7_Cofactors, electric carriers and others	11R
CAS_"17397-93-2"	0	1	Tanshinone II B	Quinones	0	0	0	3.90001	3.04618	1.81764	1.63617	7_Cofactors, electric carriers and others	11R
CAS_"555-30-6"	1	0	(-)-3-(3,4-Dihydroxyphenyl)-2-methylalanine	Amino Acid And Derivatives	1.75605	2.48025	3.56369	0	0	0	0	1_AA and derivatives	12L
CAS_"636-58-8"	1	0	gamma-Glutamate-Cysteine	Amino Acid And Derivatives	1.81992	3.49692	2.48316	0	0	0	0	1_AA and derivatives	12L
CAS_"543-38-4"	1	0	L-Canavanine	Amino Acid And Derivatives	3.67676	1.7967	2.32654	0	0	0	0	1_AA and derivatives	12L
CAS_"73-22-3"	1	0	L-Tryptophan	Amino Acid And Derivatives	2.74023	3.48772	1.57206	0	0	0	0	1_AA and derivatives	12L
CAS_"643-12-9"	1	0	d-(+)-chiro-inositol	Alcohols and polyols	1.38686	3.62744	2.7857	0	0	0	0	2_Carbohydrates and derivatives	12L
Leaf_Com_1030_pos	1	0	Arabidopyl shikimic acid	Alcohols and polyols	2.26248	3.66652	1.871	0	0	0	0	2_Carbohydrates and derivatives	12L
CAS_"5965-66-2"	1	0	beta-D-Lactose	Carbohydrates And Its Derivatives	2.38776	1.63923	3.77301	0	0	0	0	2_Carbohydrates and derivatives	12L
CAS_"10030-85-0"	1	0	L-(+)-Rhamnose Monohydrate	Carbohydrates And Its Derivatives	3.27335	1.54841	2.97824	0	0	0	0	2_Carbohydrates and derivatives	12L
Leaf_Com_1025_pos	1	0	D-Threose	Carbohydrates And Its Derivatives	1.78066	2.45685	3.56249	0	0	0	0	2_Carbohydrates and derivatives	12L
Leaf_Com_306_neg	1	0	phosphoribosyl pyrophosphate	Pentose phosphates	2.36069	3.67775	1.76157	0	0	0	0	2_Carbohydrates and derivatives	12L
Leaf_Com_517_pos	1	0	N',N'',N'''-Tri-p-cinnamoylagmatine	Amines	3.18568	1.71497	2.89935	0	0	0	0	3_Secondary metabolism-- Amines	12L
Leaf_Com_43_neg	1	0	Pelargonidin O-acetylhexoside	Anthocyanins	3.77262	2.05077	1.97661	0	0	0	0	3_Secondary metabolism-- Anthocyanins/ Chalconnes/ Phenylpropanoids and derivatives	12L
CAS_"4192-90-9"	1	0	Trilobatin	Chalcones and dihydrochalcones	3.62664	1.7717	2.40166	0	0	0	0	3_Secondary metabolism-- Anthocyanins/ Chalconnes/ Phenylpropanoids and derivatives	12L
CAS_"61303-13-7"	1	0	Isoacteoside	Cinnamic acids and derivatives	1.77541	3.67265	2.35193	0	0	0	0	3_Secondary metabolism-- Anthocyanins/ Chalconnes/ Phenylpropanoids and derivatives	12L
Leaf_Com_598_pos	1	0	Feruloylcholine	Cinnamic acids and derivatives	3.46278	2.73835	1.59887	0	0	0	0	3_Secondary metabolism-- Anthocyanins/ Chalconnes/ Phenylpropanoids and derivatives	12L
Leaf_Com_656_pos	1	0	N-hexosyl-p-coumaroyl putrescine	Cinnamic acids and derivatives	1.87566	2.29753	3.62681	0	0	0	0	3_Secondary metabolism-- Anthocyanins/ Chalconnes/ Phenylpropanoids and derivatives	12L
CAS_"520-26-3"	1	0	Hesperidin	Flavanones	1.61163	2.67764	3.51072	0	0	0	0	3_Secondary metabolism-- Anthocyanins/ Chalconnes/ Phenylpropanoids and derivatives	12L
CAS_"19879-30-2"	1	0	Bavachinin	Flavanones	2.49443	3.58755	1.71802	0	0	0	0	3_Secondary metabolism-- Anthocyanins/ Chalconnes/ Phenylpropanoids and derivatives	12L
CAS_"481-53-8"	1	0	Tangeretin	Flavones and Flavonols	2.194	2.04213	3.56387	0	0	0	0	3_Secondary metabolism-- Anthocyanins/ Chalconnes/ Phenylpropanoids and derivatives	12L
Leaf_Com_235_neg	1	0	Quercetin-3'-O-glucoside	Flavones and Flavonols	2.05109	3.73813	2.01078	0	0	0	0	3_Secondary metabolism-- Anthocyanins/ Chalconnes/ Phenylpropanoids and derivatives	12L
CAS_"152743-19-6"	1	0	Lysionotin	Flavonoids	3.43509	2.45614	1.90878	0	0	0	0	3_Secondary metabolism-- Anthocyanins/ Chalconnes/ Phenylpropanoids and derivatives	12L
CAS_"1617-53-4"	1	0	Amentoflavone	Flavonoids	2.64893	1.66576	3.48531	0	0	0	0	3_Secondary metabolism-- Anthocyanins/ Chalconnes/ Phenylpropanoids and derivatives	12L
CAS_"207671-50-9"	1	0	Rutin hydrate	Flavonoids	1.78744	3.51022	2.50233	0	0	0	0	3_Secondary metabolism-- Anthocyanins/ Chalconnes/ Phenylpropanoids and derivatives	12L
CAS_"1257-08-5"	1	0	Epicatechin Gallate	Flavonoids	3.58091	1.80689	2.41219	0	0	0	0	3_Secondary metabolism-- Anthocyanins/ Chalconnes/ Phenylpropanoids and derivatives	12L
Leaf_Com_1019_pos	1	0	Limocitrin O-hexoside	Flavonoids	1.89306	2.34301	3.56393	0	0	0	0	3_Secondary metabolism-- Anthocyanins/ Chalconnes/ Phenylpropanoids and derivatives	12L
Leaf_Com_353_neg	1	0	Heptamethoxyflavone	Flavonoids	3.62668	1.67855	2.49478	0	0	0	0	3_Secondary metabolism-- Anthocyanins/ Chalconnes/ Phenylpropanoids and derivatives	12L
Leaf_Com_573_pos	1	0	Tricin 4'-O-(syringyl alcohol) ether O-hexoside	Flavonoids	3.56345	1.54011	2.69644	0	0	0	0	3_Secondary metabolism-- Anthocyanins/ Chalconnes/ Phenylpropanoids and derivatives	12L
Leaf_Com_967_pos	1	0	Tricin 5-O-hexosyl-O-hexoside	Flavonoids	3.45686	2.61185	1.73129	0	0	0	0	3_Secondary metabolism-- Anthocyanins/ Chalconnes/ Phenylpropanoids and derivatives	12L
Leaf_Com_971_pos	1	0	Tricin O-sinapoylpentoside	Flavonoids	3.55192	1.72502	2.52306	0	0	0	0	3_Secondary metabolism-- Anthocyanins/ Chalconnes/ Phenylpropanoids and derivatives	12L
Leaf_Com_977_pos	1	0	C-hexosyl-apigenin O-p-coumaroylhexoside	Flavonoids	1.77038	2.63894	3.39068	0	0	0	0	3_Secondary metabolism-- Anthocyanins/ Chalconnes/ Phenylpropanoids and derivatives	12L
Leaf_Com_1120_pos	1	0	8-C-hexosyl-apigenin O-hexosyl-O-hexoside	Flavonoids	1.99622	3.699	2.10478	0	0	0	0	3_Secondary metabolism-- Anthocyanins/ Chalconnes/ Phenylpropanoids and derivatives	12L
Leaf_Com_1218_pos	1	0	methylApigenin C-pentoside	Flavonoids	3.44915	2.52072	1.83014	0	0	0	0	3_Secondary metabolism-- Anthocyanins/ Chalconnes/ Phenylpropanoids and derivatives	12L
CAS_"148244-82-0"	1	0	Secoisolariciresinol diglucoside	Lignans	2.76212	3.08453	1.95335	0	0	0	0	3_Secondary metabolism-- Anthocyanins/ Chalconnes/ Phenylpropanoids and derivatives	12L
CAS_"1177581-50-8"	1	0	Forsythoside I	Phenylpropanoids	1.65978	3.81114	2.32908	0	0	0	0	3_Secondary metabolism-- Anthocyanins/ Chalconnes/ Phenylpropanoids and derivatives	12L
CAS_"531-44-2"	1	0	Scopolin	Phenylpropanoids	1.64632	3.47007	2.68361	0	0	0	0	3_Secondary metabolism-- Anthocyanins/ Chalconnes/ Phenylpropanoids and derivatives	12L
Leaf_Com_793_pos	1	0	N-Feruloylagmatine	Phenolamides	2.05321	3.7358	2.01099	0	0	0	0	3_Secondary metabolism-- Phenols and derivatives	12L
CAS_"21082-33-7"	1	0	Orcinol glucoside	Phenols And Its Derivatives	1.83688	3.9037	2.05942	0	0	0	0	3_Secondary metabolism-- Phenols and derivatives	12L
CAS_"5957-80-2"	1	0	Carnosol	Phenols And Its Derivatives	3.36775	1.4474	2.98485	0	0	0	0	3_Secondary metabolism-- Phenols and derivatives	12L
CAS_"775-01-9"	1	0	Dl-3,4-Dihydroxymandelic acid	Phenols And Its Derivatives	3.83372	2.03044	1.93585	0	0	0	0	3_Secondary metabolism-- Phenols and derivatives	12L
Leaf_Com_820_pos	1	0	N-Sinapoyl agmatine	Phenols And Its Derivatives	3.76135	1.83107	2.20758	0	0	0	0	3_Secondary metabolism-- Phenols and derivatives	12L
CAS_"68422-00-4"	1	0	Timosaponin A1	Saponin	3.67326	1.55709	2.56964	0	0	0	0	3_Secondary metabolism-- Terpene and terpenoids	12L
CAS_"464-49-3"	1	0	(+)-Camphor	Terpenoids	1.33669	3.57161	2.8917	0	0	0	0	3_Secondary metabolism-- Terpene and terpenoids	12L
CAS_"3796-70-1"	1	0	Geranylacetone	Terpenoids	3.68245	2.07172	2.04583	0	0	0	0	3_Secondary metabolism-- Terpene and terpenoids	12L
CAS_"13476-25-0"	1	0	Linderane	Terpenoids	1.93475	3.65991	2.20534	0	0	0	0	3_Secondary metabolism-- Terpene and terpenoids	12L
CAS_"514-62-5"	1	0	Ferruginol	Terpenoids	3.36403	1.46836	2.96761	0	0	0	0	3_Secondary metabolism-- Terpene and terpenoids	12L
Leaf_Com_1195_pos	1	0	1-Decanoyl-2-hydroxy-sn-glycero-3-phosphocholine	Cholines	3.08323	1.97822	2.73855	0	0	0	0	4_Lipid metabolism	12L
Leaf_Com_399_neg	1	0	12,13-EODE	Fatty Acyls	3.75373	1.78955	2.25672	0	0	0	0	4_Lipid metabolism	12L
Leaf_Com_664_pos	1	0	LysoPC 16:2	Phospholipid	1.81518	3.57949	2.40533	0	0	0	0	4_Lipid metabolism	12L
Leaf_Com_673_pos	1	0	LysoPC 16:1	Phospholipid	1.76627	3.55311	2.48062	0	0	0	0	4_Lipid metabolism	12L
Leaf_Com_833_pos	1	0	LysoPC 16:2 (2n isomer)	Phospholipid	1.64395	3.45233	2.70371	0	0	0	0	4_Lipid metabolism	12L
Leaf_Com_834_pos	1	0	LysoPC 18:3 (2n isomer)	Phospholipid	1.81944	3.60235	2.37821	0	0	0	0	4_Lipid metabolism	12L
Leaf_Com_935_pos	1	0	LysoPC 10:0	Phospholipid	3.63746	1.95489	2.20765	0	0	0	0	4_Lipid metabolism	12L
Leaf_Com_1017_pos	1	0	LPC(1-acyl 16:2)	Phospholipid	1.59055	3.51346	2.69598	0	0	0	0	4_Lipid metabolism	12L
CAS_"696-04-8"	1	0	Dihydrothymine	Nucleotide And Its Derivates	1.46975	2.98962	3.34063	0	0	0	0	5_Nucleotide and derivatives	12L
CAS_"7277-98-7"	1	0	Uridine 5'-Diphospho-N-Acetylgalactosamine	Nucleotide And Its Derivates	1.90363	3.76528	2.13109	0	0	0	0	5_Nucleotide and derivatives	12L
CAS_"3493-09-2"	1	0	dGDP	Nucleotide And Its Derivates	2.6463	3.35698	1.79672	0	0	0	0	5_Nucleotide and derivatives	12L
CAS_"60-92-4"	1	0	Cyclic AMP	Nucleotide And Its Derivates	3.37987	1.37689	3.04324	0	0	0	0	5_Nucleotide and derivatives	12L
CAS_"902-04-5"	1	0	dGMP	Nucleotide And Its Derivates	3.47854	1.49109	2.83037	0	0	0	0	5_Nucleotide and derivatives	12L
CAS_"2616-64-0"	1	0	UDP-D-glucuronate	Nucleotide And Its Derivates	1.89939	3.89717	2.00344	0	0	0	0	5_Nucleotide and derivatives	12L
CAS_"66-22-8"	1	0	Uracil	Nucleotide And Its Derivates	3.58465	2.25301	1.96234	0	0	0	0	5_Nucleotide and derivatives	12L
Leaf_Com_1093_pos	1	0	Guanosine monophosphate	Nucleotide And Its Derivates	2.71946	3.48069	1.59985	0	0	0	0	5_Nucleotide and derivatives	12L
Leaf_Com_512_pos	1	0	Threonyl carbamoyl adenosine	Nucleotide And Its Derivates	1.96412	3.67984	2.15604	0	0	0	0	5_Nucleotide and derivatives	12L
CAS_"124-04-9"	1	0	Adipic acid	Organic Acid And Its Derivatives	3.50589	1.32076	2.97335	0	0	0	0	5_Organic acids and derivatives	12L
CAS_"874-24-8"	1	0	3-Hydroxypicolinic acid	Organic Acid And Its Derivatives	2.90486	1.48734	3.40781	0	0	0	0	5_Organic acids and derivatives	12L
CAS_"50-21-5"	1	0	Lactic acid	Organic Acid And Its Derivatives	1.90466	2.3522	3.54314	0	0	0	0	5_Organic acids and derivatives	12L
CAS_"6066-49-5"	1	0	Butylphthalide	Organoheterocyclic compounds	3.66602	2.33345	1.80053	0	0	0	0	5_Organic acids and derivatives	12L
Leaf_Com_1175_pos	1	0	Rhodomyrtone	Organoheterocyclic compounds	1.81025	3.71159	2.27816	0	0	0	0	5_Organic acids and derivatives	12L
CAS_"832-97-3"	1	0	Dl-Indole-3-lactic acid	Indoles and derivatives	2.50937	3.5231	1.76754	0	0	0	0	6_Hormones	12L
CAS_"50-67-9"	1	0	Serotonin	Indoles and derivatives	3.68662	1.81175	2.30163	0	0	0	0	6_Hormones	12L
CAS_"1637-39-4"	1	0	Trans-Zeatin	Phytohormones	1.63763	3.13888	3.02349	0	0	0	0	6_Hormones	12L
CAS_"79199-48-7"	1	0	Abscisic acid glucose ester	Phytohormones	3.7247	2.31695	1.75835	0	0	0	0	6_Hormones	12L
Leaf_Com_884_pos	1	0	trans-zeatin 9-O-glucoside	Phytohormones	2.2466	3.28258	2.27082	0	0	0	0	6_Hormones	12L
Leaf_Com_15_neg	1	0	PolygalaxanthonⅧ	Ketones	1.66108	3.5166	2.62232	0	0	0	0	7_Cofactors, electric carriers and others	12L
