# Supplementary material for: Integrated omic analysis provides insights into the molecular regulation of stress tolerance by partial root-zone drying in rice
Source: Front Plant Sci. 2023 Jun 9;14:1156514. doi: 10.3389/fpls.2023.1156514 (PMC10288491; doi:10.3389/fpls.2023.1156514)
Supplement: Supplementary file 1 [file DataSheet_1.zip › Tables S4 and S5.xlsx]

## Sheet: TableS4
Compound_ID	Name	Formula	Molecular Weight	RT [min]	Class(English)	CAS	NT_L_1	NT_L_2	NT_L_3	PRD_L_1	PRD_L_2	PRD_L_3	PEG_L_1	PEG_L_2	PEG_L_3
Com_1_neg	D-(+)-Cellobiose	C12H22O11	342.3	0.91	Carbohydrates And Its Derivatives	"528-50-7"	2754000	1918000	2603000	2452000	3452000	2837000	4227000	3006000	1424000
Com_2_neg	Naringenin chalcone	C15H12O5	272.253	8.518	Chalcones and dihydrochalcones	"73692-50-9"	1432000	359400	677900	433700	490800	483300	550700	608800	542100
Com_3_neg	Bergaptol	C11H6O4	202.163	8.237	Coumarins and derivatives	"486-60-2"	6143	6079	8709	8179	8581	8985	4688	7095	10170
Com_4_neg	L-SelenoMethionine	C5H11NO2Se	196.11	18.27	Amino Acid And Derivatives	"3211-76-5"	240400	265700	279700	386200	175200	295600	293300	414500	283200
Com_6_neg	Choline bitartrate	C9H19NO7	253.25	0.97	Amines	"87-67-2"	136100	165500	164800	191700	233600	172400	163700	187200	147500
Com_7_neg	L-Histidine	C6H9N3O2	155.15	0.76	Amino Acid And Derivatives	"71-00-1"	382400	434500	466500	344300	410900	285500	370400	314100	409500
Com_8_neg	O-Acetylserine	C5H9NO4	147.13	1.056	Amino Acid And Derivatives	"5147-00-2"	26330	31370	37040	68800	50900	48450	49180	50400	38670
Com_9_neg	3-Methyladipic acid	C7H12O4	160.17	5.747	Fatty Acyls	"3058-01-3"	60970	81450	72890	60980	68910	82700	114500	87800	80720
Com_10_neg	L-Gulono-1,4-lactone	C6H10O6	178.14	0.948	Sugar Acids And Its Derivatives	"1128-23-0"	70010	81500	83670	85560	79780	80090	87040	103300	103100
Com_11_neg	3-Hydroxypicolinic acid	C6H5NO3	139.11	2.068	Organic Acid And Its Derivatives	"874-24-8"	10530	11490	11820	20050	17430	25380	21910	16720	16630
Com_12_neg	Boc-beta-cyano-L-alanine	C9H14N2O4	214.219	1.87	Amino Acid And Derivatives	"45159-34-0"	27660	19970	24437	25700	24320	18730	30550	30950	26310
Com_13_neg	L-Argininosuccinate	C10H18N4O6	290.273	5.41	Amino Acid And Derivatives	"2387-71-5"	16780	13680	16080	10990	8605	14750	15660	12420	14210
Com_14_neg	1,6-Anhydro-beta-D-Glucopyranose	C6H10O5	162.141	2.3	Carbohydrates And Its Derivatives	"498-07-7"	6307	4420	7689	7578	4215	7489	4396	6383	7640
Com_15_neg	PolygalaxanthonⅧ	C25H28O15	568.488	6.32	Ketones	NA	33610	28160	25460	19710	25500	27460	20670	20660	15690
Com_16_neg	Isoschaftoside	C26H28O14	564.499	6.03	Flavones and Flavonols	"52012-29-0"	115000000	135900000	134100000	127800000	187200000	157300000	164900000	136800000	164200000
Com_17_neg	Trehalose 6-phosphate	C12H23O14P	422.276	0.96	Carbohydrates And Its Derivatives	"4484-88-2"	1802000	1810000	1277000	1884000	1214000	1633000	1876000	1703000	1094000
Com_18_neg	9(S)-HOTrE	C18H30O3	294.429	12.07	Fatty Acyls	"89886-42-0"	10950000	8628000	8718000	7651000	8385000	6834000	8824000	8228000	7485000
Com_19_neg	6-Sialyllactose	C23H39NO19	633.551	0.73	Carbohydrates And Its Derivatives	"35890-39-2"	89440	65150	89120	58320	39910	65910	46610	56580	31580
Com_20_neg	alpha-Benzylsuccinic acid	C11H12O4	208.211	0.71	Organic Acid And Its Derivatives	"884-33-3"	125200	89500	110900	72650	115600	88450	84130	92000	87960
Com_21_neg	UDP-D-xylose	C14H22N2O16P2	536.044	0.9	Nucleotide And Its Derivates	"3616-06-6"	207500	261700	199000	81630	112200	131500	151200	196700	74370
Com_22_neg	4-O-p-Coumaroylquinic acid	C16H18O8	338.1	5.93	Phenolic acids	"32451-86-8"	101500	70490	69280	56360	57600	60050	57540	57760	45830
Com_23_neg	(9Z,11E)-Octadecadienoic acid	C18H32O2	280.24	4.33	Fatty Acyls	"2540-56-9"	194300	155300	136700	115900	160300	169600	154100	166000	145000
Com_24_neg	1-O-Gentisoyl-D-glucoside	C13H16O9	316.079	4.56	Phenolic acids	"23445-11-6"	2935000	2709000	2426000	2902000	2335000	2859000	3346000	3281000	2215000
Com_25_neg	Lirioresinol A	C22H26O8	418.162	6.96	Lignans	"21453-71-4"	167500	195000	104000	217300	127100	154200	404100	239900	150900
Com_26_neg	9,10,13-Trihydroxyoctadec-11-enoic acid	C18H34O5	330.241	9.12	Fatty Acyls	"29907-57-1"	26610000	28620000	29340000	34480000	27010000	24790000	42600000	35940000	29580000
Com_27_neg	D-Arabinono-1,4-lactone	C5H8O5	148.037	1.48	Carbohydrates And Its Derivatives	"2782-09-4"	121600	104800	145200	99550	102300	129900	95110	125500	112000
Com_28_neg	Eicosenoic acid	C20H38O2	310.287	9.87	Fatty Acyls	"26764-41-0"	53090	23600	41000	52030	48470	42800	62890	47300	44380
Com_29_neg	dATP	C10H16N5O12P3	491.001	0.73	Nucleotide And Its Derivates	"1927-31-7"	6240	5421	10560	4627	7826	7817	6611	6222	5828
Com_30_neg	2-deoxyglucose-6-phosphate	C6H13O8P	244.136	0.98	Nucleotide And Its Derivates	"3573-50-0"	596100	612100	607800	650800	697200	543900	721000	460400	497200
Com_31_neg	3-(2-Naphthyl)-D-Alanine	C13H13NO2	215.248	6.22	Amino Acid And Derivatives	"76985-09-6"	15790	14740	6132	12810	9618	10960	6582	10520	13550
Com_32_neg	N-Acetylglucosamine 1-phosphate	C8H16NO9P	301.1	0.91	Carbohydrates And Its Derivatives	"6866-69-9"	265400	466800	376200	433600	413400	378700	499200	345800	303800
Com_33_neg	5-Phosphoribosyl 1-pyrophosphate	C5H13O14P3	196.25	1.01	Pentose phosphates	"97-55-2"	143200	148500	169600	91100	150500	112700	161100	105700	123200
Com_34_neg	ADP-ribose	C15H23N5O14P2	591.315	1.05	Nucleotide And Its Derivates	"20762-30-5"	37690	44990	45210	27590	39410	45670	35740	39880	38080
Com_35_neg	Hydroxycitric acid	C6H8O8	208.124	0.9	Organic Acid And Its Derivatives	"6205-14-7"	30930	39310	40790	49440	32780	39440	72510	64430	38150
Com_36_neg	Phenprobamate	C10H13NO2	179.216	4.09	Amino Acid And Derivatives	"673-31-4"	37360	39980	31910	36830	34760	32760	46850	39850	32980
Com_37_neg	p-Coumaric acid 4-O-hexoside			5.54	Cinnamic acids and derivatives	NA	12140	9871	8534	13140	10640	11420	15200	6662	13010
Com_38_neg	Ophiopogonanone C	C19H16O7	356.332	5.38	Flavonoids	"477336-75-7"	33490	29130	17720	25040	23230	16330	34910	30910	17820
Com_39_neg	Isorhamnetin O-acetyl-hexoside		520.1	7.23	Flavonoids	NA	36010	23940	37150	16970	23510	29220	34070	19320	34330
Com_40_neg	Palmitaldehyde	C16H32O	240.425	10.22	Fatty Acyls	"629-80-1"	506800	529700	562900	640600	563700	602000	515700	510300	520100
Com_41_neg	Apigenin O-hexosyl-O-pentoside	C26H28O14	564.1	6.83	Flavonoids	NA	1408000	1735000	1689000	1526000	808300	1422000	1325000	1117000	608200
Com_42_neg	Cyanidin O-acetylhexoside		490.1	7.12	Anthocyanins	NA	263800	237100	104400	130000	149800	70610	150100	111200	28050
Com_43_neg	Pelargonidin O-acetylhexoside		474.1	7.39	Anthocyanins	NA	35860	48580	38020	43380	35300	41200	64540	52060	65760
Com_44_neg	Allantoin	C4H6N4O3	158.115	0.94	Organoheterocyclic compounds	"97-59-6"	430400	391000	493400	516700	659000	545500	871700	1050000	1225000
Com_45_neg	Aminophylline	C16H24N10O4	420.43	5.013	Purines and purine derivatives	"317-34-0"	9706	6639	13180	13550	2909	12800	7523	17180	15570
Com_46_neg	Sucralose	C12H19Cl3O8	397.634	1.1	Carbohydrates And Its Derivatives	"56038-13-2"	35960	25660	34390	28830	23180	15350	36050	27940	21350
Com_47_neg	Polyphyllin Vii	C51H84O22	1049.2	1	Saponin	"68124-04-9"	2089	1673	4062	4506	3334	2858	5621	6248	5012
Com_48_neg	Sulfosalicylic acid	C7H6O6S	218.184	1.66	Benzene and substituted derivatives	"97-05-2"	239900	481900	450800	433500	389400	599900	597700	529000	603700
Com_49_neg	Matairesinoside	C26H32O11	520.533	7.38	Lignans	"23202-85-9"	29050	21000	20930	25010	16330	39980	44120	27840	21240
Com_50_neg	Rosavin	C20H28O10	428.43	6.92	Fatty Acyls	"84954-92-7"	9098	10130	9979	8299	11240	6200	9142	6261	4991
Com_51_neg	Lawsone	C10H6O3	174.15	7.96	Benzene and substituted derivatives	"83-72-7"	13530	13060	8390	5703	13040	8619	9965	12200	13000
Com_53_neg	Adenylosuccinic acid	C14H18N5O11P	463.293	0.91	Organic Acid And Its Derivatives	"19046-78-7"	2798	5132	3629	4126	5676	4210	7298	8237	5542
Com_54_neg	N-Acetyl-Dl-serine	C5H9NO4	147.129	1.03	Amino Acid And Derivatives	"97-14-3"	87710	94840	124700	102800	92360	86770	89950	95250	76150
Com_55_neg	Isorhamnetin-3-O-neohespeidoside	C28H32O16	624.552	6.79	Flavonoids	"55033-90-4"	226900	187900	167200	157800	156800	220700	200700	161700	166000
Com_56_neg	LysoPE 16:0 (2n isomer)	C21H44NO7P	453.3	12.5	Phospholipid	NA	14090000	15810000	13540000	13770000	13320000	15420000	17610000	15290000	18280000
Com_57_neg	Forsythoside I	C29H36O15	624.595	6.48	Phenylpropanoids	"1177581-50-8"	134900	125800	114600	89790	84870	64880	66700	60420	51110
Com_58_neg	Isoacteoside	C29H36O15	624.595	6.44	Cinnamic acids and derivatives	"61303-13-7"	214200	176700	157600	115900	154300	110700	128700	102600	76440
Com_59_neg	Purpureaside C	C35H46O20	786.737	5.91	Phenylpropanoids	"108648-07-3"	51730	29280	22740	24540	17970	18950	28550	17720	20040
Com_60_neg	Mannitol	C6H14O6	182.173	0.88	Carbohydrates And Its Derivatives	"69-65-8"	13850	23320	33600	25830	19910	14020	18260	16700	14700
Com_61_neg	Neohesperidin	C28H34O15	610.56	7.2	Flavanones	"13241-33-3"	96680	57860	37160	57740	56800	51420	65930	60030	32030
Com_62_neg	Shikimic Acid	C7H10O5	174.15	1.038	Alcohols and polyols	"138-59-0"	1323000	2484000	1629000	3024000	1635000	1398000	2165000	2507000	1452000
Com_63_neg	Myricitrin	C21H20O12	464.38	6.547	Flavones and Flavonols	"17912-87-7"	30740	24220	14850	16250	6726	6250	18370	9196	3103
Com_64_neg	Naringin	C27H32O14	580.53	6.979	Flavanones	"10236-47-2"	31010	14180	16530	12080	12200	22940	20210	16160	8412
Com_65_neg	Glucosylvitexin	C27H30O15	594.526	6.25	Flavonoids	"76135-82-5"	53150000	58200000	54110000	44560000	51500000	47460000	49820000	41410000	32550000
Com_66_neg	Azaleatin	C16H12O7	316.265	7.3	Flavonoids and flavonols	"529-51-1"	48970	42820	36770	60790	40180	45830	65670	52760	53800
Com_67_neg	ethylmalonate	C5H8O4	132.042	1.82	Fatty Acyls	"601-75-2"	12860	17830	14160	15460	23240	15490	35630	31930	26690
Com_68_neg	Polygalaxanthone III	C25H28O15	568.481	6.35	Ketones	"162857-78-5"	34250	21940	21840	19690	23400	20540	33660	27400	22210
Com_69_neg	Narirutin	C27H32O14	580.535	6.837	Flavanones	"14259-46-2"	34610	8571	17780	18830	9197	24680	16750	23230	13180
Com_70_neg	Engeletin	C21H22O10	434.393	7.149	Flavonoids	"572-31-6"	24870	23210	23200	26540	22820	25560	34010	27540	22730
Com_71_neg	Maltotetraose	C24H42O21	666.578	0.996	Carbohydrates And Its Derivatives	"34612-38-9"	16100	6128	20840	25690	21390	29340	33150	32790	25300
Com_72_neg	Amentoflavone	C30H18O10	538.46	9.16	Flavonoids	"1617-53-4"	6456	5030	6964	8858	11660	11220	9548	10260	5822
Com_73_neg	Apigenin	C15H10O5	270.24	8.7	Flavones and Flavonols	"520-36-5"	790000	411200	595800	520600	573600	505100	592000	692600	590000
Com_74_neg	Apigenin 5-O-glucoside	C21H20O10	432.38	6.68	Flavonoids	"28757-27-9"	18550000	16280000	19680000	16290000	14350000	18350000	18110000	19400000	16380000
Com_75_neg	Tectoridin	C22H22O11	462.4	6.864	Isoflavonoids	"611-40-5"	318100	338900	291000	213700	448900	430200	390500	451900	341600
Com_76_neg	Orcinol glucoside	C13H18O7	286.28	9.914	Phenols And Its Derivatives	"21082-33-7"	262500	264100	268500	214200	203800	201400	208300	190000	199900
Com_77_neg	Hydroxytyrosol	C8H10O3	154.16	4.731	Phenols And Its Derivatives	"10597-60-1"	3457	4487	1228	2054	3267	2626	2876	4096	6349
Com_78_neg	(-)-3-Carene	C10H16	136.23	18.29	Terpenoids	"13466-78-9"	100400	96560	115200	102600	107400	101900	113500	103200	101300
Com_79_neg	Butin	C15H12O5	272.069	8.61	Flavanones	"492-14-8"	931000	261000	430600	273100	349300	319300	355900	396100	355100
Com_80_neg	Ptaquiloside	C20H30O8	398.45	11.23	Terpenoids	"87625-62-5"	281600	144800	308300	125800	104800	231100	161200	159300	92960
Com_81_neg	Riboflavin-5'-monophosphate	C17H21N4O9P	456.344	0.91	Phenols And Its Derivatives	"146-17-8"	120800	208500	141200	174500	128000	195600	226100	184600	134700
Com_82_neg	trans-9-Octadecenoic acid	C18H34O2	282.461	12.86	Fatty Acyls	"112-79-8"	27140	28300	30570	27460	24770	27680	34180	22960	21640
Com_83_neg	Sakuranetin	C16H14O5	286.279	1.01	Flavanones	"2957-21-3"	104900	83060	89570	96140	74560	105300	71810	85360	71250
Com_84_neg	3-Hydroxyanthranilic Acid	C7H7NO3	153.135	4.45	Benzoic acids and derivatives	"548-93-6"	767600	836300	648200	842400	855100	750800	1097000	1144000	597200
Com_85_neg	Lysope 14:0	C19H40NO7P	425.5	11.27	Phospholipid	NA	109300	123100	118700	116500	89960	114900	142000	109300	112200
Com_86_neg	Lysope 16:0	C21H44NO7P	453.55	12.48	Phospholipid	"53862-35-4"	13740000	16320000	13090000	14000000	14190000	14620000	18260000	14160000	19040000
Com_87_neg	Lysope 18:0	C23H48NO7P	479.588	13.73	Phospholipid	NA	625100	922800	562800	759400	759900	760600	1033000	782800	1162000
Com_88_neg	Lysope 18:1	C23H46NO7P	479.588	12.81	Phospholipid	NA	1495000	1817000	1632000	1593000	1320000	1565000	2034000	1510000	1739000
Com_89_neg	Lysops 22:6	C28H44NO9P	569.62	13.14	Phospholipid	NA	179800	125300	169200	145700	127900	202500	85520	120300	163000
Com_90_neg	N-Acetylalanine	C5H9NO3	131.13	2.15	Amino Acid And Derivatives	"97-69-8"	655600	683800	657400	702600	631100	599500	848300	783400	680400
Com_91_neg	Angelol B	C20H24O7	376.4	0.98	Coumarins and derivatives	"83156-04-1"	27270	33390	23550	40780	33270	17200	39770	33970	19100
Com_92_neg	GIBBERELLIN A15	C20H26O4	330.183	9.18	Phytohormones	"13744-18-8"	9492	7825	6506	4209	5829	3510	10550	7369	5181
Com_93_neg	Forsythoside A	C29H36O15	624.587	6.46	Phenylpropanoids	"79916-77-1"	49230	41810	47640	33070	35600	39990	44170	34320	14360
Com_94_neg	Anthranilate O-hexosyl-O-hexoside		461.1	0.98	Benzoic acids and derivatives	NA	27100	29210	38870	64760	86780	26270	42560	52110	33960
Com_95_neg	1-Indanone	C9H8O	132.16	18.28	Pyridines and derivatives	"83-33-0"	394400	411500	358700	396000	409800	400600	460500	463500	472400
Com_96_neg	Oxalic acid	C2H2O4	90.035	0.93	Organic Acid And Its Derivatives	"144-62-7"	4511000	4205000	7108000	4243000	4393000	5463000	5742000	6248000	5757000
Com_97_neg	Anthraquinone-2-carboxylic Acid	C15H8O4	252.222	9.72	Anthracenes	"117-78-2"	205800	168800	185500	192600	223300	203200	196000	165400	203900
Com_98_neg	Kuwanon A	C25H24O6	420.454	0.7	Flavonoids	"62949-77-3"	4783	4221	2929	3492	4568	2275	3701	2268	3610
Com_99_neg	Kinsenoside	C10H16O8	264.229	3.93	Carbohydrates And Its Derivatives	"151870-74-5"	142400	126100	125700	117000	137900	179200	138500	131500	134100
Com_100_neg	Kinetin 9-riboside	C15H17N5O5	347.326	1.03	Anthocyanins	"4338-47-0"	824200	580800	670500	410900	316500	447900	331100	862000	415000
Com_101_neg	Isocitrate	C6H8O7	192.124	1.49	Organic Acid And Its Derivatives	"320-77-4"	22150000	20420000	21890000	21050000	23630000	26950000	19080000	19590000	16520000
Com_102_neg	Inosine diphosphate	C10H14N4O11P2	522.149	0.98	Nucleotide And Its Derivates	"86-04-4"	49620	44730	33630	23980	15930	30210	23860	34770	19570
Com_103_neg	Quercetin 3-O-sophoroside	C27H30O17	626.524	6.13	Alkaloids and derivatives	"18609-17-1"	90090	51210	62280	49030	47420	50440	51770	28220	19540
Com_104_neg	O-p-coumaroyl-O-salicyloyl quinic acid	C23H22O10	458.1	5.55	Cinnamic acids and derivatives	NA	4051	4521	2628	3876	6612	1903	10080	5375	6182
Com_105_neg	Melibiose	C12H22O11	342.3	0.96	Carbohydrates And Its Derivatives	"585-99-9"	81420000	78660000	92340000	118400000	80240000	78980000	113900000	68890000	95250000
Com_106_neg	Tricin O-saccharic acid		522.1	6.58	Flavonoids	NA	64680	33530	31190	20110	49720	30860	26950	27320	17260
Com_107_neg	D-Panthotenate	C9H17NO5	219.235	4.59	Amino Acid And Derivatives	"79-83-4"	1895000	2167000	2488000	2191000	2195000	2394000	2687000	3273000	2847000
Com_108_neg	Phosphoenolpyruvate	C3H5O6P	167.982	0.97	Organic Acid And Its Derivatives	"138-08-9"	1772000	4058000	2498000	2729000	2591000	1664000	3747000	3022000	1405000
Com_109_neg	Myristoleic acid	C14H26O2	226	8.46	Fatty Acyls	"544-64-9"	54580	77520	77670	147800	154700	156400	139700	147000	138600
Com_110_neg	Acacetin O-acetyl hexoside		488.1	5.69	Flavones and Flavonols	NA	11070	8558	5469	7853	7299	5003	7159	8241	6909
Com_111_neg	Madecassic acid	C6H12O5	164.156	0.99	Terpenoids	"18449-41-7"	24590	18380	26820	27170	34140	18560	22030	41220	34400
Com_112_neg	13-HpOTrE(r)	C18H30O4	310	10.93	Fatty Acyls	"121107-97-9"	4777	4953	4481	5137	4741	4049	6470	2721	3601
Com_113_neg	Bisulfurous Acid	C11H8O2	172.18	0.95	Quinones	"58-27-5"	23430	27420	23230	36660	31910	34470	38320	33310	32200
Com_114_neg	Diallyl sulfide	C6H10S	114.21	18.46	Organosulfur compounds	"592-88-1"	43290000	43210000	43500000	44180000	38730000	44030000	38600000	42680000	44040000
Com_115_neg	Cinnamyl acetate	C11H12O2	176.21	0.89	Benzene and substituted derivatives	"103-54-8"	9222	16220	28880	16710	14020	24140	22110	22330	23040
Com_116_neg	Gamma-Linolenic Acid	C18H30O2	278.43	14.62	Fatty Acyls	"506-26-3"	617100	612300	521100	440700	492400	338600	603900	459800	385800
Com_117_neg	Acetyl tryptophan	C13H14N2O3	246	6.78	Amino Acid And Derivatives	"2280-01-5"	7482	6521	5817	13320	10310	8040	12480	8043	8472
Com_118_neg	Sibiricose A6	C23H32O15	548.497	5.49	Phenylpropanoids	"241125-75-7"	4198	3626	5235	5203	4350	3631	2210	3876	2566
Com_119_neg	2,4-Dihydroxybenzoic acid	C7H6O4	154.12	4.623	Organic Acid And Its Derivatives	"89-86-1"	25240	23420	19320	26340	21630	21970	24310	28690	15930
Com_120_neg	Dihydroartemisinic acid	C15H24O2	236.35	12.03	Terpenoids	"85031-59-0"	10610	6576	7863	12400	5926	7663	10060	8132	5995
Com_121_neg	Androsin	C15H20O8	328.319	4.3	Phenols And Its Derivatives	"531-28-2"	94500	29620	36960	39880	49110	34500	47110	47630	37260
Com_122_neg	N-Acetyl-L-methionine	C7H13NO3S	191.25	5.315	Amino Acid And Derivatives	"65-82-7"	120500	101500	112300	104800	125800	104400	97950	102500	112100
Com_123_neg	Octanedioic acid	C8H14O4	174.19	6.649	Organic Acid And Its Derivatives	"505-48-6"	35340	30570	15060	14080	35990	34590	29730	34060	26280
Com_124_neg	Indole-2-carboxylic acid	C9H7NO2	161.16	0.927	Indoles and derivatives	"1477-50-5"	15470	13540	20270	25220	17660	9774	13540	25760	17810
Com_125_neg	Tartaric acid	C4H6O6	150.09	1.008	Organic Acid And Its Derivatives	"87-69-4"	98630	158200	154900	172200	107500	130100	123700	154200	98720
Com_126_neg	Terephthalic acid	C8H6O4	166.13	5.801	Benzoic acids and derivatives	"100-21-0"	224700	342500	346000	296200	252900	354200	296000	340900	284600
Com_127_neg	Luteolin	C15H10O6	286.24	8.06	Flavones and Flavonols	"491-70-3"	814300	310100	271100	230100	267200	129900	227800	172100	74480
Com_128_neg	Ferulic Acid	C10H10O4	194.19	6.881	Polyphenol	"1135-24-6"	98790	100000	83900	149700	124100	108600	162500	137100	107800
Com_129_neg	Hesperidin	C28H34O15	610.56	7.09	Flavanones	"520-26-3"	37360	34870	27180	43270	37600	34420	28210	26400	24480
Com_131_neg	Adipic acid	C6H10O4	146.058	0.86	Organic Acid And Its Derivatives	"124-04-9"	1924000	1903000	1673000	4087000	4227000	3712000	4915000	4853000	4361000
Com_132_neg	2-Oxoadipic acid	C6H8O5	160.037	0.72	Organic Acid And Its Derivatives	"3184-35-8"	1614000	1300000	1633000	1180000	1475000	1420000	1467000	1562000	1266000
Com_133_neg	Chrysoeriol O-homovanillic acid		464.1	6.56	Flavonoids	NA	40710	23850	40410	27610	36910	39890	40120	36110	41970
Com_134_neg	Sorbitol 6-phosphate	C6H15O9P	262.045	0.86	Carbohydrates And Its Derivatives	"20479-58-7"	353100	331200	414300	248400	211700	300800	335800	294300	256500
Com_135_neg	dADP	C10H15N5O9P2	411.202	0.75	Nucleotide And Its Derivates	"2793-06-8"	19060	19230	24970	21960	26250	18560	16740	13530	18820
Com_136_neg	p-Hydroxy-cinnamic acid	C9H8O3	164.16	6.531	Cinnamic acids and derivatives	"7400-08-0"	113700	169100	125300	170700	147700	97110	227600	191800	154400
Com_137_neg	Caffeic acid	C9H8O4	180.16	5.801	Cinnamic acids and derivatives	"331-39-5"	596700	529800	472500	353600	413500	678500	478200	322400	468100
Com_138_neg	N-Acetylornithine	C7H14N2O3	174.2	0.896	Amino Acid And Derivatives	"6205-08-9"	179200	181200	244100	171900	155700	166800	158000	157800	143500
Com_139_neg	H-HoArg-OH	C7H16N4O2	188.23	0.807	Amino Acid And Derivatives	"156-86-5"	5359	17720	21350	10380	26060	12050	16960	14170	19630
Com_140_neg	D-Glucuronic acid	C6H10O7	194.14	0.894	Carbohydrates And Its Derivatives	"6556-12-3"	99560	111200	99780	114800	104500	156700	131000	111300	126700
Com_141_neg	Ureidosuccinic acid	C5H8N2O5	176.13	1.031	Amino Acid And Derivatives	"923-37-5"	644200	539800	975300	759600	815800	1138000	721900	612700	882300
Com_142_neg	L-Lactic acid	C3H6O3	90.08	1.487	Organic Acid And Its Derivatives	"79-33-4"	12550	6018	5853	4138	10110	6890	3882	5481	4345
Com_143_neg	Uridine 5'-Diphospho-N-Acetylgalactosamine	C17H27N3O17P2	607.354	1	Nucleotide And Its Derivates	"7277-98-7"	93460	87380	69910	48600	47980	52150	46600	59310	28620
Com_144_neg	UDP-galactose	C15H22N2Na2O17P2	610.265	0.92	Nucleotide And Its Derivates	"2956-16-3"	55720	54190	26310	18890	26450	32300	22710	32360	20200
Com_145_neg	UDP-D-glucuronate	C15H22N2O18P2	580.285	0.94	Nucleotide And Its Derivates	"2616-64-0"	43210	38190	44660	17920	21930	18690	20250	20470	14110
Com_146_neg	Ribose 1-phosphate	C5H11O8P	230.11	0.9	Carbohydrates And Its Derivatives	"14075-00-4"	2861000	2508000	3241000	1614000	2303000	2446000	2131000	1791000	2672000
Com_147_neg	s7p	C7H13BaO10P	425.473	0.87	Carbohydrates And Its Derivatives	"2646-35-7"	3869000	4047000	3961000	2781000	3497000	3027000	3699000	2856000	2905000
Com_148_neg	Succinic acid	C4H6O4	118.09	1.936	Tca Cycle	"110-15-6"	21860000	17680000	18480000	21620000	21510000	17320000	20590000	18790000	15910000
Com_149_neg	Ribitol	C5H12O5	152.15	0.927	Sugar Alcohols	"488-81-3"	128900	230700	203200	190800	228800	251200	319100	372600	241900
Com_150_neg	1-O-p-Coumaroyl quinic acid	C16H18O8	338.1	5.95	Alcohols and polyols	NA	36900	39500	20710	35800	30780	19490	29680	26450	16630
Com_151_neg	cis-Vaccenic acid	C18H34O2	282.256	15.78	Fatty Acyls	"506-17-2"	2143000	2556000	2145000	2362000	2294000	1911000	2253000	2404000	2478000
Com_152_neg	D-Galactaric acid	C6H10O8	210.038	0.87	Carbohydrates And Its Derivatives	"526-99-8"	4324000	5124000	4299000	4603000	4065000	4514000	5684000	7002000	5109000
Com_153_neg	alpha-Arbutin	C12H16O7	272.25	2.33	Carbohydrates And Its Derivatives	"84380-01-8"	318900	295300	260800	274400	296400	285500	339300	288300	207800
Com_154_neg	Koaburaside	C14H20O9	332.111	4.68	Phenolic acids	"41653-73-0"	202500	236000	209700	175300	227700	213400	218600	236000	210200
Com_155_neg	Ribose 5-phosphate	C5H11O8P	230.02	0.84	Carbohydrates And Its Derivatives	"4300-28-1"	1381000	1399000	1415000	1154000	1345000	1343000	1137000	1396000	1730000
Com_156_neg	3-Ureidopropionate	C4H8N2O3	132.053	0.82	Organic Acid And Its Derivatives	"462-88-4"	286600	407000	456700	470300	731900	378700	298700	413600	704000
Com_157_neg	Ayapin	C11H8O3	188.041	7.3	Coumarins and derivatives	"494-56-4"	41290	38310	30960	34440	33240	43000	42410	32720	24910
Com_158_neg	(2S)-2-Isopropylmalate	C7H12O5	176.068	5.52	Organic Acid And Its Derivatives	"49601-06-1"	13550	9188	18740	11610	10650	5790	15450	9991	12630
Com_159_neg	Guanosine 5'-diphosphate	C10H15N5O11P2	443.201	1.08	Nucleotide And Its Derivates	"146-91-8"	10010	17200	15900	7392	18450	19970	18850	6901	24790
Com_160_neg	dGDP	C10H15N5O10P2	427.201	1.08	Nucleotide And Its Derivates	"3493-09-2"	309300	214100	311300	147600	161500	188600	279500	276100	125600
Com_161_neg	Guanine	C5H5N5O	151.126	2.77	Purines and purine derivatives	"73-40-5"	420300	356500	467900	641100	664900	474700	762800	623400	542500
Com_162_neg	Jasmonic acid	C12H18O3	210.27	8.98	Phytohormones	"3572-66-5"	324900	447400	354100	265900	420800	347500	467800	354500	257500
Com_163_neg	Kaempferol7-O-beta-D-glucopyranoside	C21H20O11	448.377	6.65	Flavones and Flavonols	"16290-07-6"	4657000	4802000	2337000	3187000	3690000	1314000	3144000	2325000	560200
Com_164_neg	cis-4-Hydroxy-D-proline	C5H9NO3	131.13	2.26	Organic Acid And Its Derivatives	"2584-71-6"	90280	87190	75410	77930	75530	62860	84850	71230	70060
Com_165_neg	Ala-trp	C14H17N3O3	275.303	0.9	Amino Acid And Derivatives	"16305-75-2"	1449000	1706000	1312000	1278000	2034000	1348000	1793000	2268000	1532000
Com_166_neg	D-Fructose 6-Phosphate	C6H13O9P	260.136	0.86	Carbohydrates And Its Derivatives	"643-13-0"	13470000	28270000	17400000	11090000	8844000	16590000	14610000	15380000	9244000
Com_167_neg	deoxyribose-phosphate	C5H7O8P	226.08	0.97	Nucleotide And Its Derivates	NA	711500	1266000	1132000	996500	828200	708900	981200	546000	654700
Com_168_neg	Citraconic acid	C5H6O4	130.099	1.56	Fatty Acyls	"498-23-7"	585500	551000	1025000	410300	787800	1023000	712100	901500	796200
Com_170_neg	Saponarin	C27H30O15	594.518	6.27	Flavonoids	"20310-89-8"	6313000	7596000	7823000	5288000	6981000	6952000	7097000	5589000	4011000
Com_171_neg	Butanedioicacid	C28H36O10	532.588	6.71	Terpenoids	"786593-06-4"	69290	25960	29430	16340	36200	32210	30269	14840	29870
Com_172_neg	P-Coumaryl Alcohol	C9H10O2	150.174	1.04	Phenylpropanoids and polyketides	"3690-05-9"	222100	263200	326800	216000	199100	188800	195500	324100	196600
Com_173_neg	O-Phospho-L-Tyrosine	C9H12NO6P	261.168	0.94	Amino Acid And Derivatives	"21820-51-9"	40560	44990	68260	63360	55360	62670	54910	62330	55970
Com_174_neg	L-Sorbose	C6H12O6	180.16	0.89	Carbohydrates And Its Derivatives	"87-79-6"	476100	333200	556500	840500	419400	826200	889600	1051000	989800
Com_175_neg	Sodium ferulate	C10H9NaO4	216.17	6.81	Cinnamic acids and derivatives	"24276-84-4"	214100	215000	211700	340500	228500	221500	268000	278700	213600
Com_176_neg	O-Phosphorylethanolamine	C2H8NO4P	141.063	0.86	Organic Acid And Its Derivatives	"1071-23-4"	172900	253700	290300	257800	205100	270800	274100	389700	221300
Com_178_neg	alpha-D-Galactose 1-phosphate	C6H13O9P	260.136	0.87	Carbohydrates And Its Derivatives	"2255-14-3"	9878000	12880000	14000000	9469000	9763000	10770000	10810000	9734000	12470000
Com_179_neg	Cytidylic acid	C9H14N3O8P	323.2	0.97	Nucleotide And Its Derivates	"63-37-6"	216300	159600	152500	184200	142000	196800	343300	189100	201400
Com_180_neg	2-Amino-3-hydroxypropionic acid	C3H7NO3	105.09	0.83	Amino Acid And Derivatives	"302-84-1"	3758000	3349000	3418000	3584000	3659000	4333000	3486000	3006000	1833000
Com_181_neg	3-O-Feruloylquinic acid	C17H20O9	368.335	5.55	Alcohols and polyols	"1899-29-2"	30100	16880	12790	20100	29960	15780	31590	35270	28760
Com_182_neg	Pyrroloquinoline quinone	C14H6N2O8	330.012	6.17	Quinolines and derivatives	"72909-34-3"	388800	383100	386400	297700	368000	331200	355400	372600	325700
Com_183_neg	13(S)-HOTrE	C18H30O3	294.2	12.07	Fatty Acyls	"87984-82-5"	14730000	11260000	11940000	10720000	10950000	9603000	12310000	10890000	9759000
Com_184_neg	Ligustrazine	C8H12N2	136.197	0.88	Alkaloids and derivatives	"1124-11-4"	4068000	3739000	2975000	4693000	2511000	3031000	5533000	3906000	4320000
Com_185_neg	Echinacoside	C35H46O20	786.73	5.89	Polyphenol	"82854-37-3"	31120	17690	25700	17070	14750	16780	19400	13830	13850
Com_186_neg	Arbutin	C12H16O7	272.25	2.32	Carbohydrates And Its Derivatives	"497-76-7"	98700	100400	86150	94010	91240	87910	107400	92270	70410
Com_187_neg	Crocetin	C20H24O4	328.408	8.79	Terpenoids	"27876-94-4"	1824000	1444000	1450000	1549000	1623000	1080000	2160000	1502000	1199000
Com_188_neg	8-Gingerol	C43H32O20	868.702	1.13	Catechin derivatives	"30462-35-2"	19420	15130	17740	21700	14590	16610	38980	27560	22410
Com_189_neg	5'-Adenylic acid	C10H14N5O7P	347.221	1.036	Pentose phosphates	"61-19-8"	284200	358000	330100	213400	113100	96740	325600	167300	143000
Com_190_neg	alpha,alpha-Trehalose	C12H22O11	342.296	0.962	Carbohydrates And Its Derivatives	"99-20-7"	68970000	71620000	48800000	86280000	78830000	82220000	90130000	67180000	70410000
Com_191_neg	Myricetin	C15H10O8	318.24	7.34	Flavones and Flavonols	"529-44-2"	18350	13190	10630	13840	14040	11930	12770	19520	16690
Com_192_neg	Betulinic acid	C30H48O3	456.7	14.842	Terpenoids	"472-15-1"	597000	733700	746100	493000	564100	695100	460900	402000	479700
Com_193_neg	Methylmalonate	C4H6O4	118.09	1.938	Organic Acid And Its Derivatives	"516-05-2"	7427000	6107000	6038000	7389000	7211000	5848000	6775000	6762000	5413000
Com_194_neg	Dihydrofolic acid	C19H21N7O6	443.413	18.3	Organic Acid And Its Derivatives	"4033-27-6"	4747	4742	4874	3892	4028	5194	3933	4656	4784
Com_195_neg	D-2-Hydroxypentanedioic acid	C5H6Na2O5	192.078	1.49	Amino Acid And Derivatives	"103404-90-6"	739100	629000	717500	682100	777200	841200	708800	652900	625800
Com_196_neg	D-3-Phosphoglyceric acid	C3H5H2O7P	230.021	0.95	Sugar Acids And Its Derivatives	"80731-10-8"	4324000	5110000	3779000	2918000	3293000	3044000	4321000	4038000	2575000
Com_197_neg	D-Mannose 6-phosphate	C6H13O9P	260.136	0.87	Carbohydrates And Its Derivatives	"723729-16-6"	2076000	3206000	3021000	1491000	1666000	2012000	2228000	2088000	1974000
Com_198_neg	2–furanoic acid	C5H4O3	112.084	1.49	Organic Acid And Its Derivatives	"88-14-2"	1724000	1218000	1399000	1379000	1706000	1843000	1322000	1544000	1414000
Com_199_neg	Lactose	C12H22O11	342.3	0.911	Carbohydrates And Its Derivatives	"63-42-3"	3384000	3562000	2835000	4707000	4057000	4675000	5111000	4209000	4251000
Com_200_neg	alpha-D-Glucose	C6H12O6	180.16	0.912	Carbohydrates And Its Derivatives	"492-62-6"	1225000	1458000	2832000	1035000	1286000	1763000	1501000	1579000	2794000
Com_201_neg	L-Arabinitol	C5H12O5	152.15	0.925	Sugar Alcohols	"7643-75-6"	37710	39160	42530	63350	56250	37750	56300	62020	65340
Com_202_neg	L-Pyroglutamic acid	C5H7NO3	129.11	1.689	Amino Acid And Derivatives	"98-79-3"	82690	62630	66880	114200	91490	62790	120400	91080	79330
Com_203_neg	Lactobionic acid	C12H22O12	358.3	0.91	Carbohydrates And Its Derivatives	"96-82-2"	76350	80030	93980	73460	83550	103300	117700	124200	137600
Com_204_neg	Citric acid	C6H8O7	192.12	1.516	Tca Cycle	"77-92-9"	14820000	11360000	14630000	13570000	15670000	15690000	10320000	13180000	12470000
Com_205_neg	Cytosine	C4H5N3O	111.1	0.875	Nucleotide And Its Derivates	"71-30-7"	18780	45930	45170	15370	133600	99070	103400	27230	47260
Com_206_neg	cis-Aconitic acid	C6H6O6	174.11	1.766	Tca Cycle	"585-84-2"	130700	203200	280900	198100	295600	332800	258900	277900	286600
Com_207_neg	CDP	C9H15N3O11P2	403.176	0.99	Nucleotide And Its Derivates	"63-38-7"	23910	14280	34360	18080	21980	27380	24260	38830	38340
Com_208_neg	Thymidine 5'-diphosphate	C10H16N2O11P2	402.19	0.69	Nucleotide And Its Derivates	NA	22690	17860	30900	18610	15870	28930	21590	28670	16160
Com_209_neg	N-Acetylphenylalanine	C11H13NO3	207.226	6.82	Amino Acid And Derivatives	"2018-61-3"	22380	17030	17360	36870	31410	31840	38310	44060	29060
Com_210_neg	N-Acetyl-D-glucosamine 6-phosphate	C8H16NO9P	301.188	1.81	Carbohydrates And Its Derivatives	NA	30950	42250	29210	34340	25430	32480	35650	21530	25700
Com_211_neg	2'-Hydroxydaidzein	C15H10O5	270.053	7.24	Isoflavonoids	"7678-85-5"	17960	12190	8801	8709	10430	13980	13450	11120	13210
Com_212_neg	D-Ribose 5-phosphate	C5H11O8P	230.11	0.89	Pentose phosphates	"3615-55-2"	1342000	1326000	1563000	864200	1189000	1239000	1136000	1135000	1383000
Com_213_neg	Trifolin	C21H20O11	448.101	6.62	Flavonoids	"23627-87-4"	3627000	3687000	1426000	2422000	2727000	1403000	2956000	1789000	581000
Com_214_neg	Acetylharpagide	C17H26O11	406.38	5.783	Terpenoids	"6926-14-3"	2146	4392	5664	4413	5992	5256	4257	4914	4902
Com_215_neg	Uridine 5'-monophosphate	C9H13N2O9P	324.18	1.037	Nucleotide And Its Derivates	"58-97-9"	4751000	3354000	4841000	3767000	1643000	2115000	3940000	2747000	2167000
Com_216_neg	Sibiricose A5	C22H30O14	518.465	5.421	Phenylpropanoids	"107912-97-0"	76940	68920	65520	84040	71230	85210	84900	101200	66150
Com_217_neg	D-Glucopyranose	C6H12O6	180.156	0.87	Carbohydrates And Its Derivatives	"28905-12-6"	362000	340300	460800	421800	423500	382900	600300	559700	539400
Com_218_neg	D-Histidine	C6H9N3O2	155.155	0.81	Amino Acid And Derivatives	"351-50-8"	202600	170000	167400	145800	142300	106800	155900	129900	175100
Com_219_neg	D-Glucarate	C6H10O8	210.139	0.82	Carbohydrates And Its Derivatives	"87-73-0"	2106000	1957000	1883000	2189000	2076000	1654000	2718000	3110000	2100000
Com_220_neg	D-Gluconic acid	C6H12O7	196.155	0.91	Carbohydrates And Its Derivatives	"526-95-4"	3196000	3428000	4114000	3308000	4065000	3174000	4141000	4345000	4289000
Com_221_neg	Aspartate	C4H7NO4	133.103	0.85	Amino Acid And Derivatives	"617-45-8"	14060000	15430000	15610000	13510000	15410000	12960000	11270000	12030000	8423000
Com_222_neg	Dl-Glutamic acid	C5H9NO4	147.129	0.87	Amino Acid And Derivatives	"617-65-2"	7690000	6226000	5971000	4418000	5332000	5369000	4428000	4267000	4151000
Com_223_neg	Dihydroxyacetone phosphate	C3H7O6P	170.058	0.9	Carbohydrates And Its Derivatives	"57-04-5"	246400	301800	341000	225900	212900	264700	287500	259400	240600
Com_224_neg	D-Lactic acid	C3H6O3	90.08	1.44	Organic Acid And Its Derivatives	"10326-41-7"	12750	6038	4068	15270	4799	6161	2577	8794	6575
Com_225_neg	DL-o-Tyrosine	C9H11NO3	181.189	1.81	Amino Acid And Derivatives	"2370-61-8"	1912000	2068000	1839000	2002000	1850000	1710000	2347000	1653000	1657000
Com_226_neg	alpha-Amino-beta-(3-indolyl)-propionic acid	C11H12N2O2	204.225	4.91	Amino Acid And Derivatives	"54-12-6"	375300	332600	313200	300500	306900	269400	389300	299600	369800
Com_227_neg	2'-Hydroxyacetophenone	C8H8O2	136.148	18.287	Benzene and substituted derivatives	"118-93-4"	93370	110500	109100	108900	103400	112500	104400	101300	90230
Com_228_neg	D-Fructose-1,6-biphosphate	C6H14O12P2	339.996	0.91	Carbohydrates And Its Derivatives	"38099-82-0"	179700	271800	271200	332600	230400	148400	212900	250100	214900
Com_229_neg	2,3-Dihydroxybenzoic acid	C7H6O4	154.027	6.21	Benzoic acids and derivatives	"303-38-8"	7130000	6957000	6233000	6305000	6872000	7795000	6820000	7383000	5487000
Com_230_neg	Aminomalonic acid	C3H5NO4	119.022	0.88	Amino Acid And Derivatives	"1068-84-4"	403700	388800	354600	577200	730300	510500	540700	454900	526300
Com_231_neg	Methylophiopogonanone A	C19H18O6	342.343	0.78	Flavonoids	"74805-92-8"	37880	36210	31740	31980	36840	27780	33560	28290	23580
Com_232_neg	3-Hydroxy-3-methyl butyric acid	C5H10O3	118.063	0.97	Organic Acid And Its Derivatives	"625-08-1"	105700	97180	112900	143800	127800	114800	132900	145600	113400
Com_234_neg	Methyl myristate	C15H30O2	242.397	8.04	Fatty Acyls	"124-10-7"	2196	4010	7067	6145	3006	2626	5221	4841	6450
Com_235_neg	Quercetin-3'-O-glucoside	C21H20O12	464.382	6.53	Flavones and Flavonols	NA	83610	103600	64410	42350	57300	39900	53070	47740	41355
Com_236_neg	Cellotriose	C18H32O16	504.437	1.02	Carbohydrates And Its Derivatives	"33404-34-1"	255700	204000	230900	294500	372400	277300	248400	390400	371100
Com_237_neg	Syringic acid O-glucoside		360.1	4.82	Flavonoids	NA	235600	320200	293400	324500	271200	277300	391800	340200	299400
Com_239_neg	Di-O-methylquercetin	C17H14O7	330.1	9.19	Flavonoids	NA	24570000	25160000	26430000	31180000	24330000	21690000	38810000	32120000	24640000
Com_240_neg	Salicylic acid O-glucoside	C13H16O8	300.1	4.14	Phytohormones	"10366-91-3"	1063000	1123000	1173000	1061000	745700	1195000	1332000	1165000	847700
Com_241_neg	3,4,5-Trimethoxycinnamic acid	C12H14O5	238.24	18.465	Organic Acid And Its Derivatives	"90-50-6"	4197	2960	3315	3690	3519	2764	2543	3021	2215
Com_242_neg	Raffinose	C18H32O16	504.437	1.009	Carbohydrates And Its Derivatives	"512-69-6"	3504000	2495000	1764000	6147000	5801000	5002000	6965000	5490000	4760000
Com_243_neg	p-Coumaric Acid	C9H8O3	164.16	6.549	Cinnamic acids and derivatives	"501-98-4"	218400	272500	235100	320200	383500	278100	457100	473100	388900
Com_244_neg	Hyperoside	C21H20O12	464.38	6.554	Flavones and Flavonols	"482-36-0"	859700	1048000	1085000	982600	1179000	749100	1119000	1278000	813800
Com_245_neg	Vanillic acid	C8H8O4	168.15	5.901	Organic Acid And Its Derivatives	"121-34-6"	29510	26800	31340	33920	28570	35220	29960	20030	27560
Com_246_neg	D-Glucose	C6H12O6	180.156	0.94	Carbohydrates And Its Derivatives	"50-99-7"	536100	421300	505900	549800	451000	430700	391000	647300	496800
Com_247_neg	Liquiritin	C21H22O9	418.39	6.98	Flavanones	"551-15-5"	17180	11340	9744	10130	9287	19500	9867	14200	9355
Com_248_neg	Naringenin	C15H12O5	272.25	8.683	Flavanones	"480-41-1"	261300	69420	120400	75440	85740	88560	102500	99310	97200
Com_250_neg	1,7-Dimethylxanthine	C7H8N4O2	180.164	9.96	Purines and purine derivatives	"611-59-6"	52930	49090	50930	49910	67040	44320	63320	50460	56510
Com_251_neg	Lonicerin	C27H30O15	594.526	6.73	Flavonoids	"20633-84-5"	209500	175000	159500	159300	192700	168200	228900	191900	169300
Com_252_neg	Hexadecanedioic acid	C16H30O4	286.41	11.908	Fatty Acyls	"505-54-4"	18770	13430	12700	11500	17980	17330	13400	13170	8867
Com_253_neg	3,5-Dihydroxybenzoic acid	C7H6O4	154.12	4.461	Benzoic acids and derivatives	"99-10-5"	60990	76300	74900	59730	74890	91970	69260	104900	61870
Com_254_neg	2,6-Dihydroxybenzoic acid	C7H6O4	154.12	6.13	Benzoic acids and derivatives	"303-07-1"	22860000	22750000	19360000	19430000	20830000	20760000	20220000	21280000	17440000
Com_255_neg	1,11-Undecanedicarboxylic acid	C13H24O4	244.33	10.093	Organic Acid And Its Derivatives	"505-52-2"	283200	117200	109800	117700	179700	136100	102700	89490	110000
Com_256_neg	Maltotriose	C18H32O16	504.44	0.94	Carbohydrates And Its Derivatives	"1109-28-0"	24260	34660	42330	49810	43910	34530	59170	22360	57990
Com_257_neg	Glycolic acid	C2H4O3	76.05	0.99	Organic Acid And Its Derivatives	"79-14-1"	133000	134300	118900	115400	113000	128200	149100	133200	120200
Com_258_neg	beta-L-Arabinose	C5H10O5	150.13	0.9	Carbohydrates And Its Derivatives	"5328-37-0"	579900	633100	591500	595800	578000	444500	522700	585800	493600
Com_259_neg	Isovitexin	C21H20O10	432.378	6.533	Flavones and Flavonols	"29702-25-8"	5278000	9133000	8120000	7239000	8977000	6163000	5393000	9779000	5904000
Com_260_neg	2'-Deoxyguanosine	C10H13N5O4	267.241	3.181	Nucleotide And Its Derivates	"961-07-9"	35900	19500	39080	46670	41420	33250	51580	11120	31750
Com_261_neg	Kaempferol 3-A-L-Arabinopyranoside	C20H18O10	418.351	7.08	Flavonoids	"99882-10-7"	8066	5634	5473	6158	6188	7386	12070	16290	6794
Com_262_neg	(-)-Jasmonoyl-L-isoleucine	C18H29NO4	323.21	9.94	Phytohormones	"120330-93-0"	289000	422400	313900	95670	317300	131800	296900	166000	102700
Com_263_neg	9,10-EODE	C18H32O3	296	1.69	Fatty Acyls	NA	22480	17510	19330	12900	19590	12120	15010	17600	8728
Com_264_neg	Trilobatin	C21H24O10	436.409	7.523	Chalcones and dihydrochalcones	"4192-90-9"	2739	4649	2793	3979	4920	4291	7083	7226	4732
Com_265_neg	Nystose	C24H42O21	666.578	1.03	Carbohydrates And Its Derivatives	"13133-07-8"	11300	15920	18460	15720	16580	18370	33850	26300	33310
Com_266_neg	Allysine	C6H11NO3	145.074	1.11	Amino Acid And Derivatives	"1962-83-0"	82520	48370	59720	72280	95540	75660	109500	90320	108900
Com_267_neg	4-Hydroxyisoleucine	C6H13NO3	147.172	1.038	Amino Acid And Derivatives	"781658-23-9"	8843000	7801000	7258000	5267000	5896000	6097000	5062000	5298000	4511000
Com_268_neg	Pyridoxal 5-phosphate monohydrate	C8H12NO7P	265.16	1.7	Pyridines and derivatives	"41468-25-1"	311400	259600	339400	262700	273700	277100	272200	300600	269200
Com_269_neg	L-Cycloserine	C3H6N2O2	102.09	0.8	Amino Acid And Derivatives	"339-72-0"	51880	30320	27360	58160	78250	58850	77740	64550	73940
Com_270_neg	D-Galactose	C6H12O6	180.16	0.9	Carbohydrates And Its Derivatives	"59-23-4"	951200	1026000	1169000	1613000	1344000	1019000	1375000	1454000	1515000
Com_271_neg	Coniferin	C16H22O8	342.132	0.97	Carbohydrates And Its Derivatives	"531-29-3"	109700000	116700000	107100000	139200000	127200000	119400000	114400000	144800000	88500000
Com_272_neg	D(+)-Melezitose O-rhamnoside	C24H42O20	650.1	1.05	Carbohydrates And Its Derivatives	NA	23660	9322	16280	20860	18360	14770	14270	32000	15670
Com_273_neg	D-Ribose	C5H10O5	150.13	0.92	Carbohydrates And Its Derivatives	"50-69-1"	170000	223200	202400	196400	161200	175400	207200	290800	187100
Com_274_neg	2-Hydroxy-2-methylbutanoic acid	C5H10O3	118.13	4.61	Fatty Acyls	"3739-30-8"	19130	23420	14900	31270	23180	23280	24350	22980	16930
Com_275_neg	Pinobanksin	C15H12O5	272.069	7.06	Flavonoids	"548-82-3"	25800	20770	19710	21050	31010	15580	32700	38510	21630
Com_276_neg	2'-Hydroxygenistein	C15H10O6	286.048	8.02	Isoflavonoids	"1156-78-1"	249100	85610	73490	65120	87920	51320	86100	42790	24850
Com_277_neg	Afzelechin	C15H14O5	274.084	0.68	Flavonoids	"2545-00-8"	449100	388800	480600	330200	381400	325400	405600	503100	401200
Com_278_neg	7-O-Methylmangiferin	C20H20O11	436.372	6.72	Organoheterocyclic compounds	"31002-12-7"	2085	3617	3080	3779	7641	4581	4730	2401	6479
Com_279_neg	GA7-1			9.22	Phytohormones	NA	33410000	34340000	36570000	42370000	33520000	30440000	56060000	40130000	34940000
Com_280_neg	D-Xylose	C5H10O5	150.131	1.01	Carbohydrates And Its Derivatives	"58-86-6"	57030	79320	70730	88000	74110	67160	87870	110800	73760
Com_281_neg	Fmoc-Ile-OH	C21H23NO4	353.418	7.71	Amino Acid And Derivatives	"71989-23-6"	3823	2393	6643	5707	5714	8301	4407	3711	11580
Com_282_neg	Menadione	C11H10O5S	254.262	1.1	Vitamins	"130-37-0"	26890	31420	31810	37090	33660	27710	50570	27590	30840
Com_283_neg	Flavin Adenine Dinucleotide	C27H33N9O15P2	785.55	5.16	Nucleotide And Its Derivates	"146-14-5"	144700	160500	140100	136400	129500	123100	132100	124100	115100
Com_284_neg	Stachyose	C24H42O21	666.578	0.93	Carbohydrates And Its Derivatives	"470-55-3"	20350	13730	20160	39530	43230	46680	60590	71780	76360
Com_285_neg	Icariside E5	C26H34O11	522.21	6.56	Phenylpropanoids and polyketides	"126176-79-2"	31940	12180	9707	11850	26240	19990	12330	6082	14230
Com_286_neg	6'-O-Feruloyl-D-sucrose	C22H30O14	518.164	0.69	Phenolic acids	"118230-77-6"	72970	48830	33540	37440	41530	33900	55290	62830	54780
Com_287_neg	m-Cresol	C7H8O	108.14	0.89	Benzene and substituted derivatives	"108-39-4"	6064	16190	8846	16610	8545	14300	14530	16220	9978
Com_288_neg	Capsianoside I	C32H52O14	660.336	0.98	Terpenoids	"121924-04-7"	303000	307900	428400	423400	346900	358100	506000	540900	566600
Com_289_neg	13(S)-HODE;13(S)-Hydroxyoctadeca-9Z,11E-dienoic acid	C18H32O3	296.235	12.61	Fatty Acyls	"10219-69-9"	783500	1057000	991700	2852000	1001000	871800	3502000	3719000	2880000
Com_290_neg	Methyl salicylate-2-O-glucoside	C14H18O8	314.1	4.8	Phenolic acids	"10019-60-0"	38760	30590	29530	24710	22610	36170	35740	36840	28720
Com_292_neg	Sodium Valproate	C8H15NaO2	166.097	5.01	Fatty Acyls	"1069-66-5"	3280	8520	10510	4165	3660	6928	4913	7022	3898
Com_293_neg	Creatine	C4H9N3O2	131.133	1.95	Amino Acid And Derivatives	"57-00-1"	47360	45470	43390	101100	118300	84340	143000	151900	190900
Com_294_neg	2-Deoxyribose 5'-phosphate	C5H11O7P	214.1	1.22	Nucleotide And Its Derivates	NA	192000	321400	195800	247700	100200	225000	306900	172600	185600
Com_295_neg	D-Galacturonic acid	C6H10O7	194.139	1.56	Carbohydrates And Its Derivatives	"685-73-4"	559300	481400	444400	467500	500000	403400	404900	407100	478000
Com_296_neg	12OHJA-Ile-1			7.8	Phytohormones	NA	1557	6422	3078	3282	2296	2080	2579	5158	3161
Com_297_neg	Orotidine	C10H12N2O8	288.211	1	Nucleotide And Its Derivates	"314-50-1"	35660	47780	35460	50450	50750	50380	49590	46370	30100
Com_298_neg	1-O-b-D-glucopyranosyl sinapate	C17H22O10	386.351	5.88	Polyphenol	"78185-48-5"	6850	3113	4683	2519	8665	3071	4844	5572	3643
Com_299_neg	L-Homoserine	C4H9NO3	119.119	1.9	Amino Acid And Derivatives	"672-15-1"	38030	28870	27210	41290	32850	28050	33970	37010	26710
Com_300_neg	D-threo-Isocitric acid	C6H8O7	192.124	1.41	Organic Acid And Its Derivatives	"6061-97-8"	10540000	8720000	9696000	9673000	10370000	9992000	7383000	8729000	8689000
Com_301_neg	9-KODE	C18H30O3	294.2	12.07	Fatty Acyls	"54232-59-6"	14950000	11650000	11920000	10620000	11450000	9546000	12440000	11110000	9974000
Com_302_neg	D-Glucose 6-phosphate	C6H13O9P	260.03	0.86	Carbohydrates And Its Derivatives	"56-73-5"	11580000	25830000	21090000	11880000	11170000	11010000	13950000	17180000	13910000
Com_303_neg	Enoxolone	C30H46O4	470.68	13.62	Terpenoids	"471-53-4"	30780	9131	9060	25750	35140	10710	5460	5106	9062
Com_304_neg	L-(+)-Rhamnose Monohydrate	C6H14O6	182.17	0.96	Carbohydrates And Its Derivatives	"10030-85-0"	10770	11760	12570	17540	24320	15770	24130	15880	22270
Com_305_neg	2-Deoxyribose 1-Phosphate	C5H11O7P	214.11	1.01	Nucleotide And Its Derivates	"17210-42-3"	279300	173300	282800	298500	387700	120300	403600	351000	228900
Com_306_neg	phosphoribosyl pyrophosphate	C5H13O14P3	196.25	0.88	Pentose phosphates	NA	188300	153100	190000	114400	104000	121100	164500	118300	116700
Com_307_neg	Succinic anhydride	C4H4O3	100.073	0.88	Organic Acid And Its Derivatives	"108-30-5"	7541000	15250000	9940000	17830000	9438000	7628000	13890000	11040000	8020000
Com_308_neg	D-Tagatose	C6H12O6	180.156	0.96	Carbohydrates And Its Derivatives	"87-81-0"	565100	582900	676700	624600	611400	633500	697800	714900	630200
Com_309_neg	Plantamajoside	C29H36O16	640.587	6.35	Cinnamic acids and derivatives	"104777-68-6"	21350	36080	29150	35150	25840	50900	44500	38590	27800
Com_310_neg	Orientin	C21H20O11	448.377	6.25	Flavones and Flavonols	"28608-75-5"	7963000	6253000	3155000	3215000	2305000	1538000	2461000	3516000	441500
Com_311_neg	3-Phenylpropanoic acid	C9H10O2	150.174	0.7	Cinnamic acids and derivatives	"501-52-0"	189000	112800	157800	124600	131600	159000	170700	211800	190200
Com_312_neg	N-Acetyl-L-glutamic acid	C7H11NO5	189.166	1.81	Amino Acid And Derivatives	"1188-37-0"	531000	716900	527700	576600	455500	382300	647500	439400	361300
Com_313_neg	Cyclic AMP	C10H12N5O6P	329.206	1.75	Nucleotide And Its Derivates	"60-92-4"	5991000	7019000	8371000	9563000	10280000	11070000	11000000	10948600	10890000
Com_314_neg	Epicatechin Gallate	C22H18O10	442.379	6.54	Flavonoids	"1257-08-5"	7965	6728	5626	12730	8518	6832	17130	16450	9485
Com_315_neg	Pseudouridine	C9H12N2O6	244.07	1.87	Nucleotide And Its Derivates	"1445-07-4"	304500	333900	350900	351900	360700	328200	404900	344000	325700
Com_316_neg	Caffeic acid O-glucoside	C15H18O9	342	5.38	Cinnamic acids and derivatives	NA	13170	14020	10430	19840	7864	7313	12210	12690	9241
Com_317_neg	Methylenesuccinic acid	C5H6O4	130.099	4.25	Fatty Acyls	"97-65-4"	58050	74300	78356	80140	78610	71520	131700	139500	118200
Com_318_neg	N-[(Tert-butoxy)carbonyl]-L-tryptophan	C16H20N2O4	304.341	18.31	Amino Acid And Derivatives	"13139-14-5"	4606	5015	4270	4739	4078	4479	4802	4342	4635
Com_319_neg	Indole-5-carboxylic acid	C9H7NO2	161.048	0.69	Indoles and derivatives	"1670-81-1"	1861000	1529000	1794000	1364000	1424000	1179000	1729000	1412000	1691000
Com_320_neg	Isohemiphloin	C21H22O10	434.121	6.39	Flavanones	"3682-02-8"	399200	452200	447400	355300	395800	333800	386000	378500	334900
Com_321_neg	sesamolin	C20H18O7	370.105	5.64	Organoheterocyclic compounds	"526-07-8"	4009	1866	2568	5164	5093	4060	8315	5429	4757
Com_323_neg	Phlorizin	C21H24O10	436.41	7.24	Flavonoids	"60-81-1"	6456	4210	7254	3129	2849	7460	6226	7986	4610
Com_324_neg	Secoisolariciresinol diglucoside	C32H46O16	686.7	6.224	Lignans	"148244-82-0"	22470	7548	6101	5293	5732	6839	10420	12120	8376
Com_326_neg	4'-Hydroxyacetophenone	C8H8O2	136.15	6.6	Ketones	"99-93-4"	31320	24630	26240	29060	29300	24860	20280	23330	31140
Com_327_neg	Luteolin O-hexosyl-O-hexosyl-O-hexoside		772.1	5.52	Anthocyanins	NA	31290	26610	9695	15970	16980	11450	25720	14360	3547
Com_328_neg	UDP-D-glucose	C15H24N2O17P2	566.1	0.95	Nucleotide And Its Derivates	"133-89-1"	33770	27770	22070	9304	16930	18530	18390	16920	15890
Com_329_neg	Gallic acid O-Hexoside		332	4.13	Benzoic acids and derivatives	NA	746400	630900	513700	732600	659400	430700	568800	766600	334300
Com_330_neg	2-Aminoethanesulfonic acid	C2H7NO3S	125.015	1.04	Organic Acid And Its Derivatives	"107-35-7"	116700	169500	134400	185800	153100	164300	160700	164400	231800
Com_331_neg	L-threo-3-Methylaspartate	C5H9NO4	147.053	0.87	Amino acids and derivatives	"6061-13-8"	10750000	8330000	7906000	5915000	6888000	6646000	5348000	6068000	5025000
Com_332_neg	2,2-Dimethylsuccinic acid	C6H10O4	146.058	0.84	Organic Acid And Its Derivatives	"597-43-3"	687200	615800	615000	601800	781600	464700	475800	414100	393200
Com_333_neg	2-O-Caffeoylmalic acid	C13H12O8	296.053	0.69	Phenolic acids	"53755-04-7"	15580	13480	20450	14000	14170	19910	10870	9973	10620
Com_334_neg	1-(4-Methoxyphenyl)-1-propanol	C10H14O2	166.099	13.5	Phenolic acids	"5349-60-0"	303400	285400	254400	267000	284400	263900	273800	269600	242100
Com_335_neg	Eicosadienoic acid	C20H36O2	308.272	6.32	Fatty Acyls	"5598-38-9"	1223000	893700	901400	734300	883100	922900	1036000	843600	746500
Com_336_neg	Eucommiol	C9H16O4	188.105	7.31	Terpenoids	"55930-44-4"	218700	176800	206200	190800	201200	237500	211500	172600	140500
Com_337_neg	3-(2-Naphthyl)-L-alanine	C13H13NO2	215.095	6.07	Amino acids and derivatives	"58438-03-2"	51780	39920	30090	49270	35660	57550	21730	22960	47750
Com_338_neg	2-Hydroxycinnamate	C9H8O3	164.047	6.48	Cinnamic acids and derivatives	"583-17-5"	185000	212600	193000	241600	202800	178800	265300	271300	215400
Com_339_neg	Dimethylmalonic acid	C5H8O4	132.042	0.67	Organic Acid And Its Derivatives	"595-46-0"	985800	1337000	566100	1136000	1015000	1205000	959100	1095000	590900
Com_340_neg	1-O-Galloyl-D-glucose	C13H16O10	332.074	4.68	Tannins	"58511-73-2"	59500	64420	65890	54020	53940	62700	71660	63880	60380
Com_341_neg	Vitexin-2-O-rhaMnoside	C27H30O14	578.52	6.411	Flavonoids	"64820-99-1"	250100	340700	328400	257300	615600	395100	439500	264200	397800
Com_342_neg	Isoorientin	C21H20O11	448.38	6.174	Flavones and Flavonols	"4261-42-1"	12750000	9765000	5233000	5364000	3732000	2845000	5292000	5414000	785200
Com_343_neg	Genistin	C21H20O10	432.38	6.78	Isoflavonoids	"529-59-9"	1903000	1644000	1390000	1623000	1672000	1552000	1884000	1661000	1483000
Com_344_neg	Inositol	C6H12O6	180.16	0.85	Alcohols and polyols	"87-89-8"	300500	320600	322000	465000	421300	330700	432700	471100	372100
Com_345_neg	Benzoic Acid	C7H6O2	122.12	7.497	Benzoic acids and derivatives	"65-85-0"	82420	69460	89150	61460	84850	103000	62100	88630	103100
Com_346_neg	Protocatechuic acid	C7H6O4	154.12	4.571	Phenols And Its Derivatives	"99-50-3"	47800	48220	36780	56500	46580	49630	63360	62680	38740
Com_347_neg	Salicylic acid	C7H6O3	138.12	7.67	Phytohormones	"69-72-7"	7603000	6959000	6749000	9254000	7750000	7992000	9361000	10440000	8147000
Com_348_neg	Guaiacol	C7H8O2	124.137	3.62	Phenols And Its Derivatives	"90-05-1"	9026	8711	8330	7519	9597	10910	8494	7246	11020
Com_349_neg	GMP	C10H14N5O8P	363.221	0.94	Nucleotide And Its Derivates	"85-32-5"	700700	894000	998300	701300	618700	781200	973300	1099000	727900
Com_350_neg	Guanidinoethyl Sulfonate	C3H9N3O3S	167.187	1.03	Organic Acid And Its Derivatives	"543-18-0"	9600	9343	20940	17860	22140	22130	17120	25840	19630
Com_351_neg	D-Xylulose	C5H10O5	150.13	1.01	Carbohydrates And Its Derivatives	"551-84-8"	709500	867000	920900	894700	635600	691500	737300	932200	634600
Com_352_neg	Oxalacetic acid	C4H4O5	132.07	0.69	Organic Acid And Its Derivatives	"328-42-7"	1381000	670100	1034000	868500	877100	556400	1214000	777300	1188000
Com_353_neg	Heptamethoxyflavone	C22H24O9	432.42	7.08	Flavonoids	NA	513400	557400	508700	648900	751900	525700	888200	819900	699600
Com_354_neg	L-Fucose	C6H12O5	164.069	0.95	Carbohydrates And Its Derivatives	"2438-80-4"	89680	84290	72770	97410	81860	80520	120000	133900	89520
Com_355_neg	(+)-Dihydrojasmonic acid	C12H20O3	212.285	9.596	Phytohormones	"76968-33-7"	3381	4383	1975	3018	3911	3432	2081	3552	1716
Com_356_neg	L-Proline	C5H9NO2	115.131	0.94	Amino Acid And Derivatives	"147-85-3"	4286000	4135000	4638000	5981000	5594000	5243000	6616000	7480000	8841000
Com_357_neg	Ala-Gln	C8H15N3O4	217.22	0.85	Amino Acid And Derivatives	"39537-23-0"	101600	115300	85810	111900	93160	120300	134200	178600	174700
Com_358_neg	Chlorogenic acid methyl ester	C17H20O9	368.111	5.7	Alcohols and polyols	"29708-87-0"	19490	12490	8807	18480	14130	16040	20100	23880	19630
Com_359_neg	Quinolinic acid	C7H5NO4	167.12	1.551	Organoheterocyclic compounds	"89-00-9"	42760	40960	45420	86780	59770	108100	53310	33200	19390
Com_360_neg	Vitamin C	C6H8O6	176.12	1.03	Vitamins	"50-81-7"	258000	286100	251500	247400	253500	305400	234300	244400	250400
Com_361_neg	2,6-Dihydroxypurine	C5H4N4O2	152.11	1.714	Nucleotide And Its Derivates	"69-89-6"	673700	727600	624000	704500	928200	542100	673100	3123000	2237000
Com_363_neg	Ziyuglycoside I	C41H66O13	766.967	7.71	Terpenoids	"35286-58-9"	11240	5265	3575	2922	7176	5763	3217	5754	4837
Com_364_neg	4-Hydroxy-2-Oxoglutaric Acid	C5H6O6	162.098	0.7	Organic Acid And Its Derivatives	"1187-99-1"	1668000	1410000	2015000	1348000	1500000	1824000	1756000	1732000	1711000
Com_365_neg	gamma,gamma-Dimethylallyl pyrophosphate	C5H12O7P2	246.092	0.95	Prenol lipids	"358-72-5"	1581000	2294000	2996000	2365000	2223000	3327000	2713000	2105000	2557000
Com_366_neg	beta-D-Lactose	C12H22O11	342.297	1	Carbohydrates And Its Derivatives	"5965-66-2"	15550000	14550000	13590000	18300000	17730000	18920000	15480000	16330000	15830000
Com_367_neg	beta-Hydroxyisobutyrate	C4H8O3	104.104	2.4	Organic Acid And Its Derivatives	"2068-83-9"	9704	6717	7337	12280	10920	7064	12410	11710	9097
Com_368_neg	1-Methyluric acid	C6H6N4O3	182.137	1.04	Organic Acid And Its Derivatives	"708-79-2"	3909	4186	3078	3636	3333	3100	5066	3766	2151
Com_369_neg	4-Hydroxy-3-methoxyphenylglycol sulfate potassium salt	C9H11KO7S	302.343	0.92	Benzene and substituted derivatives	"71324-20-4"	467100	497600	565800	461500	418900	694600	518000	560800	412300
Com_370_neg	1-Methylguanine	C6H7N5O	165.153	4.09	Purines and purine derivatives	"938-85-2"	1745	1812	2440	2498	3148	1697	3985	2754	3231
Com_371_neg	L-Threonine	C4H9NO3	119.119	0.888	Amino Acid And Derivatives	"72-19-5"	395700	411500	341500	610300	633800	457400	473100	459400	468000
Com_372_neg	L-Asparagine	C4H8N2O3	132.12	0.843	Amino Acid And Derivatives	"70-47-3"	2996000	2996000	2543000	2352000	4914000	1900000	1856000	2607000	3800000
Com_373_neg	Isorhamnetin	C16H12O7	316.262	8.969	Flavones and Flavonols	"480-19-3"	104200	37390	59410	51070	64230	59640	64510	66540	48690
Com_374_neg	L-Glutamine	C5H10N2O3	146.14	0.868	Amino Acid And Derivatives	"56-85-9"	1209000	1223000	1097000	873500	1316000	714500	958000	905900	772300
Com_375_neg	D-Ribulose 1,5-bisphosphate	C5H12O11P2	310.09	10.95	Carbohydrates And Its Derivatives	"14689-84-0"	22410	13740	18200	28180	25650	19020	23880	28970	19200
Com_376_neg	D-Ribose 5-phophate	C5H11O8P	230.11	0.89	Organic Acid And Its Derivatives	"207671-46-3"	1411000	1479000	1570000	852300	1352000	1089000	868000	1100000	1397000
Com_377_neg	D-Xylulose 5-phosphate	C5H11O8P	230.11	0.9	Pentose phosphates	"4212-65-1"	3039000	2936000	2925000	1646000	2434000	2474000	2103000	2178000	2807000
Com_378_neg	L-Cysteinesulfinic acid	C3H7NO4S	153.16	0.88	Organic Acid And Its Derivatives	"1115-65-7"	7613	8594	9082	6771	9772	11480	9392	11080	12470
Com_379_neg	Glutaric Acid	C5H8O4	132.115	0.7	Organic Acid And Its Derivatives	"110-94-1"	827100	514400	925100	493800	1037000	703700	1142000	1457000	953000
Com_380_neg	Linolelaidic Acid (C18:2N6T)	C18H32O2	280.445	15.16	Fatty Acyls	"506-21-8"	9849000	14680000	8619000	10770000	9679000	7366000	11360000	9865000	10540000
Com_381_neg	Lysopa 18:0	C21H43O7P	438.53	13.78	Phospholipid	NA	4907	6666	4369	5358	5505	4803	5349	6212	8398
Com_382_neg	Lysopa 16:0	C19H39O7P	410.48	12.54	Phospholipid	NA	28110	32630	26290	36940	33620	33400	42610	37830	33560
Com_383_neg	3-Aminosalicylic Acid	C7H7NO3	153.135	4.57	Organic Acid And Its Derivatives	"570-23-0"	1526	1240	975	2098	1941	1108	2416	1751	1393
Com_384_neg	Heptadecanoic acid	C17H34O2	270.256	10.53	Fatty Acyls	"506-12-7"	26170000	26560000	25580000	25660000	25310000	26060000	26050000	25600000	25330000
Com_385_neg	Fumaric Acid	C4H4O4	116.072	1.11	Tca Cycle	"110-17-8"	1668000	1511000	1508000	1851000	1940000	1664000	1755000	1787000	1792000
Com_386_neg	Abscisic Acid	C15H20O4	264.32	8.13	Phytohormones	"21293-29-8"	5998	7207	5518	4791	7916	5507	6665	7166	7415
Com_387_neg	Cinene	C10H16	136.23	18.26	Terpenoids	"138-86-3"	84840	87590	97670	89450	65510	71440	84010	98330	74700
Com_388_neg	5-Hydroxymethyluracil	C5H6N2O3	142.113	0.96	Pyrimidines and pyrimidine derivatives	"4433-40-3"	34010	8892	45550	38940	35670	52700	45560	48250	39310
Com_389_neg	alpha-Ketoglutaric acid	C5H6O5	146.098	0.87	Tca Cycle	"328-50-7"	2069000	1921000	1700000	3968000	4266000	3606000	4827000	4775000	4168000
Com_390_neg	Sapropterin	C9H15N5O3	241.247	18.284	Organoheterocyclic compounds	"62989-33-7"	17620	12350	15520	12370	11430	9430	11990	13720	11440
Com_391_neg	3-Methyl-2-Oxobutanoic Acid	C5H8O3	116.115	1.05	Organic Acid And Its Derivatives	"759-05-7"	90370	141300	124200	72770	99110	115400	145400	85200	71180
Com_392_neg	Rutin	C27H30O16	610.518	6.451	Flavones and Flavonols	"153-18-4"	102200	105700	56900	47240	65180	37610	57880	33140	15790
Com_393_neg	Rhoifolin	C27H30O14	578.52	6.94	Flavonoids	"17306-46-6"	399200	417700	390500	406800	393500	486000	405400	475100	406900
Com_394_neg	Vitexin	C21H20O10	432.38	6.559	Flavones and Flavonols	"3681-93-4"	7172000	7914000	7675000	7959000	7606000	6081000	9334000	10510000	5577000
Com_395_neg	Isorhoifolin	C27H30O14	578.52	6.84	Flavonoids	"552-57-8"	483800	462100	448700	440400	431500	469400	429700	418900	423300
Com_396_neg	Luteolin 7-O-glucoside	C21H20O11	448.38	6.664	Flavonoids	"5373-11-5"	7032000	7454000	2716000	5219000	5619000	2302000	5142000	3710000	1133000
Com_397_neg	Citramalate	C5H8O5	148	2.04	Organic Acid And Its Derivatives	"2306-22-1"	20090	36780	29640	26560	19810	19900	49110	37550	30330
Com_398_neg	UDP	C9H14N2O12P2	404.16	0.7	Nucleotide And Its Derivates	"58-98-0"	333800	218900	197100	173100	213600	215200	280100	314400	264000
Com_399_neg	12,13-EODE	C18H32O3	296	12.67	Fatty Acyls	NA	1134000	1487000	1460000	3697000	1442000	1217000	4706000	4998000	3942000
Com_400_neg	13-HPODE	C18H32O4	312.1	11.45	Fatty Acyls	"33964-75-9"	366700	357400	355100	425700	418800	328700	584000	516900	428200
Com_401_neg	9(S)-HpOTrE	C18H30O4	310.1	10.92	Fatty Acyls	"111004-08-1"	50260	55220	49590	49890	49580	59340	41100	43590	40800
Com_402_neg	13-HOTrE(r)	C18H30O3	294	11.36	Fatty Acyls	"74784-20-6"	441900	466600	429000	491900	483500	475400	508200	486000	459800
Com_403_neg	Lauric Acid	C12H24O2	200.32	7.28	Fatty Acyls	"143-07-7"	26470	50410	43550	34370	43960	31290	42510	32040	41180
Com_404_neg	Gluconolactone	C6H10O6	178.14	1.02	Carbohydrates And Its Derivatives	"90-80-2"	65980	62960	71300	86680	72580	69260	92990	88550	86190
Com_406_neg	Pyridoxine 5'-phosphate	C8H12NO6P	249.04	0.89	Vitamins	"447-05-2"	220700	273800	308300	188100	265000	277800	305700	200900	325200
Com_407_neg	Gingerglycolipid B	C33H58O14	678.805	12.02	Glycerolipids	"88168-90-5"	152300	160800	185300	84850	138300	138600	163000	153800	132300
Com_408_neg	Lysionotin	C18H16O7	344.32	10.69	Flavonoids	"152743-19-6"	14330	6867	10970	7577	8096	11270	12280	13020	16210
Com_409_neg	Scutellarin	C21H18O12	462.36	6.59	Flavonoids	"27740-01-8"	20190	6455	16350	13120	14590	14210	23030	12590	15880
Com_410_neg	Rutin hydrate	C27H30O16.xH2O	610.52	6.36	Flavonoids	"207671-50-9"	104700	63400	44230	33470	65450	24870	25470	26170	9349
Com_411_neg	2-Acetylpyrazine	C6H6N2O	122.12	7.4	Carbonyl compounds	"22047-25-2"	194400	217200	239300	217100	287300	282700	249400	242500	251700
Com_412_neg	L-Rhamnose	C6H12O5	164.16	0.98	Carbohydrates And Its Derivatives	"73-34-7"	58510	36360	41330	58130	75440	68000	77190	56250	79690
Com_413_neg	6-Hydroxycoumarin	C9H6O3	162.142	6.486	Coumarins and derivatives	"6093-68-1"	30070	68880	22970	34320	38620	72350	14150	35250	42000
Com_414_neg	Artemisic acid	C15H22O2	234.334	13.19	Terpenoids	"80286-58-4"	1551000	1563000	1523000	1583000	1575000	1602000	1659000	1640000	1633000
Com_415_neg	N alpha-Acetyl-L-glutamine	C7H12N2O4	188.08	7.4	Amino Acid And Derivatives	"2490-97-3"	897400	702700	672200	722000	843100	838700	721300	625100	576800
Com_416_neg	Isomaltulose	C12H22O11	342.116	0.97	Carbohydrates And Its Derivatives	"13718-94-0"	144500000	150100000	129900000	155300000	163800000	141800000	165800000	134200000	136800000
Com_417_neg	4-Methoxycinnamic acid	C10H10O3	178	8.56	Cinnamic acids and derivatives	"830-09-1"	3386	4948	5208	2729	7291	3826	5504	6058	10460
Com_418_neg	Polydatin	C20H22O8	390.38	6.543	Phenylpropanoids and polyketides	"65914-17-2"	19470	15960	8464	17050	25140	14160	16840	17580	18370
Com_419_neg	Diosmetin	C16H12O6	300.26	8.911	Flavones and Flavonols	"520-34-3"	7195000	4409000	5128000	4286000	5230000	4687000	4847000	5468000	4574000
Com_420_neg	Geniposidic acid	C16H22O10	374.34	4.615	Terpenoids	"27741-01-1"	28940	22800	18570	26340	20230	23910	22550	21930	16550
Com_421_neg	Salidroside	C14H20O7	300.304	5.089	Glycosides	"10338-51-9"	2006	3532	2394	3024	1941	5985	3361	4208	1454
Com_422_neg	Guanosine	C10H13N5O5	283.24	2.772	Nucleotide And Its Derivates	"118-00-3"	16530	14450	12950	27330	33150	20160	37080	29830	16980
Com_423_neg	Columbin	C20H22O6	358.385	8.883	Organoheterocyclic compounds	"546-97-4"	10620	3208	6002	4594	10040	6833	6117	3194	5457
Com_424_neg	Poncirin	C28H34O14	594.561	8.049	Flavanones	"14941-08-3"	9840	2488	5266	5052	5395	9950	8465	9855	8181
Com_425_neg	Lariciresinol-4'-O-glucoside	C26H34O11	522.211	6.56	Lignans	"143663-00-7"	39210	15660	12940	9413	24030	13220	12940	8318	21360
Com_426_neg	9S-Hydroxy-10E,12Z-octadecadienoic acid	C18H32O3	296.235	12.61	Fatty Acyls	"15514-85-9"	1092000	1507000	1443000	3892000	1500000	1222000	4815000	5179000	3936000
Com_427_neg	Sibiricose A3	C19H26O13	462.137	5	Phenolic acids	"139726-39-9"	155500	127700	95840	124700	147100	116900	235600	223600	134800
Com_428_neg	(7S,8S)-DiHODE	C18H32O4	312.23	1.3	Fatty Acyls	"143288-65-7"	69970	50720	56060	63070	52830	64830	29380	58640	62090
Com_429_neg	Tectorigenin	C16H12O6	300.263	8.849	Isoflavonoids	"548-77-6"	10730	9936	8935	7720	10320	6791	10220	11000	7521
Com_430_neg	Spinosin	C28H32O15	608.545	6.418	Flavones and Flavonols	"72063-39-9"	392200	571300	722900	492100	821000	680000	491900	400900	616000
Com_431_neg	Chrysin	C15H10O4	254.24	1.284	Flavones and Flavonols	"480-40-0"	13890	10910	1801	3351	3608	2406	4946	5110	9098
Com_432_neg	D-Xylonic acid	C5H10O6	166.048	0.9	Organic Acid And Its Derivatives	"526-91-0"	4293000	4135000	4287000	5280000	4756000	4379000	5959000	6036000	5096000
Com_433_neg	Pantetheine	C11H22N2O4S	278.13	5.84	Vitamins	"496-65-1"	13560	20920	21870	17580	18040	16560	21580	22050	18200
Com_434_neg	4-Ethylphenol	C8H10O	122.16	7.42	Benzene and substituted derivatives	"123-07-9"	297300	303200	383300	272300	321800	407800	304700	291500	381300
Com_435_neg	3,6’-Disinapoyl sucrose	C34H42O19	754.695	7.05	Cinnamic acids and derivatives	"139891-98-8"	7320	11210	10630	8272	11220	6464	8206	5613	12320
Com_436_neg	5-O-p-Coumaroylquinic acid	C16H18O8	338	5.4	Cinnamic acids and derivatives	NA	3555	6576	2474	5763	3273	1649	8273	8299	9128
Com_437_neg	D-Erythrose 4-phosphate	C4H9O7P	200.084	1.08	Carbohydrates And Its Derivatives	"585-18-2"	2004000	1885000	1953000	903900	1422000	1078000	1685000	1707000	1631000
Com_438_neg	D-Fructose 1,6-bisphosphate	C6H14O12P2	340.116	0.88	Sugar Acids And Its Derivatives	"488-69-7"	198600	329900	191400	248200	198300	203700	272900	227000	199600
Com_439_neg	Guanosine 5'-triphosphate	C10H16N5O14P3	523.18	0.9	Nucleotide And Its Derivates	"86-01-1"	12250	10840	16690	14860	21930	13370	23910	8271	10580
Com_440_neg	Lactic acid	C3H6O3	90.078	1.48	Organic Acid And Its Derivatives	"50-21-5"	164600	38810	56200	139200	194400	133600	51230	45190	85180
Com_441_neg	Yuheinoside	C16H24O9	360.356	4.39	Iridoid derivatives	"72396-01-1"	5521	3044	2943	5595	8055	2964	3397	4696	4350
Com_442_neg	6-Phosphogluconic acid	C6H13O10P	276.135	0.91	Carbohydrates And Its Derivatives	"921-62-0"	861300	1111000	1614000	899600	906300	886200	1097000	924300	1197000
Com_443_neg	2,5-Dihydroxybenzoic acid	C7H6O4	154.12	5.44	Benzoic acids and derivatives	"490-79-9"	169100	81700	68920	90340	58830	63110	90500	123900	52060
Com_444_neg	D-Arabinose 5-phosphate	C5H11O8P	230.11	0.9	Pentose phosphates	"13137-52-5"	3610000	3268000	3681000	2207000	2886000	2731000	2381000	2140000	3254000
Com_445_neg	dUMP	C9H13N2O8P	308.182	0.92	Nucleotide And Its Derivates	"964-26-1"	1109000	772600	1046000	964000	1119000	948900	1185000	1077000	1320000
Com_446_neg	Deoxyribose 5-Phosphate	C5H11O7P	235.084	0.82	Pentose phosphates	"102916-66-5"	84660	124500	59670	103600	52080	54610	95660	70420	90970
Com_447_neg	Licoagroside D	C22H24O10	448.426	11.44	Alcohols and polyols	"464196-55-2"	26260	49340	41130	60340	52620	57920	77970	67910	82650
Com_448_neg	Erucic acid	C22H42O2	338.568	2.37	Fatty Acyls	"112-86-7"	68690	48260	74170	62070	53010	55030	123100	62870	66270
Com_449_neg	D-Galactonic acid	C6H12O7	196.155	0.92	Organic Acid And Its Derivatives	"13382-27-9"	1918000	2077000	2434000	1930000	2468000	1861000	2640000	2957000	2487000
Com_450_neg	Isovanillic acid	C8H8O4	168.15	6.1	Benzoic acids and derivatives	"645-08-9"	53570	54430	44890	50810	59810	55740	57690	43760	45140
Com_451_neg	Hydroferulic acid	C10H12O4	196.2	6.74	Phenylpropanoids and polyketides	"1135-23-5"	20230	9429	24810	10720	16130	21200	9883	16860	22270
Com_452_neg	Fructose	C6H12O6	180.16	0.92	Carbohydrates And Its Derivatives	"57-48-7"	539900	814200	1070000	751000	902800	867200	955000	1778000	913700
Com_453_neg	Galactinol	C12H22O11	342.116	0.99	Carbohydrates And Its Derivatives	NA	140700000	126700000	134500000	123800000	119300000	135800000	68780000	141300000	110000000
Com_454_neg	Ribulose-5-phosphate	C5H11O8P	230.02	0.93	Carbohydrates And Its Derivatives	NA	1845000	1785000	2081000	1126000	1597000	1508000	1173000	1163000	1845000
Com_455_neg	Sucrose	C12H22O11	342.116	0.98	Carbohydrates And Its Derivatives	"57-50-1"	38640000	59510000	67990000	80790000	62620000	67710000	67990000	57570000	59860000
Com_456_neg	Laricitrin	C16H12O8	332.262	2.6	Flavones and Flavonols	"53472-37-0"	3066000	6572000	5148000	7990000	4878000	6465000	9625000	9123000	5218000
Com_457_neg	Homoeriodictyol	C16H14O6	302.279	4.44	Flavonoids	"446-71-9"	5204	11600	10260	14760	9221	17780	20550	19570	19600
Com_458_neg	O-Phospho-L-serine	C3H8NO6P	185.072	1.03	Amino Acid And Derivatives	"407-41-0"	4862	11220	6700	7247	3796	4683	2381	2641	4463
Com_459_neg	D-Glucose 1-phosphate	C6H13O9P	260.136	0.86	Carbohydrates And Its Derivatives	NA	449500	711800	584000	313600	374600	411600	445000	420300	651200
Com_460_neg	Phosphoenolpyruvic acid	C3H5O6P	168.042	1.04	Organic Acid And Its Derivatives	NA	4838000	7243000	2789000	2509000	5946000	3791000	7170000	6163000	2258000
Com_461_neg	Forsythoside B	C34H44O19	756.702	6.3	Phenylpropanoids	"81525-13-5"	164900	229400	112300	80560	145300	51720	94380	44360	18800
Com_462_neg	(+)-Dipentene	C10H16	136.234	18.28	Terpenoids	"5989-27-5"	42690	43330	36300	37540	37430	43150	44050	37310	42690
Com_463_neg	D-Erythronolactone	C4H6O4	118.027	4.05	Lactones	"15667-21-7"	25750	31030	30090	24200	29280	34070	38830	37590	30970
Com_464_neg	Catalpol	C15H22O10	362.333	4.55	Terpenoids	"2415-24-9"	23010	28840	21220	33510	26720	29680	31420	26960	31270
Com_465_neg	Benzyl acetate	C9H10O2	150.068	13.51	Benzene and substituted derivatives	"140-11-4"	164300	163000	149300	163400	157500	157800	167800	168900	149200
Com_466_neg	L(-)-Malic acid	C4H6O5	134.022	1.08	Tca Cycle	"636-61-3"	44440000	38570000	39110000	47760000	53210000	47800000	52990000	45890000	52940000
Com_467_neg	S-Methylglutathione	C11H19N3O6S	321.1	1.12	Amino Acid And Derivatives	"2922-56-7"	75370	77200	98330	69780	45780	66730	56300	39610	34500
Com_468_neg	4-Hydroxy-3-methoxycinnamic acid	C10H10O4	194.058	5.34	Cinnamic acids and derivatives	"537-98-4"	183600	212400	179200	225700	178300	153700	311200	219400	181000
Com_469_neg	Dl-3,4-Dihydroxymandelic acid	C8H8O5	184.037	2.41	Phenols And Its Derivatives	"775-01-9"	30020	32610	32560	36660	31910	23660	53430	52280	45910
Com_470_neg	Tricin 5-O-rutinoside		638.1	6.88	Flavonoids	NA	6716000	5729000	5013000	5881000	5247000	4686000	7241000	5258000	5123000
Com_471_neg	N-[(-)-Jasmonoyl]-(L)-Isoleucine	C18H29NO4	323.401	9.96	Phytohormones	NA	159100	266100	185400	49700	154100	81790	149000	96190	58930
Com_472_neg	3-N-Methyl-L-histidine	C7H11N3O2	169.181	0.85	Amino Acid And Derivatives	"368-16-1"	46960	51050	32240	50470	42270	48310	53470	68190	47540
Com_473_neg	3-Hydroxypropanoic acid	C3H6O3	90.032	1.21	Organic Acid And Its Derivatives	"503-66-2"	41890	31420	41960	42690	51420	43450	48270	74450	47500
Com_474_neg	1,5-Anhydro-D-glucitol	C6H12O5	164.069	1	Alcohols and polyols	"154-58-5"	55010	59780	51410	76050	63050	54420	79770	99160	70210
Com_475_neg	5-oxoproline	C5H7NO3	129.043	1.63	Amino Acid And Derivatives	"149-87-1"	107900	88530	83390	113300	132700	75880	169000	119100	94520
Com_476_neg	Cedrol	C15H26O	222.37	10.67	Terpenoids	"77-53-2"	33050	28060	25310	27670	30780	28130	28650	25040	22420
Com_477_neg	Maltose	C12H22O11	342.3	1.01	Carbohydrates And Its Derivatives	"69-79-4"	2827000	2510000	3174000	4675000	2939000	2882000	4445000	3253000	3388000
Com_478_neg	Xanthoxyline	C10H12O4	196.2	10.97	Carbonyl compounds	"90-24-4"	10410	8121	10410	12070	10890	9192	11630	9343	12360
Com_479_neg	Physcion 8-O-Beta-D-Monoglucoside	C22H22O10	446.404	6.64	Quinones	"23451-01-6"	350200	552500	368400	378900	506500	436800	436800	474600	311200
Com_480_neg	7-O-Methyleriodictyol	C16H14O6	302.079	8.86	Flavonoids	"51857-11-5"	66570	70040	36430	86460	103600	78770	77410	59200	63580
Com_481_neg	p-Coumaric acid-4-O-glucoside	C15H18O8	326.1	5.55	Phenolic acids	"117405-48-8"	22970	21230	13460	20420	23300	16000	18650	16010	9637
Com_482_neg	Lumichrome	C12H10N4O2	242.233	5.93	Alkaloids and derivatives	"1086-80-2"	5921	8137	12350	4794	4969	11240	2010	7942	8566
Com_483_neg	Guanidineacetic acid	C3H7N3O2	117.054	1.13	Amino Acid And Derivatives	"352-97-6"	8908	19270	38120	46460	15690	37600	24540	29570	30030
Com_484_neg	4'-Hydroxypropiophenone	C9H10O2	150.175	7.9	Ketones	"70-70-2"	34310	40960	58400	33530	39810	51720	45200	37180	53310
Com_485_neg	Propylparaben	C10H12O3	180.2	9.67	Benzene and substituted derivatives	"94-13-3"	5848	2865	2045	3252	3392	2412	5156	3851	2413
Com_486_neg	Nerolidol	C15H26O	222.37	10.74	Terpenoids	"7212-44-4"	115300	107000	122000	106100	112600	133800	110400	124700	115200
Com_487_neg	Ferulic acid methyl ester	C11H12O4	208.21	8.84	Cinnamic acids and derivatives	"2309-07-1"	2894	2137	4285	3734	2560	5336	3841	6392	8113
Com_488_neg	2-Hydroxybenzyl alcohol	C7H8O2	124.14	5.66	Alcohols and polyols	"90-01-7"	4275	4591	4273	5363	4949	4695	4586	2914	4459
Com_489_neg	Chelidonic acid	C7H4O6	184.1	1.46	Alkaloids and derivatives	"99-32-1"	4836000	4466000	3661000	4406000	5085000	4603000	5338000	3446000	4071000
Com_491_neg	N-Acetyl-L-Tryptophan	C13H14N2O3	246.1	6.72	Amino acids and derivatives	"1218-34-4"	12170	19680	12670	23950	18740	18800	32620	22140	12820
Com_492_neg	3-O-p-Coumaroylquinic acid	C16H18O8	338.1	5.92	Phenolic acids	"87099-71-6"	26430	26700	34360	35650	19390	20330	32790	38220	27540
Com_493_neg	Rosmarinic acid-3'-O-glucoside	C24H26O13	522.137	6.54	Phenolic acids	"910028-78-3"	27670	17240	25710	11160	43740	17740	20430	14210	16820
Com_494_neg	2,6-Dimethyl-7-octene-2,3,6-triol	C10H20O3	188.141	7.31	Alcohols and polyols	"73815-21-1"	242600	217700	185800	195900	229100	218100	221000	199100	146800
Com_495_neg	L-Citramalic acid	C5H8O5	148.037	1.46	Organic Acid And Its Derivatives	"6236-09-5"	212500	184900	231100	186300	245700	271500	190700	201400	198700
Com_496_neg	12(13)-EpOME	C18H32O3	296.235	12.61	Fatty Acyls	"6799-85-5"	1100000	1470000	1463000	3896000	1459000	1172000	4772000	4972000	3843000
Com_497_neg	Sebacic acid	C10H18O4	202.248	8.111	Organic Acid And Its Derivatives	"111-20-6"	163900	77820	107500	194100	181900	78340	79000	64810	102100
Com_498_neg	Kaji-ichigoside F1	C36H58O10	650.85	6.71	Terpene	"95298-47-8"	17190	28460	20070	17020	50510	28830	19980	27960	12090
Com_499_neg	2-Methylpentanedioic acid	C6H10O4	146.14	5.012	Organic Acid And Its Derivatives	"617-62-9"	31990	54310	33510	36360	81150	52960	54760	30480	40020
Com_500_neg	Isoquercitrin	C21H20O12	464.38	6.596	Flavones and Flavonols	"482-35-9"	63800	55760	29970	32640	31340	20260	42490	25080	12980
Com_501_neg	Eupatilin	C18H16O7	344.32	10.004	Flavones and Flavonols	"22368-21-4"	11160	2946	7343	5099	3715	6229	4923	5818	7132
Com_502_neg	Dulcitol	C6H14O6	182.17	0.897	Carbohydrates And Its Derivatives	"608-66-2"	12540	19500	18560	19530	16270	14690	21210	18990	12930
Com_503_neg	Quinic acid	C7H12O6	192.17	0.998	Alcohols and polyols	"77-95-2"	10310000	16460000	10690000	16050000	18650000	13230000	29130000	22440000	6732000
Com_504_neg	Astragalus polyphenols	C20H22O9	406.38	6.588	Glycosides	"82373-94-2"	24560	15150	11540	8736	22460	21720	17550	24680	16370
Com_505_pos	L-Alanyl-L-leucine	C9H18N2O3	202.251	4.45	Amino Acid And Derivatives	"3303-34-2"	1179000	1146000	1431000	1421000	1303000	1275000	1716000	1112000	1073000
Com_506_pos	Lysopc 20:0	C28H58NO7P	551.73	15.1	Phospholipid	NA	144800	208800	115800	110100	187200	150300	208900	157000	155700
Com_507_pos	L-Saccharopine	C11H20N2O6	276.286	1.03	Amino Acid And Derivatives	"997-68-2"	2795000	2036000	4491000	3497000	2424000	2320000	2523000	2589000	2018000
Com_508_pos	L-Methionine sulfone	C5H11NO4S	181.21	1.84	Amino Acid And Derivatives	"7314-32-1"	20480000	18210000	19120000	17520000	18070000	16870000	19710000	14450000	12810000
Com_509_pos	L-Cysteine-glutathione gisulfide	C13H22N4O8S2	426.466	0.96	Amino Acid And Derivatives	"13081-14-6"	2016000	1598000	1060000	1046000	824600	713700	1374000	1526000	787300
Com_510_pos	L-Cystathionine	C7H14N2O4S	222.262	0.84	Amino Acid And Derivatives	"56-88-2"	48120	62590	40350	42980	28600	48750	55590	30010	19980
Com_511_pos	L-Canavanine	C5H12N4O3	176.174	2.96	Amino Acid And Derivatives	"543-38-4"	117900	104800	77160	323500	80730	110500	307700	422000	332600
Com_512_pos	Threonyl carbamoyl adenosine	C15H20N6O8	412.35	5.08	Nucleotide And Its Derivates	NA	756300	572900	686600	481500	406600	572700	534300	453700	402900
Com_513_pos	2,2'-Cyclouridine	C9H10N2O5	226.186	1.01	Pyrimidines and pyrimidine derivatives	"3736-77-4"	107500	83490	101600	210200	153300	173200	204500	136300	162700
Com_514_pos	Methyl Dihydrojasmonate	C13H22O3	226.31	11.66	Fatty Acyls	"24851-98-7"	53050	70825	54196	68525	54414	54250	70213	59985	39160
Com_515_pos	7-Ethylcamptothecin	C22H20N2O4	376.41	9.44	Alkaloids and derivatives	"78287-27-1"	51730	29190	42030	53040	36780	87300	65070	32310	70410
Com_516_pos	N', N''-Caffeoyl, feruloylputrescine			0.98	Amines	NA	2765000	1756000	1556000	1373000	1427000	1002000	1886000	2040000	983500
Com_517_pos	N',N'',N'''-Tri-p-cinnamoylagmatine			5.89	Amines	NA	6075	6542	5465	8173	10460	8173	12820	9916	6179
Com_518_pos	Putrescine	C4H12N2	88.1	0.68	Amines	"110-60-1"	1010000	1031000	1029000	730800	721300	597300	881900	948100	719800
Com_519_pos	Malvidin 3-O-galactoside	C23H25O12	493	7.63	Anthocyanins	NA	85740000	75390000	67010000	69740000	78820000	66530000	85760000	80380000	61190000
Com_520_pos	1,5-Diaminopentane	C5H14N2	102.116	0.83	Amines	"462-94-2"	77090	59620	63890	58250	59060	53870	65550	62720	63210
Com_521_pos	Phthalic anhydride	C8H4O3	148	11.61	Organoheterocyclic compounds	"85-44-9"	484600	458800	476200	510600	524800	473800	405900	435200	466200
Com_522_pos	Maleic acid	C4H4O4	116.011	0.96	Organic Acid And Its Derivatives	"110-16-7"	3020000	3024000	2236000	2616000	2289000	1854000	3679000	2894000	4011000
Com_523_pos	Phytocassane C	C20H30O3	318.1	5.19	Terpenoids	NA	11240	8580	8319	18340	9289	17640	6434	16750	7215
Com_524_pos	C-hexosyl-tricetin O-pentoside			7.02	Flavonoids	NA	136100	97250	79260	99670	79390	69140	112400	67860	48540
Com_526_pos	Dibutyl phthalate	C16H22O4	278.152	13.42	Benzoic acids and derivatives	"84-74-2"	4469000	4784000	5231000	6120000	5749000	6744000	6675000	6750000	7313000
Com_527_pos	Chinese bittersweet alkaloid II	C18H33N3O3	339.47	6.13	Alkaloids and derivatives	NA	133200	103800	53000	74420	46300	68520	72360	32050	57200
Com_528_pos	Chrysoeriol 7-O-rutinoside	C28H32O15	608.545	6.94	Flavonoids	NA	3236000	3161000	2675000	2710000	2262000	2653000	3023000	2209000	1944000
Com_529_pos	Chrysoeriol 5-O-hexoside	C22H22O11	462.404	7.18	Flavonoids	NA	34000000	24460000	30430000	21770000	25050000	22960000	25530000	33390000	19350000
Com_530_pos	Chrysoeriol C-hexoside	C22H22O11	462.404	6.72	Flavonoids	NA	15190000	7648000	6310000	6822000	4758000	9785000	2785000	3858000	7348000
Com_531_pos	Serotonin	C10H12N2O	176.215	2.96	Indoles and derivatives	"50-67-9"	160600	147800	89120	381700	105100	140200	386300	500400	389100
Com_532_pos	Sarcosine	C3H7NO2	89.093	0.9	Amino Acid And Derivatives	"107-97-1"	9870000	12620000	8117000	7723000	6615000	6385000	7379000	6872000	4880000
Com_533_pos	Spermidine	C7H19N3	145.246	0.68	Amines	"124-20-9"	643900	503500	674300	484900	424500	522700	552900	311400	350600
Com_534_pos	S-Methyl-5'-thioadenosine	C11H15N5O3S	297.333	4.94	Nucleotide And Its Derivates	NA	196600	208900	139200	151700	179800	219700	129600	95940	162400
Com_535_pos	R-Aminobutyrate	C4H9NO2	103.12	0.91	Organic Acid And Its Derivatives	"3775-73-3"	6446000	7415000	6900000	7393000	7127000	6004000	8245000	7016000	6231000
Com_536_pos	Purine	C5H4N4	120.112	4.1	Purines and purine derivatives	"120-73-0"	144200	124700	128200	120300	117700	107900	115200	92700	74480
Com_537_pos	S-Adenosyl-methionine	C22H30N6O8S2	570.639	0.84	Nucleotide And Its Derivates	"17176-17-9"	1320000	1380000	1176000	608500	925900	942600	788000	849400	852900
Com_538_pos	Vitamin B2	C17H20N4O6	376.364	5.94	Vitamins	"83-88-5"	514800	371400	278200	237000	429700	389300	279000	200700	189000
Com_539_pos	Pro-Leu	C11H20N2O3	228.288	1.72	Amino Acid And Derivatives	"52899-07-7"	674100	1041000	1264000	1359000	1298000	1854000	1198000	503100	1063000
Com_540_pos	Nε,Nε,Nε-trimethyllysine	C9H20N2O2	188.267	0.76	Amino Acid And Derivatives	"19253-88-4"	804400	946200	903700	837400	992900	637200	943400	1158000	1332000
Com_541_pos	Linderane	C15H16O4	260.285	11.266	Terpenoids	"13476-25-0"	166700	132200	105600	84540	79230	108600	87880	89710	70200
Com_542_pos	Vaccarin	C32H38O19	726.633	5.898	Flavones and Flavonols	"53452-16-7"	19280	21430	21840	46570	26820	13290	28140	34280	24390
Com_543_pos	Imperialine	C27H43NO3	429.635	6.799	Alkaloids and derivatives	"61825-98-7"	25660	63190	64090	29990	44540	43960	38630	54050	38750
Com_544_pos	Schaftoside	C26H28O14	564.492	6.074	Flavones and Flavonols	"51938-32-0"	100000000	118800000	116700000	101600000	153800000	119000000	133300000	99020000	121800000
Com_545_pos	Lithospermic acid	C27H22O12	538.456	7.176	Phenolic acids	"28831-65-4"	37880	32340	51800	31419	27610	36581	37940	38000	23820
Com_546_pos	Delphinidin 3-O-Rutinoside	C27H31O16	611.5	6.35	Anthocyanins	"58285-26-0"	75670	59790	56500	68260	59850	52070	59760	61190	29930
Com_547_pos	Pelargonidin 3-O-malonylhexoside		519.1	7.23	Anthocyanins	NA	130600	115300	98310	112200	88810	98430	129900	132300	94430
Com_548_pos	Cyanidin 3-O-malonylhexoside		535.1	6.73	Anthocyanins	NA	915300	657200	376800	362500	428100	338000	489000	258800	93710
Com_550_pos	Bornyl acetate	C12H20O2	196.29	9.209	Phenols And Its Derivatives	"76-49-3"	1683000	2003000	1951000	1699000	1805000	2186000	2353000	1687000	1764000
Com_552_pos	Timosaponin A1	C33H54O8	578.787	5.1	Saponin	"68422-00-4"	10990	9425	9158	21550	12720	21910	33680	25630	25870
Com_553_pos	PolygalaxanthoneⅥ	C23H26O12	494.452	7.14	Ketones	NA	9132000	6743000	6216000	8210000	8115000	6193000	8989000	7525000	6047000
Com_555_pos	3-[(Carboxycarbonyl)amino]-L-alanine	C5H8N2O5	176.129	0.84	Organic Acid And Its Derivatives	"5302-45-4"	61880	85140	45320	100900	29190	105300	78580	181800	57070
Com_556_pos	Suberosin	C15H16O3	244.29	11.9	Coumarins and derivatives	"581-31-7"	4702	11980	10480	7213	5862	4211	10680	5927	7143
Com_558_pos	Adenosine 5'-Diphosphate	C10H15N5O10P2	427.201	1.05	Nucleotide And Its Derivates	"58-64-0"	1325000	1120000	1049000	640900	734800	917000	914700	825500	412400
Com_559_pos	Aspartic Acid	C4H7NO4	133.103	0.84	Amino Acid And Derivatives	"6899-03-2"	11880000	12530000	12860000	10360000	11770000	10280000	12360000	9226000	8788000
Com_560_pos	Ala-gly	C5H10N2O3	146.144	0.84	Amino Acid And Derivatives	"687-69-4"	7831000	7490000	7191000	6626000	7027000	5109000	6102000	4662000	4131000
Com_561_pos	Allopurinol	C5H4N4O	136.111	2.69	Nucleotide And Its Derivates	"315-30-0"	161000	231400	196100	211300	192300	255200	219600	114700	158200
Com_562_pos	Gly-Phe	C11H14N2O3	222.24	4.88	Amino Acid And Derivatives	"3321-03-7"	985900	820100	1062000	996900	942700	1095000	985400	938600	873300
Com_563_pos	Gly-Tyr	C11H14N2O4	238.24	3.09	Amino Acid And Derivatives	"658-79-7"	358800	346700	380100	294100	372700	379300	202000	351200	319700
Com_564_pos	glutathione disulfide	C20H32N6O12S2	612.631	1.81	Amino Acid And Derivatives	"27025-41-8"	972200	453600	453100	116000	177200	204500	111800	95620	88180
Com_565_pos	Histidine	C6H9N3O2	155.15	0.81	Amino Acid And Derivatives	"4998-57-6"	3720000	3497000	3140000	2623000	2897000	2181000	2695000	2340000	2758000
Com_566_pos	Homocysteic acid	C4H9NO5S	183.18	1.83	Amino Acid And Derivatives	"1001-13-4"	121300	120000	90130	100900	107300	100800	105269	90897	77790
Com_567_pos	Homoserine	C4H9NO3	119.119	0.9	Amino Acid And Derivatives	"1927-25-9"	5471000	6662000	5690000	7459000	6712000	5682000	5918000	6290000	5291000
Com_568_pos	d-(+)-chiro-inositol	C6H12O6	180.156	18.32	Alcohols and polyols	"643-12-9"	182300	185000	170900	159700	158600	164600	133600	129800	127600
Com_570_pos	Tricin 5-O-hexoside	C23H24O12	492.43	7.19	Flavonoids	NA	143200000	128300000	143400000	161300000	132900000	147300000	137700000	155500000	143000000
Com_571_pos	Tricin 4'-O-(beta-guaiacylglyceryl) ether	C27H26O11	526.49	7.32	Flavonoids	NA	14470000	15800000	14350000	25640000	14240000	21390000	26210000	20020000	16280000
Com_572_pos	Tricin 4'-O-(beta-guaiacylglyceryl) ether 5-O-hexoside	C33H36O16	688.63	7.51	Flavonoids	NA	10460000	11900000	9157000	11830000	10780000	12440000	15060000	13080000	10510000
Com_573_pos	Tricin 4'-O-(syringyl alcohol) ether O-hexoside	C32H34O15	658.6	7.34	Flavonoids	NA	2540000	3158000	2590000	4020000	3266000	3404000	4617000	3887000	3987000
Com_574_pos	Tricin 4'-O-(syringyl alcohol) ether	C26H24O10	496.46	7.31	Flavonoids	NA	2691000	2966000	2814000	1953000	2413000	1456000	3078000	1904000	746200
Com_575_pos	Ajmaline	C20H26N2O2	326.433	6.69	Alkaloids and derivatives	"4360-12-7"	7218	8198	3261	3397	5512	2893	5732	5014	5513
Com_576_pos	6-Paradol	C17H26O3	278.39	12.85	Benzene and substituted derivatives	"27113-22-0"	1130000	1062000	937500	1261000	989500	720700	1968000	1402000	1133000
Com_578_pos	N-(9H-Purin-6-ylcarbamoyl)threonine	C10H12N6O4	280.24	14.46	Nucleotide And Its Derivates	NA	1131000	1911000	1245000	1340000	1549000	1474000	1239000	759000	1542000
Com_580_pos	C-pentosyl-C-hexosyl-apigenin	C26H28O14	564.49	6.05	Flavonoids	NA	41670000	46950000	49150000	42410000	60540000	58090000	53230000	44170000	55470000
Com_582_pos	C-pentosyl-apigenin O-p-coumaroylhexoside	C35H34O16	710.63	7.17	Flavonoids	NA	6290000	8115000	6222000	8067000	4085000	5001000	7851000	5867000	3021000
Com_583_pos	C-pentosyl-apeignin O-feruloylhexoside	C36H36O17	740.66	7.26	Flavonoids	NA	19280000	25080000	30600000	25860000	21300000	28420000	29840000	30700000	28180000
Com_585_pos	C-pentosyl-luteolin O-p-coumaroylhexoside	C35H34O17	726.63	6.81	Flavonoids	NA	173000	86630	56520	48450	26290	36710	50520	11100	23550
Com_586_pos	N2-Acetyl-L-lysine	C8H16N2O3	188.224	1.03	Amino Acid And Derivatives	"1946-82-3"	95820000	73710000	90270000	68690000	67640000	75610000	91390000	82220000	70350000
Com_587_pos	Nε-(1-Carboxymethyl)-L-lysine	C8H16N2O4	204.224	0.84	Amino Acid And Derivatives	"5746-04-3"	228700	236300	264100	290600	346900	236100	457000	285400	321900
Com_588_pos	N-Methyl-a-aminoisobutyric acid	C5H11NO2	117.146	1.22	Amino Acid And Derivatives	"2566-34-9"	18490000	19760000	20620000	17170000	14550000	13850000	19600000	13940000	14920000
Com_589_pos	N-Methyl-L-arginine hydrochloride	C7H17ClN4O2	224.688	0.95	Amino Acid And Derivatives	"156706-47-7"	176400	94990	126800	97470	127500	79310	115800	64930	135000
Com_590_pos	Oleoylethanolamide	C20H39NO2	325.298	14.61	Amines	"111-58-0"	33720	39960	41160	37860	33570	41050	39660	38130	27190
Com_591_pos	Menaquinone	C31H40O2	444.648	14.74	Vitamins	"11032-49-8"	1917000	1387000	1621000	1327000	1697000	1387000	1503000	1254000	1094000
Com_593_pos	Dihydrocoumarin	C9H8O2	148.159	7.158	Phenylpropanoids	"119-84-6"	129400	93370	90510	118600	67890	147600	171400	96320	84100
Com_594_pos	Xanthosine	C10H12N4O6	284.225	3.928	Nucleotide And Its Derivates	"146-80-5"	19700	42250	27100	9418	13810	10310	13850	11880	10230
Com_595_pos	Pyridoxamine	C8H12N2O2	168.09	0.8	Pyridines and derivatives	"85-87-0"	954700	681900	645800	426400	495300	638300	413500	496100	412100
Com_596_pos	Diisobutyl phthalate	C16H22O4	278.152	13.44	Benzoic acids and derivatives	"84-69-5"	2626000	2420000	2381000	2827000	3078000	3271000	2873000	3051000	3762000
Com_597_pos	pyridoxal	C8H9NO3	167.16	1.15	Vitamins	"66-72-8"	1195000	956300	912800	848300	749300	808000	1002000	827400	541900
Com_598_pos	Feruloylcholine		280	12.63	Cinnamic acids and derivatives	NA	13730	12690	11420	10220	8663	10290	17230	12220	13900
Com_599_pos	Sissotrin	C22H22O10	446.121	6.23	Isoflavonoids	"5928-26-7"	1233000	1861000	1637000	1560000	1381000	1542000	1424000	1897000	1074000
Com_600_pos	3,7-Di-O-methylquercetin	C17H14O7	330.074	9.02	Flavonoids	"2068-02-2"	20900000	8246000	12710000	10960000	10780000	9221000	11000000	10860000	10050000
Com_601_pos	1,4-dihydro-1-Methyl-4-oxo-3-pyridinecarboxamide	C7H8N2O2	152.059	1.66	Pyridines and derivatives	"769-49-3"	531600	493100	511000	453100	547400	367800	462200	1943000	1371000
Com_602_pos	Peonidin O-hexoside		463.123	6.8	Anthocyanins	NA	26920000	28250000	26050000	28180000	17930000	28740000	26400000	15560000	11460000
Com_604_pos	Melezitose	C18H32O16	504.44	0.998	Carbohydrates And Its Derivatives	"597-12-6"	26030000	35380000	34490000	67670000	64120000	41170000	46170000	28860000	20440000
Com_605_pos	Abietic Acid	C20H30O2	302.45	14.89	Terpenoids	"514-10-3"	106200	181400	111400	184500	139400	158300	154100	121600	118100
Com_606_pos	6-Methylcoumarin	C10H8O2	160.17	9.238	Coumarins and derivatives	"92-48-8"	117100	137400	140400	125300	122400	128500	143800	101200	103200
Com_607_pos	Trans-Zeatin	C10H13N5O	219.24	4.588	Phytohormones	"1637-39-4"	208700	256500	127400	128900	133600	300300	88960	61510	54450
Com_608_pos	Indole-3-carboxylic acid	C9H7NO2	161.16	7.142	Indoles and derivatives	"771-50-6"	10960	8051	25620	20480	13330	14370	30460	18000	15440
Com_609_pos	Ademetionine	C15H22N6O5S	398.44	0.8	Amino Acid And Derivatives	"29908-03-0"	87470	38700	39130	29700	53540	42950	45320	56520	55020
Com_610_pos	p-Anisaldehyde	C8H8O2	136.15	8.43	Pyridines and derivatives	"123-11-5"	40830	19980	12210	24630	20730	19669	23150	12110	8460
Com_611_pos	N-acetylglycine	C4H7NO3	117.043	0.91	Amino Acid And Derivatives	"543-24-8"	9961000	9319000	8627000	8967000	9523000	11060000	6513000	9331000	11040000
Com_612_pos	Scopolin	C16H18O9	354.096	5.51	Phenylpropanoids	"531-44-2"	33010	23960	23160	15280	26950	19790	18170	10910	9054
Com_613_pos	N-Acetylthreonine	C6H11NO4	161.069	1.73	Amino Acid And Derivatives	"17093-74-2"	425500	358500	351000	369800	294200	319300	424300	402700	379900
Com_614_pos	Tricin 5-O-acetylglucoside		534.109	6.1	Flavonoids	NA	76700	55170	89040	66050	44150	81120	62470	73880	61740
Com_615_pos	7-methylguanine	C6H7N5O	165.065	4.11	Purines and purine derivatives	"578-76-7"	24480000	21910000	20340000	19310000	20040000	19490000	23940000	17830000	16650000
Com_616_pos	Dehydrocostus lactone	C15H18O2	230.307	12.25	Terpenoids	"477-43-0"	31200	28680	20310	33080	13420	17130	28160	23960	33110
Com_617_pos	Palmaturbine	C20H20NO4	338.383	7.18	Alkaloids and derivatives	"16176-68-4"	4753	4119	5065	1843	3238	3234	4740	5975	4983
Com_618_pos	Chrysin 7-O-beta-gentiobioside	C27H30O14	578.526	7.48	Flavones and Flavonols	"88640-89-5"	9485	8995	3224	8776	15650	18430	10040	10070	6219
Com_619_pos	Asp-glu	C9H14N2O7	262.217	0.96	Amino Acid And Derivatives	"6157-06-8"	367100	439500	416200	276300	263700	232000	304100	355100	323500
Com_620_pos	L-Hydroxylysine	C6H14N2O3	163.195	0.9	Amino Acid And Derivatives	"1190-94-9"	1171000	1097000	1160000	1360000	1309000	1199000	1205000	1085000	1028000
Com_621_pos	Dl-3-Hydroxynorvaline	C5H11NO3	133.146	0.85	Amino Acid And Derivatives	"2280-42-4"	9152000	11160000	12060000	8629000	9274000	8535000	9413000	6706000	6509000
Com_622_pos	Deoxyadenosine	C10H13N5O3	251.242	2.78	Nucleotide And Its Derivates	"958-09-8"	606200	580000	651000	592500	502300	542900	584600	527800	376200
Com_623_pos	Cycloleucine	C6H11NO2	129.157	0.84	Amino Acid And Derivatives	"52-52-8"	66170000	67350000	66530000	38170000	41850000	42450000	30270000	24700000	18540000
Com_624_pos	beta-Caryophyllene	C15H24	204.35	9.76	Terpenoids	"87-44-5"	354500	346500	286200	279500	258000	384900	292400	379300	284100
Com_625_pos	2-Pyrrolidinone	C4H7NO	85.1	2.369	Organoheterocyclic compounds	"616-45-5"	831500	843100	733300	651500	592100	524200	667800	479600	486600
Com_626_pos	Lipoamide	C8H15NOS2	205.341	4.89	Organoheterocyclic compounds	"940-69-2"	37610	43970	30540	34310	34550	36890	30910	29850	40320
Com_627_pos	Betaine	C5H11NO2	117.15	0.907	Alkaloids and derivatives	"107-43-7"	10400000	9655000	8066000	7227000	8108000	10090000	8485000	8171000	8462000
Com_628_pos	5-Methyluridine	C10H14N2O6	258.228	1.02	Nucleotide And Its Derivates	"1463-10-1"	53280	121800	85140	118500	123100	138200	148200	134700	102800
Com_629_pos	Guanosine 3',5'-Cyclic Monophosphate	C10H12N5O7P	345.205	0.71	Nucleotide And Its Derivates	"7665-99-8"	5571000	7088000	8434000	7767000	8402000	10140000	11720000	9106000	8354500
Com_630_pos	Histamine	C5H9N3	111.145	1.04	Amines	"51-45-6"	5449000	4035000	3088000	4015000	3026000	4502000	6674000	4288000	5079000
Com_631_pos	N-Phenylacetylglycine	C10H11NO3	193.199	6.55	Amino Acid And Derivatives	"500-98-1"	22610	8703	17370	16140	12450	5900	13954	17800	12910
Com_632_pos	N-Acetylputrescine	C6H14N2O	130.188	0.75	Amino Acid And Derivatives	"18233-70-0"	188100	196900	104200	159900	97010	116500	198000	211300	205000
Com_633_pos	N-Acetyl-L-Tyrosine	C11H13NO4	223.225	5.17	Amino Acid And Derivatives	"537-55-3"	21070	22580	19530	17750	18500	18900	12340	21040	21720
Com_634_pos	N-Acetyl-L-valine	C7H13NO3	159.183	0.96	Amino Acid And Derivatives	"96-81-1"	325400	424100	496000	433400	480700	315600	330800	216900	211200
Com_635_pos	N8-Acetylspermidine	C9H23Cl2N3O	260.204	1.06	Organic Acid And Its Derivatives	"34450-15-2"	19260	30010	21200	24790	17670	33710	28030	23980	34410
Com_636_pos	N1-Acetylspermine	C12H28N4O	244.377	0.88	Amines	"25593-72-0"	179400	164400	176500	146300	138500	140000	147400	148200	132500
Com_637_pos	Naringenin C-hexoside			6.47	Flavanones	NA	279700	607800	501700	184600	170600	593600	198600	239600	246900
Com_638_pos	Tetraethylammonium fluoride	C8H20FN	149.25	1.04	Pyrimidines and pyrimidine derivatives	"665-46-3"	2445000	1732000	3382000	5141000	5866000	3905000	5147000	3670000	3932000
Com_639_pos	6-Aminohexanoic acid	C6H13NO2	131.173	2.1	Amino Acid And Derivatives	"1319-82-0"	87770	85310	71580	65180	66430	56280	67010	51060	45150
Com_640_pos	Camelliaside A	C33H40O20	756.668	6.31	Flavones and Flavonols	"135095-52-2"	182300	136600	31220	69490	62040	30130	56840	30990	7598
Com_641_pos	5'-Deoxy-5'-(Methylthio)Adenosine	C11H15N5O3S	297.333	4.91	Nucleotide And Its Derivates	"2457-80-9"	130900	136300	78320	92180	111900	146200	89040	54730	108500
Com_642_pos	Sibutramine	C17H26ClN	279.848	12.68	Benzene and substituted derivatives	"106650-56-0"	18710	10290	17800	17300	12720	5264	21550	18770	9994
Com_643_pos	Angoroside C	C36H48O19	784.755	7.08	Phenylpropanoids	"115909-22-3"	445300	303800	240100	282000	252300	203200	299400	249300	229800
Com_644_pos	Narcissoside	C28H32O16	624.544	6.825	Flavonoids	"604-80-8"	61540	29090	40630	84290	33130	56110	70210	31270	54260
Com_645_pos	Ambroxane	C16H28O	236.393	14.01	Ethers	"6790-58-5"	205400	157800	180700	150000	133800	126400	182400	132200	107500
Com_646_pos	Adenosine O-ribose			3.45	Nucleotide And Its Derivates	NA	36950	74900	103300	51240	91300	58640	35400	78820	47190
Com_647_pos	N-Acetylserotonin	C12H14N2O2	218.252	6.85	Amino Acid And Derivatives	NA	30270	16600	21350	29190	8566	27130	16980	19750	23940
Com_648_pos	Abscisic acid glucose ester	C21H30O9	426.458	5	Phytohormones	"79199-48-7"	26093	24941	27476	19050	14050	21070	39070	62080	38700
Com_650_pos	8-Chlro-1-tetrahydronorharmanone	C11H9ClN2O	220.655	2.67	Indoles and derivatives	"5565-76-4"	500000	346900	356600	314200	320500	430700	363100	378600	353800
Com_651_pos	Plumbagin	C11H8O3	188.18	10.441	Quinones	"481-42-5"	5959	4323	6489	2970	4214	935	2944	5608	5402
Com_652_pos	Indole-3-acetic acid	C10H9NO2	175.18	7.567	Phytohormones	"87-51-4"	9773	21910	7612	15950	13730	17270	16810	17050	16460
Com_654_pos	N',N",N"'-p-coumaroyl-cinnamoyl-caffeoyl spermidine		583.2	4.95	Phenolamides	NA	36200	33820	41690	14110	20810	30880	36240	33790	27760
Com_655_pos	p-Coumaroylputrescine	C13H18N2O2	234.1	4.62	Cinnamic acids and derivatives	"34136-53-3"	512600	1554000	814800	769400	612100	348700	1117000	1103000	287300
Com_656_pos	N-hexosyl-p-coumaroyl putrescine		396.1	17.63	Cinnamic acids and derivatives	NA	92650	157200	83700	149800	151800	187100	107500	78820	97990
Com_657_pos	Agmatine	C5H14N4	130.1	0.92	Amines	"306-60-5"	136300	163200	176800	185900	180100	142700	214100	184000	129000
Com_658_pos	N'-p-Coumaroyl agmatine		276.2	13.08	Cinnamic acids and derivatives	NA	55650	57990	45330	56260	51070	52160	81400	75310	29260
Com_659_pos	N-p-Coumaroyl agmatine	C14H20N4O2	276.1	13.08	Cinnamic acids and derivatives	NA	20200	18950	19120	26960	17200	12550	30110	22430	11860
Com_660_pos	N'-p-Coumaroyl putrescine		234.1	4.62	Cinnamic acids and derivatives	NA	553000	1997000	938400	1105000	753400	420100	1069000	1470000	354300
Com_661_pos	1-O-Feruloyl quinic acid	C17H20O9	368.1	6.23	Alcohols and polyols	NA	154000	149600	139800	160400	167300	177100	220900	209100	170200
Com_663_pos	Apigenin C-glucoside	C21H20O10	432.113	6.46	Flavonoids	"38953-85-4"	18960000	27590000	34090000	15890000	13290000	33480000	20880000	20400000	11300000
Com_664_pos	LysoPC 16:2	C24H46NO7P	491.308	11.06	Phospholipid	NA	119300	114000	109400	83070	69570	117100	86070	74390	72610
Com_665_pos	Histidinol	C6H11N3O	141.1	0.72	Amines	"4836-52-6"	675000	481600	677800	522500	515800	689100	667500	776900	614700
Com_666_pos	Tricin 7-O-acetylglucoside		534.3	6.08	Flavonoids	NA	108200	106700	132200	109200	68820	109400	164900	93130	120500
Com_667_pos	Deoxynojirimycin	C6H13NO4	163.173	0.73	Organoheterocyclic compounds	"19130-96-2"	24810	20060	20000	26710	14140	20720	25270	7039	11740
Com_668_pos	MAG (18:4)	C21H34O4	350	11.27	Glycerolipids	NA	55770	63450	47770	54880	92250	83260	43920	64410	129700
Com_669_pos	delta-Tridecalactone	C13H24O2	212.3	9.2	Fatty Acyls	"7370-92-5"	208500	196700	227400	218500	179000	160400	286800	210200	168700
Com_670_pos	Caffeic aldehyde	C9H8O3	164.1	1.84	Phenylpropanoids and polyketides	NA	5145000	5305000	4981000	4833000	4620000	4340000	4576000	3531000	3084000
Com_671_pos	MAG (18:2)	C21H38O4	354.1	14.64	Glycerolipids	NA	136000	170400	176500	233100	228100	171600	98810	166800	180600
Com_672_pos	DGMG (18:2)	C33H58O14	695.4	11.8	Glycerolipids	NA	352700	100300	262800	79810	232600	274200	313800	68750	284900
Com_673_pos	LysoPC 16:1	C24H48NO7P	493.3	11.57	Phospholipid	NA	632400	652400	690100	570300	423900	648900	535500	442500	444100
Com_674_pos	Dl-Alanyl-glycine	C5H10N2O3	146.144	0.84	Amino Acid And Derivatives	"1188-01-8"	57560000	54530000	53340000	60340000	59470000	52530000	63170000	57360000	52390000
Com_675_pos	Dl-Indole-3-lactic acid	C11H11NO3	205.21	4.87	Indoles and derivatives	"832-97-3"	10490000	9497000	10030000	8417000	7502000	7777000	8590000	7507000	10270000
Com_676_pos	DL-Leucine	C6H13NO2	131.173	2.3	Amino Acid And Derivatives	"328-39-2"	1723000	1642000	1431000	1441000	1326000	1273000	1507000	1194000	1066000
Com_677_pos	Dl-Norleucine	C6H13NO2	131.173	0.9	Amino Acid And Derivatives	"616-06-8"	6631000	6412000	7430000	8229000	9109000	8786000	7150000	6828000	7524000
Com_678_pos	Proline	C5H9NO2	115.131	0.96	Amino Acid And Derivatives	"609-36-9"	36980000	36910000	29400000	28120000	28110000	20930000	40210000	32210000	41650000
Com_679_pos	Valine	C5H11NO2	117.146	1.09	Amino Acid And Derivatives	"516-06-3"	21390000	23250000	19860000	16930000	18340000	11960000	18400000	15220000	13770000
Com_680_pos	Glutamine	C5H10N2O3	146.145	0.81	Amino Acid And Derivatives	"585-21-7"	68180000	66000000	70720000	52070000	57760000	45100000	44180000	38910000	30670000
Com_681_pos	Triethyl citrate	C12H20O7	276.28	9.15	Organic Acid And Its Derivatives	"77-93-0"	39720	32190	35780	38990	31640	29150	34970	27130	24010
Com_682_pos	7,8-Dihydroxyflavone	C15H10O4	254.24	8.141	Flavonoids	"38183-03-8"	39580	33350	27790	32600	35830	33790	52660	25160	34970
Com_683_pos	L-Glycyl-L-phenylalanine	C11H14N2O3	222.1	4.97	Amino acids and derivatives	"721-66-4"	1146000	1056000	1146000	1068000	1213000	1317000	1324000	1051000	1023000
Com_684_pos	Cyclen	C8H20N4	172.27	0.71	Amines	"294-90-6"	2623000	4250000	1862000	2678000	5066000	3327000	2667000	2697000	6958000
Com_685_pos	Rauwolscine hydrochloride	C21H27ClN2O3	390.9	6.77	Alkaloids and derivatives	"6211-32-1"	13740	23600	21480	17730	17190	21560	22140	14460	9033
Com_686_pos	Hydroquinidine	C20H26N2O2	326.43	6.14	Alkaloids and derivatives	"1435-55-8"	346100	576300	650900	487400	491200	521500	536200	562300	298300
Com_687_pos	N', N''-DiSinapoylspermidine	C29H39N3O8	557.63	6.3	Phenols And Its Derivatives	NA	50590	35960	90260	63230	63190	118700	75520	66330	56220
Com_688_pos	S-ribosyl-L-homocysteine	C9H17NO6S	267.3	0.91	Amino Acid And Derivatives	NA	1024000	1091000	1040000	673100	710000	461800	950100	825300	529700
Com_689_pos	1-Methylhistidine	C7H11N3O2	169.18	0.84	Amino Acid And Derivatives	"332-80-9"	712600	507900	782500	423100	519300	627700	555900	446500	335400
Com_690_pos	beta-Nicotinamide adenine dinucleotide phosphate	C21H29N7O17P3	744.41	1.03	Nucleotide And Its Derivates	"53-59-8"	339200	176100	265900	156000	189200	284200	287200	205100	166200
Com_691_pos	gamma-Glutamylglutamic acid	C10H16N2O7	276.243	1.05	Amino Acid And Derivatives	"1116-22-9"	2918000	2990000	3368000	3906000	4850000	2737000	4538000	2870000	1996000
Com_692_pos	4-D-Hydroxysphinganine	C18H39NO3	317.507	9.54	Amines	"554-62-1"	22630	26770	30930	11810	17160	23590	24510	13480	12160
Com_693_pos	Trimethyllysine	C9H21N2O2	189.275	1.03	Amino Acid And Derivatives	"66989-56-8"	935600	966300	1105000	949100	944500	738200	1156000	1224000	1517000
Com_694_pos	L-Tryptophan	C11H12N2O2	204.23	4.894	Amino Acid And Derivatives	"73-22-3"	6647000	6434000	5602000	4784000	5015000	4353000	6169000	5028000	5718000
Com_695_pos	Pipecolic acid	C6H11NO2	129.16	1.042	Amino Acid And Derivatives	"535-75-1"	55860000	65610000	68230000	30570000	65950000	32100000	26950000	24970000	18730000
Com_696_pos	L-Pipecolate	C6H11NO2	129.16	1.049	Amino Acid And Derivatives	"3105-95-1"	1173000	1284000	1171000	4692000	3489000	835400	6786000	4887000	2837000
Com_697_pos	Glutathione	C10H17N3O6S	307.32	1.51	Amino Acid And Derivatives	"70-18-8"	979300	804200	533700	409800	506200	301100	284100	317500	211100
Com_698_pos	5-Methyltryptamine	C11H14N2	174.242	8.51	Amino Acid And Derivatives	"1821-47-2"	65160	61840	45550	89190	66650	54180	112600	77420	44440
Com_699_pos	5-Sulfanyl-1-pentanesulfonamide	C5H13NO2S2	183.29	15.17	Amines	NA	165200	272400	149200	169700	169200	213800	126100	121300	231200
Com_700_pos	6”-O-xylosyl-glycitin	C27H30O14	578.519	6.3	Isoflavonoids	"231288-18-9"	20440	19510	34150	20450	11050	17660	23690	19300	11640
Com_701_pos	4-Pyridoxate	C8H9NO4	183.161	2.91	Pyridines and derivatives	"82-82-6"	986800	519400	636200	411100	577000	610700	460300	412800	429200
Com_702_pos	4-Pyridoxic acid O-hexoside			1.66	Vitamins	NA	765000	813700	796800	700600	627700	605300	349700	610100	527400
Com_703_pos	5-Ethyl-2'-deoxyuridine	C11H16N2O5	256.255	8.72	Nucleotide And Its Derivates	"15176-29-1"	39720	28340	26340	25740	27020	16190	32840	28300	14880
Com_704_pos	epsilon-Caprolactone	C6H10O2	114.142	1.048	Lactones	"502-44-3"	5819	4713	5126	6284	5376	6832	10470	4205	5780
Com_706_pos	Luteolin O-sinapoylhexoside		654	7.63	Flavonoids	NA	23840	12300	9065	8881	14380	8406	6384	7087	4219
Com_707_pos	Chrysoeriol O-sinapoylhexoside		668	7.8	Flavonoids	NA	39720	28460	21600	26410	20030	41250	30290	41880	17950
Com_708_pos	Chrysoeriol O-hexosyl-O-rutinoside		770.1	6.28	Flavonoids	NA	4345000	1947000	1608000	2574000	1922000	1568000	1654000	1577000	908200
Com_710_pos	Luteolin 8-C-hexosyl-O-hexoside		610.2	6.4	Flavonoids	NA	121500	95910	77130	102900	56350	112100	121800	94320	49010
Com_711_pos	Eriodictyol O-malonylhexoside	C24H24O14	536	7.12	Flavonoids	NA	100500	80590	56630	42890	50810	39740	51900	40820	10110
Com_712_pos	O-Phosphocholine	C5H15ClNO4P	219.604	0.87	Cholines	"107-73-3"	4797000	7862000	6942000	5930000	7790000	6655000	7792000	6909000	4351000
Com_714_pos	Pyridoxine O-glucoside	C14H21NO8	331.323	1.68	Vitamins	NA	3967000	5749000	4153000	3197000	4448000	3914000	5018000	4105000	2527000
Com_715_pos	3-Hydroxykynurenine	C10H12N2O4	224.1	5.96	Carbonyl compounds	"2147-61-7"	117700	70170	72220	71140	49860	107100	77560	92920	80940
Com_716_pos	Benzamide	C7H7NO	121	4.56	Benzene and substituted derivatives	"55-21-0"	29170	100700	72440	98760	68020	76550	118600	81290	71450
Com_717_pos	6-Hydroxymethylherniarin	C11H10O4	206.1	5.96	Coumarins and derivatives	"117597-79-2"	270300	188600	128000	141200	139300	207300	256400	265600	230100
Com_718_pos	3',4',5'-Dihydrotricetin O-hexosyl-O-hexoside		670.1	6.01	Flavonoids	NA	249700	210200	316100	94220	152100	188300	211300	286000	106300
Com_719_pos	O-methylChrysoeriol 8-C-hexoside		476.1	7.63	Flavonoids	NA	215300	227600	287400	233900	162900	238200	212300	229500	170400
Com_721_pos	4',6,7-Trihydroxyisoflavone	C15H10O5	270.241	6.97	Isoflavonoids	"17817-31-1"	191800	226100	210400	215500	252900	228500	150700	231800	204600
Com_722_pos	4-Hydroxymephenytoin	C12H14N2O3	234.255	11.26	Organoheterocyclic compounds	"61837-65-8"	31270	27290	29880	18890	32750	36380	14410	12360	28820
Com_723_pos	4-Hydroxytolbutamide	C12H18N2O4S	286.35	6.3	Benzene and substituted derivatives	"5719-85-7"	5143	4812	5700	5418	5143	2328	4769	3610	5248
Com_724_pos	N-Caffeoyl putrescine	C13H18N2O3	250.1	4.56	Cinnamic acids and derivatives	"29554-26-5"	17224	7088	14298	15670	6053	8034	27330	26970	27150
Com_725_pos	Aminopurine	C5H5N5	135.1	1.24	Purines and purine derivatives	NA	5460000	4264000	5930000	4921000	3891000	4284000	5725000	4098000	3810000
Com_726_pos	2-Aminoadipic acid	C6H11NO4	161.1	0.95	Amino Acid And Derivatives	"1118-90-7"	527700	711800	747100	1011000	735800	630200	1682000	1045000	778300
Com_727_pos	5-Methoxy-N,N-dimethyltryptamine	C13H18N2O	218.1	6.58	Indoles and derivatives	"1019-45-0"	21790	15500	12890	6326	20250	11930	9956	8995	9607
Com_729_pos	Aspartic acid di-O-glucoside		457.1	0.97	Amino Acid And Derivatives	NA	2971000	3793000	890300	1580000	1050000	1528000	1449000	1841000	1971000
Com_730_pos	Glucosamine sulfate	C6H15NO9S	277.25	0.79	Carbohydrates And Its Derivatives	"29031-19-4"	146900	72000	145100	124300	185300	236600	224800	119800	246800
Com_731_pos	Isoalantolactone	C15H20O2	232.32	12.49	Terpenoids	"470-17-7"	23220	23940	21060	19490	22960	28990	21550	17640	18800
Com_732_pos	Trigonelline	C7H7NO2	137.136	1	Alkaloids and derivatives	"535-83-1"	50740000	42680000	66390000	40230000	52390000	50490000	36540000	33070000	29980000
Com_733_pos	N alpha-Acetyl-L-Arginine	C8H16N4O3	216.238	1.04	Amino Acid And Derivatives	"155-84-0"	3994000	3684000	3108000	3168000	3386000	3686000	3970000	3352000	2883000
Com_734_pos	N-p-Cinnamoylputrescine	C13H18N2O	218.29	13.23	Cinnamic acids and derivatives	NA	11510	11920	14850	7771	5644	18630	10690	18080	21570
Com_735_pos	N-p-Cinnamoylagmatine			12.67	Cinnamic acids and derivatives	NA	398000	265600	164900	329300	265300	234900	263200	222000	184200
Com_736_pos	N-Sinapoylagmatine	C16H24N4O4	336.39	12.6	Phenolamides	NA	18760	15270	21440	17150	21800	15760	21610	17750	24220
Com_737_pos	5-Methylcytosine	C5H7N3O	125.13	0.991	Nucleotide And Its Derivates	"554-01-8"	373400	293300	478500	328200	492000	450500	317500	261000	189100
Com_738_pos	Glycyl-L-leucine	C8H16N2O3	188.22	4.466	Amino Acid And Derivatives	"869-19-2"	728400	593400	713600	796000	687600	733400	923300	765000	681000
Com_739_pos	L-Alanine	C3H7NO2	89.09	0.86	Amino Acid And Derivatives	"56-41-7"	7465000	7276000	5237000	6478000	5227000	5222000	5965000	6060000	3856000
Com_740_pos	L-aspartic Acid	C4H7NO4	133.1	0.86	Amino Acid And Derivatives	"56-84-8"	15920000	17770000	17630000	14630000	14820000	16080000	12880000	13060000	9388000
Com_741_pos	DL-Citrulline	C6H13N3O3	175.19	0.9	Amino Acid And Derivatives	"627-77-0"	4194000	2781000	3763000	1584000	1426000	2173000	1931000	831100	679100
Com_742_pos	beta-Nicotinamide Mononucleotide	C11H15N2O8P	334.219	0.993	Nucleotide And Its Derivates	"1094-61-7"	37360000	32160000	30030000	21100000	15900000	13600000	29750000	31270000	15140000
Com_743_pos	L-Hydroxyproline	C5H9NO3	131.13	0.88	Amino Acid And Derivatives	"51-35-4"	357200	459400	431900	444300	350500	318500	482400	518900	363400
Com_744_pos	D-Proline	C5H9NO2	115.13	0.967	Amino Acid And Derivatives	"344-25-2"	59010000	56970000	38100000	37180000	37020000	37280000	68160000	59440000	72780000
Com_745_pos	L-arginine	C6H14N4O2	174.2	0.794	Amino Acid And Derivatives	"74-79-3"	18060000	13110000	11870000	10950000	9139000	9827000	9040000	7765000	5497000
Com_746_pos	L-cysteine	C3H7NO2S	121.16	0.88	Amino Acid And Derivatives	"52-90-4"	35050	23650	19200	30380	24200	44650	26470	26860	11250
Com_747_pos	p-Coumaric acid methyl ester	C10H10O3	178.063	7.45	Cinnamic acids and derivatives	"3943-97-3"	8254	11410	5040	13500	10371	15110	11690	7901	9198
Com_748_pos	Isohyperoside	C21H20O12	464.095	5.91	Flavones and Flavonols	"35589-21-0"	299800	255300	263300	271700	257800	174100	250900	283900	276600
Com_749_pos	2'-Deoxyinosine 5'-phosphate	C10H13N4O7P	332.052	1.71	Nucleotide And Its Derivates	"3393-18-8"	156700	160600	153900	157500	202400	149100	248900	217700	125500
Com_750_pos	L-Alanyl-L-Phenylalanine	C12H16N2O3	236.116	4.65	Amino acids and derivatives	"3061-90-3"	10560	14180	16910	18940	20250	15350	14190	5411	11710
Com_751_pos	5-Aminoimidazole ribonucleotide	C8H14N3O7P	295.056	0.87	Nucleotide And Its Derivates	"25635-88-5"	8473	4133	8940	15750	7669	7363	16740	11370	9457
Com_753_pos	HBOA	C8H7NO3	165.042	4.15	Organoheterocyclic compounds	"23520-34-5"	59630000	55280000	55170000	52030000	48880000	51760000	57160000	46090000	41040000
Com_754_pos	Cyclo(Tyr-Ala)	C12H14N2O3	234.1	0.97	Amino acids and derivatives	"21754-26-7"	16160	18450	14390	29160	18250	31790	24600	18920	27820
Com_755_pos	10-Formyl-THF	C20H23N7O7	473.439	4.83	Organoheterocyclic compounds	"2800-34-2"	1212000	973100	942400	848000	1080000	1068000	925200	1002000	949900
Com_756_pos	Cinnamic Acid	C9H8O2	148.16	0.87	Cinnamic acids and derivatives	"621-82-9"	2286000	1933000	1934000	1235000	1085000	1152000	1185000	1119000	775700
Com_757_pos	14,15-Dehydrocrepenynic acid	C18H28O2	276.414	12.15	Fatty Acyls	"4154-44-3"	45440000	31180000	32560000	30390000	30920000	28770000	32690000	29150000	24490000
Com_758_pos	Diethanolamine	C4H11NO2	105.136	0.84	Amines	"111-42-2"	2126000	1640000	1439000	1538000	1461000	1648000	1318000	1068000	771700
Com_759_pos	16-Hydroxy-hexadecanoic acid	C32H62O5	526.832	8.57	Fatty Acyls	"871333-53-8"	16590	12470	12730	4997	10330	7325	12720	7193	8158
Com_760_pos	Diosgenin	C27H42O3	414.621	11.39	Terpene	"512-04-9"	15470000	16410000	17460000	15610000	16230000	15900000	14840000	15200000	11590000
Com_761_pos	DIMBOA glucoside	C15H19NO10	374.108	4.26	Carbohydrates And Its Derivatives	"18607-79-9"	2042000	2573000	2171000	3066000	2983000	3597000	4537000	5830000	3343000
Com_762_pos	3',4',5'-Tricetin O-rutinoside			6.66	Flavones and Flavonols	NA	1598	10560	13850	8961	6079	18360	6823	7213	6305
Com_763_pos	O-Feruloyl coumarin			5.6	Cinnamic acids and derivatives	NA	34620	24070	21380	24690	15850	39280	33150	27570	14540
Com_764_pos	Tricin 4'-O-(beta-guaiacylglyceryl) ether-O-rutinoside			7.33	Flavonoids	NA	286500	266200	209100	261500	207300	262300	271100	253000	258900
Com_765_pos	N-Caffeoyl agmatine			12.3	Cinnamic acids and derivatives	NA	138100	104600	88910	67900	87470	69370	110000	79740	60120
Com_766_pos	Apigenin-6,8-di-C-glycoside	C27H30O15	594.518	5.73	Flavonoids	"23666-13-9"	3082000	2003000	2006000	1833000	1619000	1847000	2164000	1869000	1108000
Com_767_pos	3-Carbamyl-1-Methylpyridinium Chloride	C7H9ClN2O	172.612	0.98	Pyridines and derivatives	"1005-24-9"	72630	76800	109400	73430	93210	73060	67650	49490	68330
Com_768_pos	D-Asparagine	C4H8N2O3	132.118	0.96	Amino Acid And Derivatives	"2058-58-4"	1266000	1144000	1174000	1374000	1227000	1351000	1329000	1193000	1217000
Com_769_pos	4,6-Dihydroxyquinoline O-hexoside			1.09	Quinolines and derivatives	NA	15210	19790	36817	33340	71920	47040	53570	13230	39880
Com_770_pos	sn-Glycero-3-phosphocholine	C8H20NO6P	257.22	0.91	Glycerophospholipids	"28319-77-9"	163400	297100	253700	639800	339800	537200	287200	216200	400900
Com_771_pos	4-Hydroxy-6-methylquinoline-3-carboxylic acid	C11H9NO3	203.194	13.14	Quinolines and derivatives	"35973-18-3"	47650	39370	46150	41500	29300	40260	33250	42890	45600
Com_773_pos	Picramnioside F	C33H34O15	670.614	0.97	Glycosides	NA	127300	70820	82250	131700	84540	48140	149700	109500	57550
Com_774_pos	Phosphocreatine	C4H10N3O5P	211.113	2.5	Amino Acid And Derivatives	"67-07-2"	200000	99050	82160	64570	85920	102200	74110	58100	58240
Com_775_pos	2-Phenylethyl glucosinolate	C15H21NO9S2	423.459	5.41	Carbohydrates And Its Derivatives	"499-30-9"	11610	12680	14090	12550	13310	19680	7710	6351	15120
Com_776_pos	Pyridoxine	C8H11NO3	169.178	1.53	Vitamins	"65-23-6"	2216000	1246000	1633000	1218000	1381000	1334000	1197000	1001000	895000
Com_777_pos	Quercetin 5-O-hexoside			6.52	Flavones and Flavonols	NA	651400	480200	298000	525700	401400	700500	329700	689700	395500
Com_778_pos	4-Methyl-5-thiazoleethanol	C6H9NOS	143.1	3.95	Organoheterocyclic compounds	"137-00-8"	27660	22500	35710	53250	31460	50080	18980	20060	25680
Com_780_pos	C-hexosyl-apigenin C-pentoside		564.1	6.07	Flavonoids	NA	31900000	35480000	35600000	34100000	49730000	43720000	41770000	34030000	38340000
Com_782_pos	Quercetin 7-O-rutinoside		610.2	6.4	Flavones and Flavonols	NA	63260	51950	55640	41100	49800	41210	48180	52960	26430
Com_783_pos	LysoPC 18:3	C26H48NO7P	517.3	12.56	Phospholipid	NA	16600000	16010000	14110000	15500000	11950000	14760000	13800000	14900000	13760000
Com_784_pos	LysoPC 18:2	C26H50NO7P	519.3	12.14	Phospholipid	NA	18050000	17590000	18600000	19280000	14340000	16210000	22070000	12510000	11730000
Com_785_pos	beta-Alanine methyl ester hydrochloride	C4H10ClNO2	139.58	0.98	Amino Acid And Derivatives	"3196-73-4"	15040000	16800000	15880000	15510000	12920000	13050000	18750000	15520000	13470000
Com_786_pos	Adenine	C5H5N5	135.127	1.032	Purines and purine derivatives	"73-24-5"	2792000	2358000	3826000	4226000	3752000	2692000	3253000	2289000	2082000
Com_787_pos	Nicotinic acid-hexoside			0.97	Carbohydrates And Its Derivatives	NA	41390	61920	68300	57180	40260	66860	60940	58170	34740
Com_789_pos	N-Hydroxy-L-tryptophan	C11H12N2O3	220.225	2.66	Amino Acid And Derivatives	"87843-31-0"	285200	227900	251600	195500	226500	310900	222800	253700	243200
Com_790_pos	N-Feruloylcadaverine			12.68	Phenolamides	NA	409200	357200	346900	501900	286800	304500	561400	467600	401200
Com_791_pos	N-Feruloylspermidine	C17H27N3O3	321.41	4.52	Phenolamides	NA	254000	205600	322400	229500	115000	295400	219900	254500	251500
Com_792_pos	N-Caffeoylagmatine	C14H20N4O3	292.33	12.38	Phenolamides	NA	157800	116200	86410	78080	135000	88940	117200	106200	64690
Com_793_pos	N-Feruloylagmatine	C15H21N4O3	305.35	1.06	Phenolamides	NA	1518000	822400	694300	195300	244200	360300	303400	251600	299500
Com_794_pos	Naringenin O-malonylhexoside			7.46	Flavanones	NA	169700	136100	114400	129900	132000	139400	144100	140300	113000
Com_795_pos	Naringerin	C15H12O5	272.253	8.64	Flavanones	"67604-48-2"	447400	142900	197600	127600	125800	136900	151600	162700	166100
Com_796_pos	Glycine	C2H5NO2	75.07	0.88	Amino Acid And Derivatives	"56-40-6"	213900	266200	173400	244000	200000	233800	245200	250900	226800
Com_797_pos	4-Aminobutyric acid	C4H9NO2	103.12	0.864	Amino Acid And Derivatives	"56-12-2"	24160000	20450000	23660000	26470000	23620000	21920000	27430000	20860000	18740000
Com_798_pos	N-Acetylneuraminic acid	C11H19NO9	309.273	0.988	Sugar Acids And Its Derivatives	"131-48-6"	5999	17070	8647	5845	8228	3169	3170	5864	2279
Com_799_pos	Uracil	C4H4N2O2	112.09	1.47	Nucleotide And Its Derivates	"66-22-8"	994400	552200	914300	869800	750700	667500	1056000	1149000	1048000
Com_800_pos	isoleucine	C6H13NO2	131.17	2.11	Amino Acid And Derivatives	"73-32-5"	50710000	52790000	51100000	43920000	45130000	41720000	45830000	37080000	34500000
Com_801_pos	D-glutamine	C5H10N2O3	146.14	0.86	Amino Acid And Derivatives	"5959-95-5"	41960000	44270000	40560000	32960000	35670000	28710000	30130000	26090000	21710000
Com_802_pos	L-Citrulline	C6H13N3O3	175.19	0.89	Amino Acid And Derivatives	"372-75-8"	1065000	983600	654100	917400	627800	542400	454400	308000	175800
Com_803_pos	L-Leucine	C6H13NO2	131.17	2.32	Amino Acid And Derivatives	"61-90-5"	41650000	37420000	36540000	32050000	30740000	29140000	36710000	28680000	25890000
Com_804_pos	L-Ornithine	C5H12N2O2	132.16	0.762	Amino Acid And Derivatives	"70-26-8"	1908000	1985000	2558000	2342000	3071000	1675000	1823000	1787000	2730000
Com_805_pos	6-Deoxyfagomine	C6H13NO2	131.095	2.06	Alkaloids and derivatives	"197449-09-5"	578300	579100	553800	467100	398300	373000	510500	347500	338000
Com_806_pos	(S)-2-Phenyloxirane	C8H8O	120.058	2.01	Benzene and substituted derivatives	"20780-54-5"	1363000	1273000	1291000	1266000	1271000	1018000	1239000	1844000	1008000
Com_807_pos	Zarzissine	C5H5N5	135.054	1.83	Organoheterocyclic compounds	"160568-14-9"	2301000	3068000	3646000	3119000	3076000	2886000	2352000	1657000	1741000
Com_808_pos	N-Acetyl-D-galactosamine	C8H15NO6	221.09	1	Carbohydrates And Its Derivatives	"1811-31-0"	148000	171400	199100	199000	131600	194900	225000	180600	158400
Com_809_pos	D-Proline betaine	C7H14NO2+	144.092	1	Amino acids and derivatives	"1195-94-4"	279800	325600	395600	286600	166600	166500	239300	304300	158700
Com_810_pos	4-Hydroxymandelonitrile	C8H7NO2	149.048	1.44	Phenols And Its Derivatives	"13093-65-7"	3106000	3390000	2135000	4177000	3225000	2084000	4510000	1562000	1553000
Com_811_pos	Calystegine A3	C7H13NO3	159.09	0.73	Alkaloids and derivatives	"131580-36-4"	239100	167500	186200	304800	270000	116400	188000	165400	228100
Com_812_pos	Acetaminophen	C8H9NO2	151.163	2.76	Phenols And Its Derivatives	"103-90-2"	3996000	3767000	4108000	5039000	5794000	4464000	4956000	3899000	2887000
Com_813_pos	Benzamidine	C7H8N2	120.152	4.09	Benzene and substituted derivatives	"618-39-3"	1840000	1704000	1586000	1484000	1433000	1405000	1602000	1378000	1178000
Com_814_pos	Biliverdin	C33H34N4O6	582.646	10.32	Organoheterocyclic compounds	"114-25-0"	37700	34930	30530	19030	30970	21400	33910	21200	6781
Com_815_pos	Chrysoeriol O-hexosyl-O-pentoside			7.1	Flavonoids	NA	201500	196400	152300	157900	105400	123700	171400	155200	78130
Com_816_pos	Syringetin 7-O-hexoside			0.97	Flavones and Flavonols	NA	792300	1623000	1043000	2092000	1526000	1961000	2526000	1639000	1290000
Com_817_pos	Malvidin O-hexoside			7.18	Anthocyanins	NA	15560000	15670000	12390000	15070000	15230000	14650000	17210000	16860000	12570000
Com_818_pos	Syringetin 5-O-hexoside			0.97	Flavones and Flavonols	NA	1610000	1925000	1495000	2592000	1594000	2777000	2652000	1786000	1246000
Com_819_pos	Selgin O-hexosyl-O-hexoside			0.97	Flavonoids	NA	179700	282200	165500	499500	198100	212600	277800	303600	309200
Com_820_pos	N-Sinapoyl agmatine			12.67	Phenols And Its Derivatives	NA	7536	6648	9026	11020	7318	9762	19280	16370	12630
Com_821_pos	2-Methyladenosine	C11H15N5O4	281.268	1.05	Nucleotide And Its Derivates	"16526-56-0"	335800	213200	347800	312600	354900	274500	558600	339400	283500
Com_822_pos	3,7-Dimethoxykaempferol-C-glucoside	C23H24O11		6.45	Flavonoids	NA	75040	109100	99720	79060	120400	109900	106800	65700	53910
Com_823_pos	2-Aminoethylphosphonate	C2H8NO3P	125.064	6.47	Organic Acid And Its Derivatives	"2041-14-7"	47260	36660	40790	26220	48310	31670	37910	33890	44020
Com_824_pos	2'-Deoxycytidine	C9H13N3O4	227.217	1.18	Nucleotide And Its Derivates	"207121-53-7"	33890	31860	34650	14660	25000	43400	15590	13090	20110
Com_826_pos	C-pentosyl-chrysoeriol O-hexoside	C27H30O15	594.526	6.04	Flavonoids	NA	33990000	35120000	32130000	27050000	33480000	27150000	31050000	23410000	16570000
Com_827_pos	C-hexosyl-chrysoeriol O-hexoside	C28H32O16	624.552	1	Flavonoids	NA	21470	37620	29790	52480	62410	23310	27100	20290	46880
Com_828_pos	3’,4’,5’-Tricetin 5-O-hexoside	C24H26O12	506.46	6.62	Flavonoids	NA	45620	22572	22980	20070	20276	18940	24815	20534	11060
Com_829_pos	Petunidin 3-O-rutinoside	C28H33O16	625.56	6.78	Anthocyanins	NA	43260	62800	74490	63580	30990	45430	85340	35420	106900
Com_830_pos	Phellodenol H	C17H20O9	368.335	1.02	Coumarins and derivatives	NA	106800	108200	92550	76760	111600	77040	92030	152200	186500
Com_831_pos	Punicic acid	C18H30O2	278.3	12.65	Fatty Acyls	"544-72-9"	4177000	3434000	3881000	4998000	3026000	2957000	5567000	5304000	3754000
Com_832_pos	trans-zeatin N-glucoside	C16H23N5O6	381.2	4.62	Phytohormones	NA	202300	184700	170700	104000	178200	243300	256300	142600	165900
Com_833_pos	LysoPC 16:2 (2n isomer)	C24H46NO7P	491.3	10.88	Phospholipid	NA	139000	114600	132400	124000	87340	121800	104300	73340	80670
Com_834_pos	LysoPC 18:3 (2n isomer)	C26H48NO7P	517.2	11.33	Phospholipid	NA	148300000	130600000	132100000	107700000	108000000	131900000	120800000	99140000	98720000
Com_835_pos	LysoPC 18:1 (2n isomer)	C26H52NO7P	521.4	12.7	Phospholipid	NA	85830000	83420000	86960000	89330000	69610000	89600000	95210000	65410000	64020000
Com_837_pos	LysoPC 18:1	C26H52NO7P	521.1	12.86	Phospholipid	NA	2231000	1930000	2189000	2153000	1696000	2103000	2397000	1624000	1583000
Com_838_pos	LysoPC 18:2 (2n isomer)	C26H50NO7P	519	11.95	Phospholipid	NA	66900000	61970000	69790000	62640000	55880000	62360000	64320000	45310000	41660000
Com_839_pos	LysoPE 18:2 (2n isomer)	C23H44NO7P	477.6	12.08	Phospholipid	NA	5405000	5753000	5289000	4931000	4262000	4519000	6145000	4443000	4209000
Com_840_pos	Nuciferine	C19H21NO2	295.38	7.63	Alkaloids and derivatives	"475-83-2"	13920	61240	36440	13870	28200	13870	19690	16320	6827
Com_841_pos	D-Serine	C3H7NO3	105.09	0.851	Amino Acid And Derivatives	"312-84-5"	36070000	31260000	23440000	22170000	25780000	25870000	19640000	17030000	13040000
Com_842_pos	L-Leucyl-L-alanine	C9H18N2O3	202.25	3	Amino Acid And Derivatives	"7298-84-2"	211100	161800	207500	141400	126900	128900	127900	88320	83240
Com_843_pos	(+)-Camphor	C10H16O	152.23	18.27	Terpenoids	"464-49-3"	101100	109000	108600	93530	92340	92670	61170	64540	60980
Com_844_pos	Xylitol	C5H12O5	152.15	1.14	Carbohydrates And Its Derivatives	"87-99-0"	526300	287700	893800	616700	624300	657800	567700	605400	596300
Com_845_pos	Dicoumarol	C19H12O6	336.29	13.06	Coumarins and derivatives	"66-76-2"	15180	20150	12290	16040	21830	22880	15020	16550	16640
Com_847_pos	L-Dihydroorotic acid	C5H6N2O4	158.112	0.92	Amino Acid And Derivatives	"5988-19-2"	34060000	35690000	42680000	32810000	29280000	41980000	39630000	42810000	48080000
Com_848_pos	pterosin A	C15H20O3	248.317	0.65	Terpenoids	"35910-16-8"	28250	7568	13670	7890	5786	8179	5839	9378	11880
Com_849_pos	D-Threonine	C4H9NO3	119.119	0.86	Amino Acid And Derivatives	"632-20-2"	1368000	1555000	1582000	2008000	2069000	1604000	1781000	1471000	1422000
Com_850_pos	Nicotinamide	C6H6N2O	122.12	1.539	Vitamins	"98-92-0"	6213000	6361000	8350000	10870000	7451000	8561000	9150000	9396000	8537000
Com_851_pos	Hypoxanthine	C5H4N4O	136.11	1.509	Purines and purine derivatives	"68-94-0"	277500	397000	319700	216000	186600	287500	273100	201300	182100
Com_852_pos	D-Phenylalanine	C9H11NO2	165.19	4.106	Amino Acid And Derivatives	"673-06-3"	71540000	62620000	59200000	62640000	56180000	55260000	64610000	55130000	49360000
Com_853_pos	Nicotinic Acid	C6H5NO2	123.11	1.478	Vitamins	"59-67-6"	7849000	5278000	5252000	7575000	6310000	5510000	7592000	5619000	6325000
Com_854_pos	D-2-Aminobutyric acid	C4H9NO2	103.12	0.947	Organic Acid And Its Derivatives	"2623-91-8"	1824000	1924000	2020000	1950000	1779000	1751000	2150000	1726000	1708000
Com_855_pos	DL-Norvaline	C5H11NO2	117.15	1.068	Amino Acid And Derivatives	"760-78-1"	18140000	16500000	18790000	19850000	18760000	13820000	18990000	14580000	11720000
Com_856_pos	2-Amino-4-(methylthio)butyric acid	C5H11NO2S	149.211	1.46	Amino Acid And Derivatives	"59-51-8"	6307000	4089000	4478000	6534000	4973000	4134000	6886000	3685000	2684000
Com_857_pos	L-serine	C3H7NO3	105.093	0.846	Amino Acid And Derivatives	"56-45-1"	6335000	5892000	6057000	5454000	6073000	5903000	4467000	3830000	3126000
Com_858_pos	Monopalmitin	C19H38O4	330.277	13.72	Glycerolipids	"542-44-9"	312800	307800	238800	368500	233800	326000	563200	244900	296800
Com_859_pos	L-2-Aminoadipic acid	C6H11NO4	161.069	0.93	Amino acids and derivatives	"542-32-5"	299900	394400	326400	368800	362000	328900	668300	549700	498300
Com_860_pos	2-alpha-Linolenoyl-glycerol	C21H36O4	352.261	11.17	Glycerolipids	"55268-58-1"	28160000	24470000	25870000	20460000	18050000	25440000	22000000	19890000	15340000
Com_861_pos	Turanose	C12H21O11Na	364.078	0.95	Carbohydrates And Its Derivatives	"547-25-1"	67440000	71250000	63940000	61200000	64830000	76570000	74100000	45530000	66930000
Com_862_pos	Acetylcholine	C7H16NO2	146.118	1.02	Cholines	"60-31-1"	896500	720200	1002000	704900	557300	548000	510000	494400	835100
Com_863_pos	L-Leucyl-L-phenylalanine	C15H22N2O3	278.163	6.25	Amino acids and derivatives	"56217-82-4"	18740	13200	26650	31050	18260	24140	41030	18400	23330
Com_864_pos	2-Aminoisobutyric acid	C4H9NO2	103.063	0.82	Amino acids and derivatives	"62-57-7"	35090000	39220000	41870000	38500000	34790000	32680000	38690000	32560000	32070000
Com_865_pos	N-(2-Hydroxyethyl)iminodiacetic acid	C6H11NO5	177.155	1.02	Organic Acid And Its Derivatives	"93-62-9"	203600	344400	326700	340100	310400	354300	447400	365900	273700
Com_866_pos	Methional	C4H8OS	104.171	0.84	Carbonyl compounds	"3268-49-3"	2884000	2811000	2829000	2600000	2546000	2142000	2282000	2272000	2283000
Com_867_pos	Maltotriitol	C18H34O16	506.453	1.07	Sugar Alcohols	"32860-62-1"	793800	1097000	641600	1085000	649700	1290000	1021000	593700	609600
Com_868_pos	Lycoperodine	C12H12N2O2	216.236	5.47	Indoles and derivatives	"42438-90-4"	20900	11320	7808	10530	18430	12800	7343	14230	8685
Com_869_pos	L-Valine	C5H11NO2	117.146	1.2	Amino Acid And Derivatives	"72-18-4"	966900	878400	948400	915700	784900	568600	1001000	714900	669600
Com_870_pos	2,6-Diaminooimelic Acid	C7H14N2O4	190.197	0.94	Organic Acid And Its Derivatives	"583-93-7"	101900	105800	103500	105500	122000	77450	121000	136500	98930
Com_871_pos	iP9G	C16H23N5O5	365.384	1	Phytohormones	"83087-94-9"	1808000	1768000	2273000	1545000	1424000	1372000	1341000	1006000	1366000
Com_872_pos	Benzyl cinnamate	C16H14O2	238.28	6.53	Cinnamic acids and derivatives	"103-41-3"	7414	19133	13680	19580	9399	10240	12650	8194	13520
Com_874_pos	Phenylacetylglutamine	C13H16N2O4	264.277	0.94	Amino Acid And Derivatives	"28047-15-6"	26080	20620	28890	24220	13850	14370	24830	22150	27300
Com_876_pos	p-Aminobenzoate	C7H7NO2	137.136	4.45	Benzoic acids and derivatives	"150-13-0"	49490	51560	60210	39520	61870	67970	72530	66010	57910
Com_877_pos	Coumalic acid	C6H4O4	140.094	0.72	Organic Acid And Its Derivatives	"500-05-0"	1514000	1411000	1880000	1399000	1212000	1524000	1494000	944900	802500
Com_878_pos	Octadecadien-6-ynoic acid	C18H28O2	276.2	12.1	Fatty Acyls	NA	52300000	39390000	42930000	37730000	37820000	30970000	42050000	31640000	33470000
Com_879_pos	Phellodensin F	C26H30O10	502.2	7.01	Flavanones	NA	140300	204700	156900	143100	141300	163300	194800	134200	113100
Com_880_pos	iP7G		365.2	1	Phytohormones	NA	8624000	5417000	7727000	4001000	3709000	8296000	6070000	5205000	5244000
Com_881_pos	Lysine butyrate	C10H22N2O4	234.1	0.89	Amino Acid And Derivatives	"80407-71-2"	42720	21550	42710	36080	35820	46580	36410	55400	44300
Com_882_pos	Feruloylputrescine	C14H20N2O3	264.1	5.04	Cinnamic acids and derivatives	"501-13-3"	108600	405500	199000	428700	254700	203900	326200	834800	405400
Com_883_pos	N'-Feruloyl putrescine	C14H20N2O3	264.1	5.1	Phenolamides	NA	27240	89120	41200	96970	43580	43560	71340	126300	80400
Com_884_pos	trans-zeatin 9-O-glucoside	C16H23N5O6	381.1	4.49	Phytohormones	NA	183000	165600	167400	144300	153300	130700	194700	128600	102900
Com_885_pos	pteroside A	C21H30O8	410.464	5.73	Carbohydrates And Its Derivatives	"35910-15-7"	38370	34490	28600	52940	39420	46560	50960	78960	33540
Com_886_pos	Uridine	C9H12N2O6	244.2	1.86	Nucleotide And Its Derivates	"58-96-8"	4211000	4982000	5233000	4438000	3807000	4523000	4772000	4902000	3967000
Com_887_pos	Cytidine	C9H13N3O5	243.22	1.029	Nucleotide And Its Derivates	"65-46-3"	6694000	8433000	5534000	7658000	8210000	7895000	8041000	11380000	10350000
Com_888_pos	Tigogenin	C27H44O3	416.645	7.47	Terpenoids	"77-60-1"	6433	8993	12440	6698	5559	7238	21780	14370	4244
Com_889_pos	Alanine	C3H7NO2	89.094	0.86	Amino Acid And Derivatives	"338-69-2"	1816000	1634000	1651000	1867000	1508000	1215000	2066000	1488000	1148000
Com_890_pos	Campesterol	C28H48O	400.689	7.41	Steroids and steroid derivatives	"474-62-4"	15910	16650	14830	10510	6558	20020	11620	9542	7453
Com_891_pos	Glycyl-L-valine	C7H14N2O3	174.2	2.077	Amino Acid And Derivatives	"1963-21-9"	229700	239700	258700	258100	265500	286400	269190	245480	212400
Com_892_pos	Nepsilon-Acetyl-L-lysine	C8H16N2O3	188.22	1.304	Amino Acid And Derivatives	"692-04-6"	51150	46850	39700	59160	48850	92800	45700	104200	94210
Com_893_pos	N-Methylsarcosine	C4H9NO2	103.12	0.9	Amino Acid And Derivatives	"1118-68-9"	24400000	24810000	26980000	22030000	24430000	21920000	22650000	19350000	21900000
Com_894_pos	3-Amino-2-methylpropanoic acid	C4H9NO2	103.12	0.931	Amino Acid And Derivatives	"144-90-1"	3668000	3961000	4052000	3962000	3980000	3588000	4559000	3852000	2916000
Com_895_pos	H-Gly-Pro-OH	C7H12N2O3	172.18	1.035	Amino Acid And Derivatives	"704-15-4"	888200	604900	459100	567200	499900	353700	760300	510700	399600
Com_896_pos	L-Homocitrulline	C7H15N3O3	189.21	0.972	Amino Acid And Derivatives	"1190-49-4"	59910	97410	66460	81800	60630	95510	60040	48720	47730
Com_897_pos	L-Glutamic acid	C5H9NO4	147.13	0.886	Amino Acid And Derivatives	"56-86-0"	91940000	86760000	91640000	53320000	56700000	55850000	52500000	53270000	36700000
Com_898_pos	H-Abu-OH	C4H9NO2	103.12	0.947	Amino Acid And Derivatives	"1492-24-6"	3877000	3961000	4203000	3612000	4186000	3460000	3988000	3419000	3013000
Com_899_pos	7-O-Ethylmorroniside	C19H30O11	434.435	5.87	Iridoid derivatives	"945721-10-8"	212500	412700	411000	223700	581700	353300	413500	336900	374900
Com_900_pos	Anise oil	C14H18O3	234.291	15.13	Benzene and substituted derivatives	"8007-70-3"	236800	273600	256100	298400	304900	256700	198600	210100	252700
Com_901_pos	Gallacetophenone	C8H8O4	168.042	4.69	Ketones	"528-21-2"	66130	61250	61650	66170	42980	63960	43270	53960	34140
Com_902_pos	N6-(2-Hydroxyethyl)adenosine	C12H17N5O5	311.123	4.7	Nucleotide And Its Derivates	"4338-48-1"	129400	110600	133800	123900	106400	130600	131300	99100	94060
Com_903_pos	N-Methyl-Trans-4-Hydroxy-L-Proline	C6H11NO3	145.074	0.91	Amino acids and derivatives	"4252-82-8"	234400	413000	354500	439900	365800	371700	530000	426300	408900
Com_904_pos	2,6-Dimethoxybenzoquinone	C8H8O4	168.042	4.69	Quinones	"530-55-2"	95460	85450	95720	73890	57660	81190	75230	57260	53550
Com_906_pos	Hesperetin 5-O-glucoside	C22H24O11	464.419	6.59	Flavanones	"69651-80-5"	786500	391200	592900	444400	371600	950600	757600	570000	376400
Com_907_pos	Hypoxanthine-9-beta-D-Arabinofuranoside	C10H12N4O5	268.226	2.58	Nucleotide And Its Derivates	"7013-16-3"	51190000	45050000	47570000	41630000	40170000	41010000	46880000	39530000	35280000
Com_908_pos	Indole-3-acetamide	C10H10N2O	174.199	0.82	Indoles and derivatives	"879-37-8"	524900	336700	357800	302300	273200	276300	273200	200800	199200
Com_909_pos	Indole-3-Carboxaldehyde	C9H7NO	145.158	7.33	Indoles and derivatives	"487-89-8"	26900	33170	31850	13110	48420	25340	51820	42540	35650
Com_910_pos	dUDP	C9H14N2O11P2	388.162	7.17	Nucleotide And Its Derivates	"4208-67-7"	85590	46580	68860	65100	60930	72630	86370	45040	60080
Com_911_pos	Salicylamide	C7H7NO2	137.048	0.92	Phenolamine	"65-45-2"	1639000	1705000	1634000	1395000	1116000	1478000	1171000	1212000	1082000
Com_913_pos	(-)-Carvone	C10H14O	150.218	9.22	Terpenoids	"6485-40-1"	237700	284100	262000	226700	244700	223300	190300	196900	160200
Com_914_pos	Luteolin-4'-O-glucoside	C21H20O11	448.101	6.8	Flavonoids	"6920-38-3"	6857000	5439000	2985000	4521000	4556000	2755000	4521000	3059000	809400
Com_915_pos	2-Methylcinnamic acid	C10H10O2	162.185	5.53	Cinnamic acids and derivatives	"2373-76-4"	1650000	1764000	1760000	2066000	1114000	1336000	1871000	1427000	1124000
Com_916_pos	Geranylacetone	C13H22O	194.313	5.34	Terpenoids	"3796-70-1"	957000	1001000	832800	1046000	616300	1076000	2875000	1574000	1609000
Com_918_pos	Vanillin	C8H8O3	152.147	1.02	Phenols And Its Derivatives	"121-33-5"	56030	71910	34050	65000	52150	49476	50930	65290	39360
Com_919_pos	alpha-Ionone	C13H20O	192.297	1.86	Terpenoids	"127-41-3"	1820000	1599000	1594000	1469000	1465000	1311000	1553000	1250000	983400
Com_920_pos	Solanidine	C27H43NO	397.636	0.96	Steroids and steroid derivatives	"80-78-4"	2717000	5961000	2519000	2660000	4996000	3232000	2055000	2277000	3873000
Com_921_pos	Sorbic acid	C6H8O2	112.127	6.72	Fatty Acyls	"110-44-1"	70780	40600	46140	36920	48720	61570	60330	40800	70560
Com_922_pos	Phenylethanolamine	C8H11NO	137.084	2	Amines	"7568-93-6"	701500	730700	647900	656700	680000	576600	710100	849300	582000
Com_923_pos	1-Methylpiperidine-2-carboxylic acid	C7H13NO2	143.095	0.99	Amino acids and derivatives	"7730-87-2"	154100	131400	120700	69090	112700	78210	135400	160300	115500
Com_924_pos	N-Feruloyl-3-methoxytyramine	C19H21NO5	343.142	5.72	Phenolamine	"78510-19-7"	12910	8216	4139	55870	42330	29150	58210	56490	56830
Com_925_pos	N-p-Coumaroylputrescine	C13H18N2O2	234.29	4.91	Cinnamic acids and derivatives	NA	727700	2297000	1310000	1219000	977500	624500	1612000	2001000	457800
Com_926_pos	N-Feruloylputrescine	C14H20N2O3	264.32	5.22	Cinnamic acids and derivatives	NA	111300	303300	128200	263700	240100	129200	241100	740600	244800
Com_927_pos	N-Caffeoylputrescine	C13H18N2O3	250.29	4.57	Cinnamic acids and derivatives	NA	26530	21006	18362	11130	18790	22540	28910	32230	14600
Com_928_pos	MAG (18:3)	C21H36O4	352.2	12.12	Glycerolipids	NA	26110000	18660000	22040000	19440000	16680000	22440000	18060000	17260000	13880000
Com_929_pos	LysoPC 20:4	C28H50NO7P	543.4	12.69	Phospholipid	NA	9616000	8820000	9700000	10220000	5977000	9014000	9189000	6376000	5300000
Com_930_pos	LysoPC 15:1	C23H46NO7P	479.1	11.45	Phospholipid	NA	85720	70170	58990	70160	58170	58410	86880	55240	59540
Com_931_pos	LysoPC 15:0	C23H48NO7P	481.3	11.94	Phospholipid	NA	2829000	2529000	2496000	2777000	2348000	2396000	3478000	2746000	2808000
Com_932_pos	MAG (18:1)	C21H40O4	356.2	15.2	Glycerolipids	NA	175300	89840	150700	229600	146100	143400	169700	134000	141400
Com_933_pos	MGMG (18:2)	C27H48O9	533.4	12.8	Glycerolipids	NA	281700	304200	219000	280700	297300	249400	460400	299500	313400
Com_934_pos	Octadeca-11E,13E,15Z-trienoic acid	C18H30O2	278.2	13.5	Fatty Acyls	"25575-00-2"	1944000	2000000	1914000	2955000	2782000	2245000	3030000	2775000	3128000
Com_935_pos	LysoPC 10:0	C18H38NO7P	411.3	6.25	Phospholipid	NA	51760	63880	45480	85220	47330	45410	91930	77890	103400
Com_936_pos	Cocamidopropyl betaine	C19H38N2O3	342.1	9.91	Alkaloids and derivatives	"86438-79-1"	157100	86690	92540	90060	122400	80700	83530	70680	64250
Com_937_pos	Colchicine	C22H25NO6	399.44	7.965	Alkaloids and derivatives	"64-86-8"	1704	3131	2216	1923	1279	3843	3026	6205	4368
Com_938_pos	Phloretin	C15H14O5	274.27	8.598	Chalcones and dihydrochalcones	"60-82-2"	2038000	1903000	1960000	1638000	1818000	1374000	2089000	1569000	1252000
Com_939_pos	picrocrocin	C16H26O7	330.37	6.36	Carbohydrates And Its Derivatives	"138-55-6"	21550	13780	14323	13354	7584	16960	20520	12509	20060
Com_940_pos	Isopentenyl adenosine	C15H21N5O4	335.358	6.814	Phytohormones	"7724-76-7"	33340	16770	42390	37050	47910	39620	43810	40510	21630
Com_941_pos	Podophyllotoxin	C22H22O8	414.412	11.55	Lignans	"518-28-5"	4139	7200	4887	9520	3778	7096	7720	8067	5693
Com_942_pos	Pratensein-7-O-glucoside	C22H22O11	462.41	6.86	Isoflavonoids	"36191-03-4"	19730000	10960000	10160000	15230000	8190000	7284000	13520000	15660000	7301000
Com_943_pos	S-(5'-Adenosyl)-L-methionine	C15H22N6O5S	398.137	0.83	Amino Acid And Derivatives	NA	1019000	795600	1286000	1050000	1167000	976200	1226000	1018000	913500
Com_944_pos	Petunidin 3-O-glucoside	C22H23O12	479	0.98	Anthocyanins	"71991-88-3"	419700	870400	548800	1015000	732300	376200	717100	536800	477800
Com_946_pos	Paeonol	C9H10O3	166.177	4.08	Ketones	"552-41-0"	544300	509600	453200	474900	428200	468900	573700	428000	417500
Com_947_pos	Neodiosmin	C28H32O15	608.545	7.12	Flavones and Flavonols	"38665-01-9"	1494000	1437000	1160000	1151000	1014000	1367000	1516000	1072000	974900
Com_948_pos	Tricin	C17H14O7	330.289	7.5	Flavones and Flavonols	"520-32-1"	33200000	33260000	23580000	32500000	27980000	27620000	33290000	24470000	26020000
Com_949_pos	trans-3-Hydroxy-L-proline	C5H9NO3	131.13	2.14	Amino Acid And Derivatives	"4298-08-2"	3141000	2934000	2656000	2369000	2369000	1857000	2819000	1990000	1942000
Com_950_pos	Val-Ser	C8H16N2O4	204.224	1.01	Amino Acid And Derivatives	"13588-94-8"	318100	318100	450600	334900	408400	374200	399900	378100	307100
Com_951_pos	alpha-Keto-gamma-(methylthio)butyric acid	C5H8O3S	148.18	13.57	Organic Acid And Its Derivatives	"583-92-6"	4905000	6206000	4711000	5277000	5701000	6133000	6249000	4806000	5189000
Com_952_pos	4-Acetamidobutyric Acid	C6H11NO3	145.156	1.03	Amino Acid And Derivatives	"3025-96-5"	761300	967400	990500	772500	725700	903700	1053000	945300	847000
Com_953_pos	Gentiobiose	C12H22O11	342.297	1	Carbohydrates And Its Derivatives	"554-91-6"	117300	98730	70520	148900	74040	149600	113700	217700	122700
Com_954_pos	alpha-Nicotinamide adenine dinucleotide	C21H27N7O14P2	663.425	1.04	Nucleotide And Its Derivates	"7298-93-3"	515200	288200	138200	138700	178700	94640	272500	128700	48050
Com_956_pos	N-Methylnicotinamide	C7H8N2O	136.151	1.84	Pyridines and derivatives	"114-33-0"	25410	30220	30120	32250	25430	27490	26510	4122	19340
Com_957_pos	(-)-3-(3,4-Dihydroxyphenyl)-2-methylalanine	C10H13NO4	211.214	4.61	Amino Acid And Derivatives	"555-30-6"	8890	4222	5939	10650	8513	7651	5251	3675	4936
Com_958_pos	Orotic acid	C5H4N2O4	156.096	1.44	Vitamins	"65-86-1"	285300	310200	240300	338600	454400	403600	265100	277900	175100
Com_959_pos	Arecoline	C8H13NO2	155.197	1.24	Alkaloids and derivatives	"63-75-2"	18850	18060	19620	17650	17240	11940	23410	10010	14600
Com_960_pos	Fangchinoline	C37H40N2O6	608.72	6.424	Lignans	"33889-68-8"	76780	51130	48930	49810	26750	33890	56510	30290	43630
Com_961_pos	(+)-Fangchinoline	C37H40N2O6	608.72	6.422	Lignans	"436-77-1"	269900	109500	112600	116900	95300	93500	100600	83660	67920
Com_962_pos	Glucosamine	C6H13NO5	179.173	0.793	Carbohydrates And Its Derivatives	"3416-24-8"	237500	74420	86100	91000	135600	104700	152400	154500	282600
Com_963_pos	Quinidine	C20H24N2O2	324.411	5.831	Alkaloids and derivatives	"56-54-2"	93360	132200	106900	85740	159300	154200	113900	144600	130000
Com_964_pos	Stachydrine	C7H13NO2	143.18	1.008	Amino Acid And Derivatives	"471-87-4"	62870	61230	48360	40790	42990	61120	36450	31030	65160
Com_965_pos	Vanillactic acid	C10H12O5	212.199	9.2	Phenylpropanoids and polyketides	"2475-56-1"	120300	118600	131700	152800	116200	110700	192400	146300	114300
Com_966_pos	tZROG	C21H31N5O10	513.498	5.2	Phytohormones	"62512-97-4"	23400	19380	26880	8716	15820	14030	10580	12920	13580
Com_967_pos	Tricin 5-O-hexosyl-O-hexoside	C29H34O17	654.57	6.61	Flavonoids	NA	2437000	3177000	3524000	2751000	2804000	2270000	3694000	3403000	3301000
Com_968_pos	Tricin 5-O-hexoside derivative	C24H22O14	534.42	7.67	Flavonoids	NA	923100	704900	1153000	1015000	810100	529300	1509000	930400	935400
Com_969_pos	Tyramine	C8H11NO	137.179	2	Benzene and substituted derivatives	"51-67-2"	187000	182100	189200	174000	163000	156400	214200	300400	152800
Com_970_pos	Tuberonic acid hexoside	C18H28O9	388.41	5.89	Carbohydrates And Its Derivatives	NA	20780	25830	33040	27490	11300	28920	21930	32520	17920
Com_971_pos	Tricin O-sinapoylpentoside	C33H32O15	668.6	8.1	Flavonoids	NA	725000	636900	395700	1243000	872200	590800	1582000	1376000	970700
Com_972_pos	Tricin O-malonylhexoside	C26H26O15	578.47	7.5	Flavonoids	NA	167300000	137600000	148300000	152900000	141000000	141200000	159500000	152800000	136100000
Com_973_pos	Kaempferol 3-O-glucoside-2‘-O-rhamnoside			6.08	Flavones and Flavonols	NA	247900	150600	75380	63360	51750	20210	69750	35940	40343
Com_976_pos	C-hexosyl-luteolin O-feruloylhexoside	C37H38O19	786.68	6.38	Flavonoids	NA	18220000	13200000	8082000	7726000	10060000	6188000	10070000	4680000	1695000
Com_977_pos	C-hexosyl-apigenin O-p-coumaroylhexoside	C36H36O17	740.66	6.78	Flavonoids	NA	11500000	15270000	9200000	13950000	17550000	11690000	10490000	9763000	7375000
Com_978_pos	C-hexosyl-apigenin O-hexosyl-O-hexoside	C33H40O20	756.66	0.98	Flavonoids	NA	13760	7946	10218	9396	2642	5316	19570	10030	6363
Com_979_pos	C-hexosyl-chrysoeriol O-feruloylhexoside	C38H40O19	800.71	6.85	Flavonoids	NA	26590000	16080000	13690000	15520000	12650000	14720000	17450000	10720000	9768000
Com_980_pos	C-hexosyl-chrysoeriol O-caffeoylhexoside	C37H38O19	786.68	6.37	Flavonoids	NA	394400	246900	153200	247900	229900	207800	222500	255800	75050
Com_981_pos	Canthaxanthin	C40H52O2	564.84	5.81	Terpenoids	"514-78-3"	103000	105500	112800	90740	144200	116600	115100	121200	119300
Com_982_pos	5-O-Caffeoylshikimic acid	C16H16O8	336.293	11.63	Cinnamic acids and derivatives	"180981-12-8"	111000	137900	118700	105200	107800	127900	101600	57270	73730
Com_983_pos	C-hexosyl-apigenin O-feruloylhexoside	C37H38O18	770.69	7.16	Flavonoids	NA	24290000	32920000	40800000	39960000	43420000	41950000	39670000	39590000	41650000
Com_985_pos	LysoPC 16:0 (2n isomer)	C24H50NO7P	495.33	12.55	Phospholipid	NA	80420000	77510000	71030000	82510000	68880000	78020000	91990000	72220000	77080000
Com_986_pos	LysoPC 14:0 (2n isomer)	C22H46NO7P	467.3	11.36	Phospholipid	NA	712800	648900	703600	659900	534800	606200	796000	506600	523800
Com_987_pos	LysoPC 18:0	C26H54NO7P	523.36	13.8	Phospholipid	NA	11600000	12110000	9542000	16010000	12630000	13000000	17960000	12270000	15130000
Com_988_pos	Asp-phe	C13H16N2O5	280.106	5.12	Amino Acid And Derivatives	"13433-09-5"	103300	70950	131500	72040	105900	107200	79640	72860	70170
Com_989_pos	6-Aminocaproic acid	C6H13NO2	131.095	2.07	Fatty Acyls	"60-32-2"	2518000	2534000	2341000	1912000	1833000	1595000	2269000	1698000	1581000
Com_990_pos	2-Phenylethylamine	C8H11N	121.18	4.584	Amines	"64-04-0"	129200	449900	241900	347100	252400	260200	349000	309500	348400
Com_992_pos	Asarinin	C20H18O6	354.35	11.812	Phenylpropanoids	"133-04-0"	50270	37680	40300	33490	30320	41340	43570	38290	30450
Com_993_pos	Oxidized glutathione	C20H32N6O12S2	630.646	1.06	Amino Acid And Derivatives	"121-24-4"	2192000	1082000	848300	367200	244400	528700	299000	181900	175700
Com_994_pos	Glu-Glu	C10H14N2O7	276.243	0.99	Amino Acid And Derivatives	"3929-61-1"	56890	109100	62650	105700	69890	58380	105400	70990	21640
Com_995_pos	Hippuric Acid	C9H9NO3	179.173	6.2	Organic Acid And Its Derivatives	"495-69-2"	45170	38350	31850	27140	32110	30450	18760	32240	14050
Com_996_pos	GDP-L-fucose	C16H25N5O15P2	589.342	4.13	Nucleotide And Its Derivates	"15839-70-0"	47610	60480	46880	43230	51980	60320	60610	56590	51220
Com_997_pos	Hydroxytomatidine	C27H45NO3	431.65	0.99	Alkaloids and derivatives	NA	5713	14920	6680	6417	5033	6208	7758	4643	6406
Com_998_pos	Guan-fu base A	C24H31NO6	429.513	6.71	Terpenoids	"1394-48-5"	4613	6757	5321	6787	10670	6287	5654	14550	7630
Com_999_pos	Neoprzewaquinone A	C36H28O6	556.615	7.29	Organoheterocyclic compounds	"630057-39-5"	3704	8887	13300	9739	5038	4669	7608	6090	7363
Com_1000_pos	DL-Glutamine	C5H10N2O3	146.14	0.84	Amino Acid And Derivatives	"6899-04-3"	40940000	42350000	44240000	34440000	37520000	27000000	32530000	23080000	20750000
Com_1001_pos	VitaMin U	C6H14ClNO2S	199.7	0.75	Vitamins	"3493-12-7"	3886000	4434000	4552000	3681000	3347000	2771000	3204000	2482000	2038000
Com_1002_pos	L-lysine	C6H14N2O2	146.19	0.74	Amino Acid And Derivatives	"56-87-1"	65260000	67080000	64600000	55210000	49560000	44200000	50230000	39180000	35180000
Com_1003_pos	Thiamine	C12H17N4OS+	265.354	0.81	Vitamins	"70-16-6"	279100	244500	216700	235000	282900	294400	242700	190200	149500
Com_1004_pos	DL-m-Tyrosine	C9H11NO3	181.19	2.27	Amino Acid And Derivatives	"775-06-4"	2691000	2416000	2511000	2325000	2254000	2165000	2443000	2031000	1833000
Com_1005_pos	Kynurenic acid	C10H7NO3	189.17	5.296	Quinolines and derivatives	"492-27-3"	1332000	942500	765700	700200	530800	682000	728600	603200	458800
Com_1006_pos	beta-Nicotyrine	C10H10N2	158.2	4.91	Alkaloids and derivatives	"487-19-4"	284800	215000	211700	171100	199600	152500	202900	166300	208200
Com_1007_pos	delta-Hexanolactone	C6H10O2	114.142	1	Lactones	"823-22-3"	433900	312600	435100	443700	388800	450100	351900	279400	368700
Com_1009_pos	Yohimbine	C21H26N2O3	354.443	6.81	Alkaloids and derivatives	"146-48-5"	8793	8802	9240	15010	6167	8368	9833	10290	15660
Com_1010_pos	Scopine	C8H13NO2	155.19	0.87	Organoheterocyclic compounds	"498-45-3"	100200	105900	64300	57470	80780	96030	112800	113000	109100
Com_1011_pos	Linoleic acid	C18H32O2	280.445	14.46	Fatty Acyls	"60-33-3"	575600	836100	603400	694800	760300	753700	647500	376900	703100
Com_1012_pos	Vitamin D2	C28H44O	396.648	1.05	Vitamins	"50-14-6"	48690	41070	64030	52450	44360	41550	50880	22720	33810
Com_1013_pos	Xanthurenic acid	C10H7NO4	205.167	5.06	Quinolines and derivatives	"59-00-7"	1586000	1030000	1236000	737400	955000	1209000	919700	956600	908200
Com_1014_pos	Xanthurenic acid O-hexoside	C16H17NO9	367.31	4.52	Nucleotide And Its Derivates	NA	3528000	3087000	2471000	2939000	2470000	2858000	2997000	2445000	1811000
Com_1015_pos	LPC(1-acyl 18:1)	C26H52NO7P	521.67	12.76	Phospholipid	NA	80430000	78900000	81910000	84230000	65050000	85270000	85340000	59280000	64180000
Com_1016_pos	LPC(1-acyl 18:2)	C26H50NO7P	519.65	12.18	Phospholipid	NA	189600000	194600000	196900000	188800000	165200000	186900000	194100000	151000000	152600000
Com_1017_pos	LPC(1-acyl 16:2)	C24H46NO7P	491.6	10.99	Phospholipid	NA	138500	119400	142100	112900	89900	132300	93410	89420	64510
Com_1018_pos	LPC(1-acyl 16:0)	C24H50NO7P	495.63	12.59	Phospholipid	NA	46080000	44450000	38810000	49380000	37020000	47990000	56810000	40260000	46060000
Com_1019_pos	Limocitrin O-hexoside	C23H24O13	508.43	0.97	Flavonoids	NA	1378000	1410000	1103000	2166000	1716000	1935000	1789000	602800	789400
Com_1020_pos	Leucomalachite green	C23H26N2	330.466	6.76	Benzene and substituted derivatives	"129-73-7"	59360	56320	35770	19780	47300	27250	39370	31660	40790
Com_1021_pos	L-Homocystine	C8H16N2O4S2	268.354	2.5	Amino Acid And Derivatives	"626-72-2"	41570000	37110000	38380000	32790000	31070000	32720000	40810000	32040000	29860000
Com_1022_pos	Imidazole-4-acetate	C5H6N2O2	126.1	0.96	Organoheterocyclic compounds	"645-65-8"	3088000	3105000	3358000	4248000	3507000	3386000	3678000	3752000	2738000
Com_1023_pos	Nicotinic acid adenine dinucleotide	C21H28N7O14P2	663.2	1.04	Nucleotide and its derivates	NA	726200	341700	242300	113500	111600	197800	328400	356300	195400
Com_1024_pos	Isoquinoline	C9H7N	129.1	4.87	Isoquinolines and derivatives	"119-65-3"	22790	21280	19260	20030	21090	19280	18300	30670	32770
Com_1025_pos	D-Threose	C4H8O4	120.042	1.66	Carbohydrates And Its Derivatives	NA	112900	103508	40030	142900	184000	95270	58920	29530	66630
Com_1026_pos	Apo-13-zeaxanthinone	C18H26O2	274.4	8.84	Ketones	NA	2864000	2182000	2491000	2167000	2076000	1777000	2842000	2092000	1514000
Com_1027_pos	Arabidopyl ketoadipic acid	C15H14O9	338.27	15.19	Organic Acid And Its Derivatives	NA	122600	117400	110000	110000	122200	95140	149400	112400	103700
Com_1028_pos	Apigenin O-malonylhexoside			7.46	Flavonoids	NA	1268000	1135000	1053000	1025000	1137000	1214000	1469000	1239000	959600
Com_1029_pos	B Eupalinolide	C24H30O9	462.49	1.11	Terpenoids	"877822-40-7"	125100	187400	220300	153300	137400	159800	141000	111100	128200
Com_1030_pos	Arabidopyl shikimic acid	C16H16O9	352.29	13.8	Alcohols and polyols	NA	195700	181300	147500	124500	130100	98410	150900	130800	108700
Com_1031_pos	(-)-Borneol	C10H18O	154.249	1.06	Terpenoids	"464-45-9"	39140	49200	25460	39600	48030	28330	54460	48130	59280
Com_1032_pos	N-Formylkynurenine	C11H12N2O4	236.08	4.17	Carbonyl compounds	"1022-31-7"	31780	32410	27060	33990	25460	21280	34650	31590	25660
Com_1033_pos	Prunin	C21H22O10	434.121	7.02	Flavanones	"529-55-5"	71946	73990	111300	77440	75270	44580	88770	98580	67040
Com_1034_pos	Diethyl glutarate	C9H16O4	188.105	0.67	Fatty Acyls	"818-38-2"	94200000	74820000	96510000	61530000	61730000	66900000	83720000	89180000	68110000
Com_1035_pos	Geraniol	C10H18O	154.25	10.825	Terpenoids	"106-24-1"	79750	82110	85640	45250	90040	69240	67720	89460	58180
Com_1036_pos	Methyl linolenate	C19H32O2	292.46	16.057	Fatty Acyls	"301-00-8"	466150	453030	298800	457000	576000	464400	367600	312300	459300
Com_1037_pos	Methyl linoleate	C19H34O2	294.47	13.221	Fatty Acyls	"112-63-0"	476000	426600	426400	541900	452600	355300	596500	518800	423600
Com_1038_pos	SDMA	C8H18N4O2	202.25	0.913	Amino Acid And Derivatives	"30344-00-4"	442200	373100	501400	501800	582300	379200	814100	576500	525700
Com_1039_pos	IAA-Asp	C14H14N2O5	290.271	6.78	Phytohormones	NA	21640	13120	19420	31140	24660	22980	15840	26560	12780
Com_1040_pos	IAA-Glu	C15H16N2O5	304.298	0.72	Phytohormones	NA	144200	107100	125200	117800	142100	109300	226600	136700	167400
Com_1041_pos	Inosine-5'-monophosphate	C10H13N4O8P	348.206	1.05	Nucleotide And Its Derivates	"21214-07-3"	1228000	1153000	701700	550200	386400	608300	705200	789000	353300
Com_1042_pos	Integrifoside A	C21H36O8	416.5	6.7	Terpene	NA	31380	84450	71760	60940	95950	67390	36940	27510	61150
Com_1043_pos	Irisolidone 7-O-beta-d-glucoside	C23H24O11	476.43	0.97	Flavonoids	"6009-88-7"	23750	22830	18210	28860	25240	23420	28740	15670	22450
Com_1045_pos	Dihydrothymine	C5H8N2O2	128.13	2.53	Nucleotide And Its Derivates	"696-04-8"	35340	49960	42920	43110	45760	48080	32840	31220	26360
Com_1046_pos	Tryptamine	C10H12N2	160.22	5.205	Indoles and derivatives	"61-54-1"	82220	41090	42020	30560	55530	50480	56970	66380	89610
Com_1047_pos	5-Aminolevulinic acid	C5H9NO3	131.13	0.872	Carbohydrates And Its Derivatives	"106-60-5"	41830	72550	50820	71790	40250	36650	59660	41400	40630
Com_1048_pos	Isoferulic Acid	C10H10O4	194.18	7.008	Cinnamic acids and derivatives	"537-73-5"	107100	59630	68790	91390	49360	99410	89220	89640	72930
Com_1049_pos	3alpha-Dihydrocadambine	C27H34N2O10	546.574	6.61	Indoles and derivatives	"54483-84-0"	360400	330100	240100	270500	227700	285800	272600	170900	244070
Com_1050_pos	(+)-Tetrandrine	C38H42N2O6	622.762	6.53	Alkaloids and derivatives	"518-34-3"	16600	40730	24360	35650	32940	44840	19700	39910	42030
Com_1051_pos	Poricoic acid A	C31H46O5	498.703	6.04	Terpenoids	"137551-38-3"	675700	725400	545000	601900	1125000	873000	679600	618400	593800
Com_1052_pos	Dihydrokavain	C14H16O3	232.275	10.262	Phenylpropanoids and polyketides	"587-63-3"	120100	37020	47390	51690	39630	41390	61750	39330	59360
Com_1053_pos	Homoplantaginin	C22H22O11	462.403	7.186	Flavonoids	"17680-84-1"	16280000	17210000	11810000	13250000	13460000	13070000	15570000	12690000	10060000
Com_1054_pos	7-Hydroxy-4-methyl-8-nitrocoumarin	C10H7NO5	221.166	9.743	Coumarins and derivatives	"19037-69-5"	47260	44900	38120	42650	46830	29130	41260	39460	36310
Com_1055_pos	6-Hydroxy-4-methylcoumarin	C10H8O3	176.169	7.104	Coumarins and derivatives	"2373-31-1"	69470	106400	82140	39860	37830	104600	99620	76410	70270
Com_1056_pos	Palmitoylethanolamide	C18H37NO2	299.492	14.41	Organic Acid And Its Derivatives	"544-31-0"	39830	19920	18310	24610	26770	17630	20310	23130	24160
Com_1057_pos	p-Nitroaniline	C6H6N2O2	138.124	2.02	Benzene and substituted derivatives	"100-01-6"	309700	256300	234500	325200	274100	244400	313500	321700	287200
Com_1058_pos	1,2-Benzenedicarboxylic acid	C8H6O4	166.131	4.11	Benzoic acids and derivatives	"88-99-3"	976900	866600	869400	833600	707900	708000	921100	710400	662300
Com_1059_pos	Phe-Pro	C14H18N2O3	262.304	5.58	Amino Acid And Derivatives	"7669-65-0"	980300	813500	935600	739100	730900	898100	821300	633800	617900
Com_1060_pos	p-Coumaraldehyde	C9H8O2	148.159	0.89	Phenylpropanoids and polyketides	"2538-87-6"	857500	721900	678700	435400	445600	507200	422200	493900	330900
Com_1061_pos	(+-)-Baclofen	C10H12ClNO2	213.661	9.22	Amino Acid And Derivatives	"66514-99-6"	87330	88740	65690	43180	51660	70490	76320	44270	43620
Com_1062_pos	Pyridoxine di-O-hexoside			0.97	Vitamins	NA	37200	17550	33210	13050	22940	28260	24750	38030	18950
Com_1063_pos	N-Hydroxyl-tryptamine	C10H12N2O	176.215	0.88	Amino Acid And Derivatives	"4761-34-6"	89890	66440	88390	54750	63460	53640	66780	79360	29210
Com_1064_pos	8-C-hexosyl chrysoeriol O-hexoside			0.92	Flavonoids	NA	87400	43570	77340	89130	95520	79300	85300	43030	78340
Com_1065_pos	Luteolin C-hexosyl-O-rhamnoside O-hexoside			6.4	Flavonoids	NA	3840000	1610000	888300	1401000	1325000	537100	1090000	576400	146400
Com_1066_pos	Tricin O-glycerol			14.58	Flavonoids	NA	21010	18040	20370	21580	31180	24240	16280	17700	22740
Com_1067_pos	Chrysoeriol 8-C-hexoside			6.51	Flavonoids	NA	8528000	5262000	5993000	8260000	6509000	3804000	6450000	4440000	2438000
Com_1068_pos	Tricin 4'-O-beta-guaiacylglycerol	C27H14O11	526.1	7.21	Flavonoids	NA	16120000	12670000	14060000	15780000	13680000	12460000	27150000	13610000	17630000
Com_1069_pos	Azoxystrobin acid			10.49	Ethers	NA	3192	7597	4646	7659	7823	2530	3676	2700	5355
Com_1070_pos	Costunolide	C15H20O2	232.32	12.083	Terpenoids	"553-21-9"	6821	17690	6943	7687	6454	11450	6101	12870	10550
Com_1071_pos	thiamine phosphate	C12H18ClN4O4PS	380.787	0.84	Nucleotide And Its Derivates	"532-40-1"	110400	119100	107700	28630	45780	65470	40150	44960	36140
Com_1072_pos	dGMP	C10H14N5O7P	347.221	1.04	Nucleotide And Its Derivates	"902-04-5"	23020	26750	19020	30080	46120	55280	61740	49550	50530
Com_1073_pos	Lappaconitine	C32H44N2O8	584.7	7.37	Terpenoids	"32854-75-4"	80910	64229	63722	68769	87180	51820	78478	53803	65770
Com_1074_pos	gamma-Glutamate-Cysteine	C8H14N2O5S	250.272	1.44	Amino Acid And Derivatives	"636-58-8"	17580	32000	18940	19260	17930	7722	10970	6447	12050
Com_1075_pos	gamma-Glu-Leu	C11H20N2O5	260.287	5.17	Amino Acid And Derivatives	"2566-39-4"	430000	369200	361600	233300	248100	204800	432900	249000	195200
Com_1076_pos	4-Hydroxybenzoate	C7H6O3	138.121	4.12	Benzoic acids and derivatives	"99-96-7"	55000	63470	61710	67980	31970	64080	57450	33260	27040
Com_1077_pos	4'-O-Glucosylvitexin	C27H30O15	594.518	6.28	Flavonoids	"38950-94-6"	51610000	57480000	56880000	49380000	53280000	57930000	53700000	41600000	32510000
Com_1078_pos	Piperlongumine	C17H19NO5	317.34	9.89	Cinnamic acids and derivatives	"20069-09-4"	14634	2425	11794	17290	10700	14010	21160	4346	17530
Com_1079_pos	Resokaempferol 7-O-hexoside	C21H20O10	434.4	7.08	Flavonoids	NA	688900	662800	562900	781800	773900	537900	1066000	982400	628500
Com_1080_pos	C-hexosyl-apigenin O-hexosyl-O-hexosyl-O-hexoside			6.94	Flavonoids	NA	22890	15840	11610	16017	13630	8245	21930	15860	11200
Com_1081_pos	Chrysoeriol 7-O-hexoside	C22H22O11	448.4	7.2	Flavonoids	NA	19710000	18680000	13620000	15770000	17170000	14310000	18120000	18080000	9848000
Com_1082_pos	methylLuteolin C-hexoside	C22H22O11	448.4	0.71	Flavonoids	NA	15470	42890	13700	8740	39310	32820	14120	18570	18410
Com_1083_pos	Tricin 4'-O-(syringyl alcohol)ether O-hexoside	C32H34O15	658.613	9.94	Flavonoids	NA	111200	90260	95870	109600	82900	86960	126200	74210	84940
Com_1084_pos	Tricin 4'-O-(β-guaiacylglyceryl) ether O-hexoside	C33H36O16	688.639	7.4	Flavonoids	NA	9154000	8075000	8220000	11760000	9338000	7953000	14310000	10380000	9506000
Com_1085_pos	2'-O-methyladenosine	C11H15N5O4	281.268	4.14	Nucleotide And Its Derivates	"2140-79-6"	123800	103400	130400	109200	101300	139900	110400	99070	118400
Com_1086_pos	N-Acetyl-L-leucine	C8H15NO3	173.21	1.04	Amino Acid And Derivatives	"1188-21-2"	985700	1603000	1358000	1439000	1218000	1342000	2008000	1417000	823800
Com_1087_pos	2-Phenylglycine	C8H9NO2	151.163	2.78	Amino Acid And Derivatives	"2835-06-5"	4130000	3464000	4370000	4084000	5145000	3687000	4816000	3673000	3341000
Com_1088_pos	N-Acetyl-Dl-glutamic acid	C7H11NO5	189.166	1.84	Amino Acid And Derivatives	"5817-08-3"	1373000	2424000	1926000	1590000	1104000	1436000	1407000	1043000	714900
Com_1089_pos	N6-Succinyl Adenosine	C14H17N5O8	383.313	4.54	Nucleotide And Its Derivates	"4542-23-8"	4056000	3200000	3582000	3483000	3395000	2250000	6993000	3220000	2296000
Com_1090_pos	N-Acetyl-L-histidine	C8H11N3O3	197.191	1	Amino Acid And Derivatives	"2497-02-1"	78390	34490	90750	77070	36630	43010	64840	52400	65750
Com_1091_pos	2-Hydroxy-6-Aminopurine	C5H5N5O	151.126	2.76	Purines and purine derivatives	"3373-53-3"	4579000	3288000	4600000	5203000	5755000	3543000	5693000	1779000	3329000
Com_1092_pos	Quinone	C6H4O2	108.021	0.93	Carbonyl compounds	"106-51-4"	3371000	2560000	2956000	3271000	2625000	3296000	3124000	2430000	2252000
Com_1093_pos	Guanosine monophosphate	C10H14N5O8P	363.058	1.01	Nucleotide And Its Derivates	NA	2262000	1743000	1580000	1028000	925200	1161000	1850000	1551000	1184000
Com_1094_pos	Lactucin	C15H16O5	276.1	0.67	Lactones	"1891-29-8"	51270	47920	42430	44920	53050	69120	53100	48480	35830
Com_1096_pos	Enterodiol	C18H22O4	302.152	16.98	Lignans	"80226-00-2"	6965	8082	5358	6520	6259	5720	6637	5335	6568
Com_1097_pos	Methionine sulfoxide	C5H11NO3S	165.046	0.75	Amino Acid And Derivatives	"62697-73-8"	498400	431100	431200	537100	384700	386100	605900	432700	419300
Com_1098_pos	(5-L-Glutamyl)-L-amino acid	C8H14N2O5	218.09	1.01	Amino Acid And Derivatives	"5875-41-2"	1034000	650800	969300	646400	741900	530100	1021000	622600	473700
Com_1099_pos	Picolinic acid	C6H5NO2	123.11	1.467	Pyridines and derivatives	"98-98-6"	6679000	5139000	5213000	6614000	6332000	3700000	7639000	4466000	4626000
Com_1100_pos	Isonicotinic acid	C6H5NO2	123.11	1.029	Vitamins	"55-22-1"	4639000	5215000	3131000	3451000	4466000	3250000	3168000	5113000	3831000
Com_1101_pos	trans-3-Indoleacrylic acid	C11H9NO2	187.19	18.287	Organic Acid And Its Derivatives	"29953-71-7"	117400	116900	130900	112100	105500	113100	120800	123100	114700
Com_1102_pos	D-Arabitol	C5H12O5	152.15	0.926	Sugar Alcohols	"488-82-4"	39650000	31800000	27840000	21130000	19660000	21480000	26290000	21900000	13630000
Com_1103_pos	5-Methylcytidine	C10H15N3O5	257.24	1.036	Nucleotide And Its Derivates	"2140-61-6"	69430	57680	39240	53390	45990	27770	71360	73370	81920
Com_1104_pos	Dodecanedioic acid	C12H22O4	230.3	9.452	Organic Acid And Its Derivatives	"693-23-2"	18270	14500	12130	13380	17640	11470	7245	5816	9157
Com_1105_pos	Docosanoic acid	C22H44O2	340.584	1.08	Fatty Acyls	"112-85-6"	42450	106400	63600	59120	78380	75360	57130	82620	97620
Com_1106_pos	DL-threo-beta-Methylaspartic acid	C5H9NO4	147.129	0.89	Amino Acid And Derivatives	NA	17490	17480	10260	24020	17320	16260	13800	16820	9773
Com_1107_pos	D-Sorbitol	C6H14O6	182.172	0.89	Sugar Alcohols	"50-70-4"	132100	128800	64510	110700	101800	99830	93060	106900	92020
Com_1108_pos	Dl-2-Aminooctanoic Acid	C8H17NO2	159.226	1.23	Amino Acid And Derivatives	"644-90-6"	956200	1439000	1323000	1301000	1164000	1276000	1617000	1410000	664200
Com_1109_pos	Eriodictyol C-hexoside			6.21	Flavonoids	NA	198800	103200	66080	65660	40510	82585	44110	72010	25870
Com_1110_pos	Curcumol	C15H24O2	236.35	12.847	Terpenoids	"4871-97-0"	6270	12200	5748	7933	9459	10850	15760	10820	9305
Com_1111_pos	Troxerutin	C33H42O19	742.68	6.571	Flavonoids	"7085-55-4"	185300	276500	178200	234000	329200	216100	236200	160700	134100
Com_1112_pos	Lindenenol	C15H18O2	230.307	12.24	Alcohols and polyols	"26146-27-0"	34920	24140	22550	20020	21270	21020	30200	18930	15390
Com_1113_pos	Kaempferol-3-O-rutinoside	C27H30O15	594.526	6.51	Flavonoids	"17650-84-9"	399800	280000	126300	140400	159300	99480	109900	79380	25540
Com_1114_pos	Prim-O-glucosylcimifugin	C22H28O11	468.457	6.25	Carbohydrates And Its Derivatives	"80681-45-4"	83200	101400	98780	121800	152600	183900	115100	125700	99850
Com_1115_pos	Oroxin A	C21H20O10	432.378	7.56	Flavonoids	"57396-78-8"	2107000	2059000	1581000	2508000	2299000	1783000	2979000	2543000	1789000
Com_1116_pos	Polypodine B	C27H44O8	496.633	6.7	Terpene	"18069-14-2"	118600	121600	107900	154500	183600	109600	112200	72340	122300
Com_1117_pos	Sattabacin	C13H18O2	206.28	6.12	Benzene and substituted derivatives	"169272-84-8"	62500	44420	47100	74390	50670	41520	39130	63540	16470
Com_1118_pos	S-Methyl-L-cysteine	C4H9NO2S	135.185	1.04	Amino Acid And Derivatives	"1187-84-4"	3476000	3043000	2857000	2383000	2280000	2100000	2840000	2441000	1569000
Com_1119_pos	Tomatidenol	C27H43NO2	413.636	12.27	Steroids and steroid derivatives	"546-40-7"	55590	39650	35310	22100	33270	39590	54770	30110	32490
Com_1120_pos	8-C-hexosyl-apigenin O-hexosyl-O-hexoside			0.9	Flavonoids	NA	41310	41550	27260	27920	21360	17080	18900	19760	24720
Com_1121_pos	Chrysoeriol C-hexosyl-O-rhamnoside			6.54	Flavonoids	NA	1507000	1105000	1136000	1047000	1008000	1329000	1349000	890100	682700
Com_1122_pos	C-hexosyl-apigenin O-hexosyl-O-pentoside			0.65	Flavonoids	NA	21770	4051	16140	4464	14410	5473	12350	14720	15760
Com_1123_pos	Eriodictiol 6-C-hexoside 8-C-hexoside-O-hexoside			0.97	Flavonoids	NA	24940	27960	43470	20510	10050	15960	33200	15700	27060
Com_1125_pos	Chrysoeriol O-malonylhexoside			7.51	Flavonoids	NA	16180000	14530000	12560000	12980000	11840000	13910000	14600000	13120000	8190000
Com_1126_pos	dCMP	C9H14N3O7P	307.197	1.06	Nucleotide And Its Derivates	"1032-65-1"	63750	50690	62410	146500	94450	127100	93460	126900	148000
Com_1127_pos	3'-Aenylic Acid	C10H14N5O7P	347.221	5.13	Nucleotide And Its Derivates	"84-21-9"	237900	275500	268800	195500	188700	251100	224200	138900	176900
Com_1128_pos	8-Hydroxy-2-Deoxyguanosine	C10H13N5O5	283.241	0.96	Nucleotide And Its Derivates	"88847-89-6"	36690	64890	50070	59890	16330	45120	35020	28300	36530
Com_1129_pos	2-Deoxy-D-galactose	C6H12O5	164.156	0.69	Carbohydrates And Its Derivatives	"1949-89-9"	17240000	11620000	15600000	10310000	12080000	13550000	14730000	13210000	12760000
Com_1130_pos	2'-Deoxyguanosine-5'-monophosphate	C10H14N5O7P	347.221	1.66	Nucleotide And Its Derivates	"312693-67-7"	175077	125100	145900	152400	191700	190300	187000	190240	195300
Com_1131_pos	1-Methylguanosine	C11H15N5O5	297.267	4.04	Nucleotide And Its Derivates	"2140-65-0"	139600	102100	127100	170600	153200	142400	183700	134300	118500
Com_1132_pos	dAMP	C10H14N5O6P	331.222	1.47	Nucleotide And Its Derivates	"653-63-4"	1592000	1719000	1367000	1561000	1708000	1643000	1945000	1955000	1396000
Com_1133_pos	Procyanidin A2	C30H24O12	576.5	1.26	Anthocyanins	"41743-41-3"	3166	7591	4196	3303	4867	5576	3061	10930	6107
Com_1134_pos	Rhamnetin	C16H12O7	316.262	6.88	Flavonoids	"90-19-7"	107100	44730	96980	86730	106200	76150	58330	64990	69170
Com_1135_pos	Fustin	C15H12O6	288.252	5.89	Flavanones	"20725-03-5"	39390	28160	41880	26860	37730	21360	42340	55480	30010
Com_1136_pos	Lithospermoside	C14H19NO8	329.303	3.7	Carbohydrates And Its Derivatives	"63492-69-3"	91480	84600	80170	141600	123300	90640	136800	126500	70320
Com_1137_pos	Tricin 7-O-hexoside	C23H24O12	492.436	7.63	Flavonoids	NA	155200000	145200000	138400000	150300000	148000000	136100000	165200000	152900000	128200000
Com_1138_pos	Oleamide	C18H35NO	281.477	15.12	Fatty Acyls	"301-02-0"	172500000	228100000	175400000	187700000	218700000	222000000	180300000	149700000	221700000
Com_1139_pos	N-Lauryldiethanolamine	C16H35NO2	273.455	9.62	Amines	"1541-67-9"	11320	10450	9239	6665	12040	7390	18590	4290	8277
Com_1140_pos	p-Coumaroylagmatine	C14H20N4O2	276.334	12.15	Cinnamic acids and derivatives	"7295-86-5"	4904000	3773000	3652000	3389000	3773000	3364000	3827000	3469000	3048000
Com_1141_pos	Nicotianamine	C12H21N3O6	303.312	0.86	Amino Acid And Derivatives	"34441-14-0"	5516000	7251000	4896000	4393000	4272000	5901000	4549000	4507000	5170000
Com_1142_pos	Nicotinate ribonucleoside	C11H13NO6	255.224	1.04	Carbohydrates And Its Derivatives	"17720-18-2"	542400	327800	658700	699700	905100	811400	626000	509000	307300
Com_1143_pos	NG,NG-Dimethyl-L-arginine	C8H20Cl2N4O2	202.254	0.93	Amino Acid And Derivatives	"220805-22-1"	438800	269700	543500	511500	220000	265400	666400	274100	399500
Com_1144_pos	N-Feruloylserotonin	C20H20N2O4	352.384	12.14	Phenolamides	"68573-23-9"	994000	920800	987200	856200	835900	960600	1044000	760600	608600
Com_1145_pos	Methylguanidine	C2H7N3	73.0971	0.84	Amines	"471-29-4"	361100	387600	354900	404000	429300	370300	423600	341300	328900
Com_1146_pos	Dihydrotanshinone I	C18H14O3	278.302	11.812	Quinones	"87205-99-0"	66270	58250	57470	68370	66440	38010	63580	35070	51020
Com_1148_pos	Ganoderiol A	C30H46O2	438.685	5.8	Terpenoids	"104700-97-2"	33450	54490	43800	30020	52060	33500	59440	52060	62980
Com_1150_pos	Adenosine	C10H13N5O4	267.24	2.762	Nucleotide And Its Derivates	"58-61-7"	575500000	536400000	518800000	419100000	406400000	436600000	559200000	458300000	419700000
Com_1151_pos	Muscone	C16H30O	238.41	15.95	Carbonyl compounds	"541-91-3"	89590	85430	65820	61960	63510	60270	81410	4887	74830
Com_1152_pos	Bavachinin	C21H22O4	338.4	12.279	Flavanones	"19879-30-2"	6061	7196	3986	1901	1650	2618	4103	1857	4808
Com_1153_pos	Panaxatriol	C30H52O4	476.73	12.817	Terpenoids	"32791-84-7"	88770	154500	185500	127600	134400	217300	132400	122600	166100
Com_1154_pos	6-Gingerol	C17H26O4	294.39	10.748	Phenols And Its Derivatives	"23513-14-6"	94770	229900	143700	104300	294900	183200	141100	110300	160700
Com_1155_pos	4-Methylumbelliferone	C10H8O3	176.17	8.691	Phenylpropanoids	"90-33-5"	69700	49910	40650	38670	41100	37610	49720	27530	27280
Com_1156_pos	Aristolochic acid B	C16H9NO6	311.251	7.77	Organic Acid And Its Derivatives	"475-80-9"	49120	25030	15730	42970	40810	33130	37826	40780	40030
Com_1157_pos	Matairesinol	C20H22O6	358.391	8.87	Lignans	"580-72-3"	88010	82520	78040	109500	60940	105800	111100	107600	88750
Com_1158_pos	Brucine	C23H26N2O4	394.471	5.91	Alkaloids and derivatives	"357-57-3"	251100	144100	70630	70630	122200	63130	113600	61930	20270
Com_1159_pos	Neocnidilide	C12H18O2	194.274	11.74	Organoheterocyclic compounds	"4567-33-3"	26256	9549	22541	23490	9521	10910	32930	36430	25210
Com_1160_pos	Methyl Nicotinate	C7H7NO2	137.14	0.96	Pyridines and derivatives	"93-60-7"	141900	99440	183900	115700	119600	112100	103700	112300	77420
Com_1161_pos	Butylphthalide	C12H14O2	190.238	1.15	Organoheterocyclic compounds	"6066-49-5"	46600	47160	45826	34314	44775	24410	65470	102900	61450
Com_1162_pos	Periplogenin	C23H34O5	390.513	8.76	Steroids and steroid derivatives	"514-39-6"	3247	4957	2393	5764	2811	5132	7462	5126	5477
Com_1163_pos	Nardosinone	C15H22O3	250.333	11.12	Terpenoids	"23720-80-1"	312800	272000	295500	324800	271800	256400	263800	300700	294300
Com_1164_pos	(-)-Pinoresinol	C20H22O6	358.391	8.88	Lignans	"81446-29-9"	57050	38130	38070	51430	34720	44850	55400	40670	38060
Com_1165_pos	(+)-pinoresinol 4'-O-beta-D-glucopyranoside	C26H32O11	520.533	7.38	Lignans	"24404-49-7"	65230	96210	64590	82480	58180	139400	91560	80520	45440
Com_1166_pos	D-Myo-inositol 4-monophosohate	C6H13O9P	260.136	0.92	Organic Acid And Its Derivatives	"46495-39-0"	2341000	1987000	3799000	1998000	1427000	2040000	1637000	2232000	1324000
Com_1167_pos	Adenosine5-phosphosulfate	C10H13N5NaO10PS	449.266	1.05	Nucleotide And Its Derivates	"102029-95-8"	88490	49600	61870	58620	32440	41400	65560	56680	45193
Com_1168_pos	Lysopc 17:0	C25H52NO7P	509.657	13.17	Phospholipid	"50930-23-9"	681700	745500	586000	956200	697400	811400	1070000	789600	858400
Com_1169_pos	Lysopc 14:0	C22H46NO7P	467.577	11.37	Phospholipid	"20559-16-4"	416200	454800	420000	367800	341400	436500	441700	288900	284300
Com_1170_pos	Lysine	C6H14N2O2	146.188	0.85	Amino Acid And Derivatives	"70-54-2"	32300000	29090000	33620000	26840000	26680000	20070000	22410000	17770000	14480000
Com_1171_pos	N-glycyl-L-proline	C5H10N2O4	162.144	2.45	Amino Acid And Derivatives	NA	9562	9531	7143	13060	7768	7588	11660	10410	7372
Com_1172_pos	Gly-Tyr-Ala	C14H19N3O5	309.318	4.16	Amino Acid And Derivatives	"112898-27-8"	47130	14520	33350	25910	19310	25780	22660	24560	22470
Com_1174_pos	Roseoside	C19H30O8	386.437	1.09	Fatty Acyls	"54835-70-0"	65720	55910	59480	46980	51570	44150	62590	54560	28910
Com_1175_pos	Rhodomyrtone	C26H34O6	442.54	11.33	Organoheterocyclic compounds	NA	471300	561200	526400	461600	435500	372300	404600	407400	362900
Com_1176_pos	Quercetin O-malonylhexoside			7.6	Flavones and Flavonols	NA	552900	515400	410000	330600	411100	460200	449300	432800	331400
Com_1177_pos	Quercetin-O-glucoside	C21H20O12	464.376	6.54	Flavones and Flavonols	NA	145900	191700	339100	207100	176200	154600	236900	98960	47230
Com_1178_pos	Selgin 5-O-hexoside	C22H22O12	478.4	0.94	Flavonoids	NA	119600	188900	178700	264400	202900	207000	102400	87440	183900
Com_1179_pos	methylQuercetin O-hexoside			0.98	Flavonoids	NA	292400	432700	376700	592800	355800	297000	238600	302300	212900
Com_1180_pos	methylChrysoeriol 5-O-hexoside	C23H24O11	476.43	0.97	Flavonoids	NA	39040	45610	40850	28750	55780	38990	63880	71660	18830
Com_1181_pos	Methyl Benzoate	C8H8O2	136.148	1.84	Benzoic acids and derivatives	"93-58-3"	219550	262700	203000	217700	233700	207300	202700	181900	182850
Com_1182_pos	methylapigenin C-rhamnoside	C22H22O9	430.405	8.15	Flavonoids	NA	32710	28190	29560	19790	29670	32040	37300	27710	24630
Com_1183_pos	2-Methoxyhexadecanoate	C17H34O2	270.451	0.97	Fatty Acyls	"112-39-0"	2116000	1948000	2128000	2056000	1687000	2095000	1889000	1642000	1385000
Com_1184_pos	Methyl heptadecanoate	C18H36O2	284.477	15.09	Fatty Acyls	"1731-92-6"	4775	11000	6211	8659	9114	10510	8206	7042	11360
Com_1185_pos	methylChrysoeriol C-hexoside	C23H24O11	476.43	7.3	Flavonoids	NA	254600	301200	311300	280100	197400	356500	305300	166200	206500
Com_1186_pos	Carnosol	C20H26O4	330.418	12.05	Phenols And Its Derivatives	"5957-80-2"	8256	10480	12440	22680	30110	18780	30760	30140	20730
Com_1187_pos	Pogostone	C12H16O4	224.253	12.279	Carbonyl compounds	"23800-56-8"	6463	10930	12390	9126	6995	9232	9820	9473	10550
Com_1188_pos	Calycosin-7-O-beta-D-glucoside	C22H22O10	446.404	6.581	Flavonoids	"20633-67-4"	954900	1444000	1506000	1305000	1440000	1359000	1345000	1536000	943800
Com_1189_pos	D-Ala-D-Ala	C6H12N2O3	160.171	0.94	Amino Acid And Derivatives	"923-16-0"	1081000	737000	782800	1260000	1144000	1316000	1988000	1686000	1736000
Com_1190_pos	Cyanidin O-rutinoside	C27H31O15	595.52	6.66	Anthocyanins	NA	129100	88810	64270	50120	41220	100200	46770	128400	53440
Com_1191_pos	Dehydroevodiamine	C19H15N3O	301.34	7.31	Alkaloids and derivatives	"67909-49-3"	22400	17530	24378	18870	21613	19761	18330	22880	16120
Com_1192_pos	Sophoricoside	C21H20O10	432.38	7.038	Isoflavonoids	"152-95-4"	2028000	1760000	1495000	2091000	2435000	1403000	2991000	2544000	1557000
Com_1193_pos	1-Methyladenine	C6H7N5	149.153	1.05	Purines and purine derivatives	"5142-22-3"	141300	104000	201300	93730	117500	121800	62700	136300	135300
Com_1194_pos	1-Linoleoyl-Rac-Glycerol	C21H38O4	354.524	12.05	Fatty Acyls	"2277-28-3"	1137000	953400	1043000	686200	723300	975200	625500	825700	920900
Com_1195_pos	1-Decanoyl-2-hydroxy-sn-glycero-3-phosphocholine			6.35	Cholines	NA	71630	51140	47280	138900	37600	65440	103000	89170	82360
Com_1196_pos	2,4-Epibrassinolide	C28H48O6	480.677	7.99	Phytohormones	"78821-43-9"	19790	18960	16540	31910	40510	18410	25580	23520	33300
Com_1197_pos	1-O-Palmitoylhexitol	C27H44O7	480.634	9.12	Fatty Acyls	NA	29850	36430	63860	56310	25370	16350	31300	27250	17700
Com_1198_pos	Leucine	C6H13NO2	131.175	2.1	Amino Acid And Derivatives	"26782-71-8"	1673000	1541000	1505000	1303000	1280000	1150000	1368000	1166000	1071000
Com_1199_pos	Ganoderic acid H	C32H44O9	572.696	9.5	Terpenoids	"98665-19-1"	4797	6170	3631	2584	4116	1976	2473	3699	3928
Com_1200_pos	3-N-butyl-4,5-dihydrophthalide	C12H16O2	192.258	10.97	Organoheterocyclic compounds	"62006-39-7"	19490	43630	41410	26390	20710	23980	41300	19880	15950
Com_1201_pos	vasicine	C11H12N2O	188.229	4.86	Alkaloids and derivatives	"6159-55-3"	231500	256400	170100	176100	188400	140700	218900	161200	214400
Com_1202_pos	Skimmin	C15H16O8	324.283	5.34	Coumarins and derivatives	"93-39-0"	24610	14760	16490	12550	21720	21070	24290	23910	8022
Com_1203_pos	(+)-Isocorynoline	C20H23NO4	341.401	6.43	Alkaloids and derivatives	"475-67-2"	24350	26600	15920	3279	14570	19840	21310	5359	23980
Com_1204_pos	Aristolone	C15H22O	218.335	12.09	Terpenoids	"25274-27-5"	54880	62420	50640	67600	68660	54120	60960	66250	60040
Com_1206_pos	Sugiol	C20H28O2	300.435	12.838	Terpenoids	"511-05-7"	53340	59120	53880	77050	75900	42890	92340	69510	68920
Com_1207_pos	Ferruginol	C20H30O	286.452	12.355	Terpenoids	"514-62-5"	11240	15890	21870	35370	29830	40680	40420	50360	30140
Com_1208_pos	1-Aminocyclopropanecarboxylic acid	C4H7NO2	101.1	0.894	Phytohormones	"22059-21-8"	2919000	3048000	2914000	2373000	2835000	2275000	2556000	1968000	1810000
Com_1209_pos	Trimethylamine N-oxide	C3H9NO	75.11	0.85	Amines	"1184-78-7"	118500	130300	141600	96980	102600	118600	134700	139100	97690
Com_1210_pos	Homocysteine	C4H9NO2S	135.185	0.84	Amino Acid And Derivatives	"454-29-5"	69340	57440	86600	57670	58090	53360	50130	59560	44690
Com_1211_pos	L-Methionine	C5H11NO2S	149.212	1.38	Amino Acid And Derivatives	"63-68-3"	3038000	2200000	2546000	2859000	2445000	2430000	2898000	2639000	2152000
Com_1212_pos	Alpha-Linolenic acid	C18H30O2	278.435	12.64	Fatty Acyls	"463-40-1"	6025000	6306000	6467000	8509000	5634000	5540000	10070000	8885000	7671000
Com_1213_pos	Spermidine derivative	C8H21N3O6	255.27	14.85	Amines	NA	267600	395400	208900	301000	326700	339200	223100	334700	321700
Com_1214_pos	S-Sulfo-L-cysteine	C3H7NO5S2	201.221	0.98	Amino Acid And Derivatives	"1637-71-4"	28820	18240	30190	29470	25720	17000	18440	12880	24790
Com_1215_pos	Selgin O-malonylhexoside			7.19	Flavonoids	NA	109500	61900	92130	55160	42810	95920	72640	69120	55260
Com_1217_pos	methylApigenin C-hexoside	C22H22O10	446.404	0.73	Flavonoids	NA	19920	15770	33800	21580	17020	19370	17310	24470	22860
Com_1218_pos	methylApigenin C-pentoside	C21H20O9	416.378	1.01	Flavonoids	NA	317000	144300	207000	125600	203200	147000	399400	309300	218400
Com_1219_pos	LPC(1-acyl 18:3)	C26H48NO7P	517.63	12.59	Phospholipid	NA	17350000	13430000	13410000	15920000	13900000	15550000	15000000	13960000	15900000
Com_1220_pos	Luteolin C-sinapoylhexoside			7.3	Flavonoids	NA	38350	24350	46350	20820	20940	19350	15830	20170	21932
Com_1221_pos	Luteolin O-malonylhexoside			7.02	Flavonoids	NA	3589000	2518000	1778000	1818000	1940000	1306000	2119000	1140000	459000
Com_1222_pos	Marmesin	C14H14O4	246.259	6.4	Phenylpropanoids and polyketides	"13849-08-6"	48830	27270	30970	53420	45860	47050	49030	87700	51630
Com_1224_pos	Sec-O-Glucosylhamaudol	C21H26O10	438.425	8.108	Organoheterocyclic compounds	"80681-44-3"	69210	55800	35330	26580	43160	47800	81880	53720	39280
Com_1225_pos	Levistilide A	C24H28O4	380.48	13.752	Terpenoids	"88182-33-6"	7996	6194	6308	7471	8519	8504	3579	6102	7184
Com_1226_pos	Oroxin B	C27H30O15	594.518	6.982	Flavonoids	"114482-86-9"	417700	346100	192000	280600	238070	137300	222100	120800	207705
Com_1227_pos	di-C,C-hexosyl-apigenin derivative	C27H30O15	594.518	6.36	Flavonoids	NA	13710000	14670000	15970000	12230000	13280000	13090000	13850000	12780000	9645000
Com_1228_pos	di-C,C-hexosyl-methylluteolin	C28H32O16	624.544	5.81	Flavonoids	NA	1558000	823200	638500	740800	490900	526100	810300	484000	259900
Com_1229_pos	di-C,C-pentosyl-apigenin	C25H26O13	534.47	6.59	Flavonoids	NA	69140000	72390000	65380000	72690000	54640000	70690000	76380000	81590000	60770000
Com_1230_pos	Denin	C33H56O14	676.79	11.46	Steroids and steroid derivatives	NA	3810000	2977000	3511000	3231000	6013000	4626000	6087000	4217000	1576000
Com_1231_pos	di-C,C-hexosyl-apigenin	C27H30O15	594.518	5.82	Flavonoids	NA	1292000	686100	719900	825600	864100	747400	951600	913100	754300
Com_1232_pos	LysoPC 20:2 (2n isomer)	C28H54NO7P	547.36	13.26	Phospholipid	NA	539800	553400	506400	550200	490200	523400	605100	340400	357300
Com_1233_pos	(-)-N-[3',4'-Dihydroxy-(E)-cinnamoyl]-L-glutamic acid	C14H15N1O7	309.271	16.07	Amino Acid And Derivatives	"860295-23-4"	367800	850800	1594000	2614000	700300	3099000	1809000	1760000	2743000
Com_1234_pos	(-)-Norepinephrine N-hexoside	C14H21NO8	331.32	1.05	Glycosides	NA	4428000	4566000	1714000	3873000	4581000	2756000	6443000	5820000	3329000
Com_1235_pos	(+)-epipinoresinol-4-O-beta-D-glucoside	C26H32O11	520.53	7.12	Lignans	"74983-66-7"	97740	97990	102800	127100	50430	147100	128200	121000	73710
Com_1236_pos	3,4-Dihydroxybenzaldehyde	C7H6O3	138.12	5.306	Phenols And Its Derivatives	"139-85-5"	82050	57430	47530	55850	48630	35300	49440	42370	17470
Com_1237_pos	Maltitol	C12H24O11	344.31	0.914	Fatty Acyls	"585-88-6"	87140	101000	32000	42770	44630	50320	83110	74970	73300
Com_1238_pos	lupinine	C10H19NO	169.267	1.54	Alkaloids and derivatives	"486-70-4"	104500	93950	87750	74390	76070	68310	77730	55320	65710
Com_1239_pos	Przewaquinone A	C19H18O4	310.344	11.752	Quinones	"76843-23-7"	80660	70010	98420	121900	96650	50080	194800	229800	164200
Com_1240_pos	Levodopa	C9H11NO4	197.19	1.019	Amino Acid And Derivatives	"59-92-7"	79960	86410	57120	65470	76250	61150	66700	42670	56690
Com_1241_pos	L-Phenylalanine	C9H11NO2	165.19	4.108	Amino Acid And Derivatives	"63-91-2"	72410000	65480000	65020000	62680000	59200000	60790000	73160000	57370000	55910000
Com_1243_pos	Tangeretin	C20H20O7	372.37	11.41	Flavones and Flavonols	"481-53-8"	5096	5640	1514	16270	10540	40490	10621	2676	4447
Com_1244_pos	D-Pyroglutamic acid	C5H7NO3	129.114	1.62	Amino Acid And Derivatives	"4042-36-8"	4219000	2953000	2981000	3960000	3212000	3196000	4361500	3298000	2785200
Com_1245_pos	2-(Dimethylamino)Guanosine	C12H17N5O5	311.294	4.57	Nucleotide And Its Derivates	"2140-67-2"	117500	93650	100200	99300	110700	105900	111700	83840	86600
Com_1247_pos	5-Methyl-dl-tryptophan	C12H14N2O2	218.252	1.06	Amino Acid And Derivatives	"951-55-3"	568300	397600	396000	466900	295600	273200	424600	223900	189200
Com_1248_pos	5-Methoxyindoleacetic acid	C11H11NO3	205.21	4.87	Indoles and derivatives	"3471-31-6"	1501000	922400	1017000	769700	914800	1034000	1053000	885000	757500
Com_1249_pos	Indole	C8H7N	117.148	4.87	Indoles and derivatives	"120-72-9"	1210000	1074000	1150000	856800	954800	712000	740400	682500	1183000

## Sheet: TableS5
CAS	Compound_ID	Name	Formula	Molecular Weight	RT [min]	Class(English)	NT_R_1	NT_R_2	NT_R_3	PRD_R_1	PRD_R_2	PRD_R_3	PRDPEG_R_1	PRDPEG_R_2	PRDPEG_R_3	PEG_R_1	PEG_R_2	PEG_R_3
NA	Com_605_pos	S-ribosyl-L-homocysteine	C9H17NO6S	267.3	0.91	Amino Acid And Derivatives	269200	328200	202800	1598000	822200	756800	350600	309200	282500	1211000	1128000	868400
NA	Com_834_pos	S-(5'-Adenosyl)-L-methionine	C15H22N6O5S	398.137	0.83	Amino Acid And Derivatives	1815000	1290000	1125000	1092000	668100	732000	1438000	1308000	1170000	1225000	705100	666400
NA	Com_891_pos	Viscumamide	C30H55N5O5	565.79	6.83	Amino Acid And Derivatives	26180	7966	7518	170600	231300	165300	50490	32620	26180	62030	169900	148500
NA	Com_973_pos	DL-threo-beta-Methylaspartic acid	C5H9NO4	147.129	0.89	Amino Acid And Derivatives	7429	9039	11201	8114	5529	11057	9626	5968	9415	8113	8584	18820
NA	Com_1020_pos	N-glycyl-L-proline	C5H10N2O4	162.144	2.45	Amino Acid And Derivatives	22960	36090	26780	48750	38310	25740	47860	23310	57240	35840	46200	35140
NA	Com_470_pos	N', N''-DiFeruloylagamtine-N-arabinoside			8	Amines	18242	3788	15423	29574	16460	31320	14890	4488	17726	33770	54190	50520
NA	Com_471_pos	N', N''-Caffeoyl, feruloylputrescine			0.98	Amines	119900	75440	104400	760600	694900	999400	183900	163400	106400	720900	969500	1058000
NA	Com_472_pos	N',N'',N'''-Tri-p-cinnamoylagmatine			5.89	Amines	5586	8676	10980	14930	14510	6049	16770	9183	17300	6620	5199	9451
NA	Com_473_pos	N', N''-Caffeoyl, p-cinnamoylputrescine			1.32	Amines	9998	8027	15166	27940	49660	12520	36230	29711	18270	24540	15190	17080
NA	Com_613_pos	5-Sulfanyl-1-pentanesulfonamide	C5H13NO2S2	183.29	15.17	Amines	25600	28940	31770	40580	50380	56350	36910	29470	36120	29770	23070	30550
NA	Com_1050_pos	Spermidine derivative	C8H21N3O6	255.27	14.85	Amines	79810	86020	86500	116400	178500	210100	92810	90880	87230	98860	74220	84990
NA	Com_588_pos	Caffeic aldehyde	C9H8O3	164.1	1.84	Phenylpropanoids and polyketides	3244000	2846000	2893000	6497000	6125000	2622000	3267000	3001000	1225000	3578000	4654000	1952000
NA	Com_301_neg	Gallic acid O-Hexoside		332	4.13	Benzoic acids and derivatives	3614	4071	8799	49760	52010	60440	13980	8700	5147	54200	62010	42740
NA	Com_90_neg	Eudesmoyl quinic acid	C17H22O10	386.1	4.44	Alcohols and polyols	4990	3887	4202	10390	11570	7169	5729	2123	4989	10230	18270	10580
NA	Com_417_neg	3-O-p-coumaroyl shikimic acid O-hexoside	C22H26O12	482.1	5.92	Alcohols and polyols	8601	6717	7859	8382	6537	7238	5754	6203	3329	22070	22560	7584
NA	Com_909_pos	Arabidopyl shikimic acid	C16H16O9	352.29	13.8	Alcohols and polyols	14750	14880	6964	9923	21190	8965	7891	16420	20900	7444	13870	7095
NA	Com_1038_pos	1-Decanoyl-2-hydroxy-sn-glycero-3-phosphocholine			6.35	Cholines	30100	15720	27400	20830	17840	62300	39960	27840	29110	19140	15140	46060
NA	Com_577_pos	N',N",N"'-p-coumaroyl-cinnamoyl-caffeoyl spermidine		583.2	4.95	Phenolamides	12830	20720	11110	142400	141900	177800	26870	24740	8145	86990	87180	87230
NA	Com_636_pos	N-Sinapoylagmatine	C16H24N4O4	336.39	12.6	Phenolamides	5716	6317	5790	33120	25530	20900	18640	15350	21270	37930	20070	12380
NA	Com_684_pos	N-Feruloylcadaverine			12.68	Phenolamides	520800	538600	289000	893900	826000	570800	583500	651300	580900	850800	903700	514600
NA	Com_685_pos	N-Feruloylspermidine	C17H27N3O3	321.41	4.52	Phenolamides	1111000	1359000	4320000	8295000	13900000	3503000	2116000	1430000	335000	7666000	10820000	7550000
NA	Com_686_pos	N-Caffeoylagmatine	C14H20N4O3	292.33	12.38	Phenolamides	66680	50550	61900	110400	88410	49580	67930	88180	120700	103000	100100	47560
NA	Com_687_pos	N-Feruloylagmatine	C15H21N4O3	305.35	1.06	Phenolamides	20190	41330	44550	186700	259500	274600	44740	55260	26450	87510	96431	62030
NA	Com_771_pos	N'-Feruloyl putrescine	C14H20N2O3	264.1	5.1	Phenolamides	1201000	1991000	5388000	4198000	6268000	2715000	2677000	1457000	455800	2156000	3331000	1798000
NA	Com_297_neg	1-O-beta-D-Glucopyranosyl sinapate	C17H22O10	386.1	5.88	Phenols And Its Derivatives	5707	3736	6194	2871	5022	3260	3831	3523	2064	3877	5313	2657
NA	Com_586_pos	MAG (18:4)	C21H34O4	350	11.27	Glycerolipids	310100	257500	156400	134700	172100	30510	276400	221500	133700	49440	21610	31780
NA	Com_589_pos	DGMG (18:2)	C33H58O14	695.4	11.8	Glycerolipids	517400	453200	283800	19910	11800	12640	40670	34130	4411	21480	30136	20924
NA	Com_192_neg	Thymidine 5'-diphosphate	C10H16N2O11P2	402.19	0.69	Nucleotide And Its Derivates	49410	41320	52050	81980	95440	51780	52560	44880	44970	52930	50740	53660
NA	Com_266_neg	2-Deoxyribose 5'-phosphate	C5H11O7P	214.1	1.22	Nucleotide And Its Derivates	13740	17590	11970	31450	30770	75090	19050	27860	20830	38880	33520	53230
NA	Com_465_pos	Threonyl carbamoyl adenosine	C15H20N6O8	412.35	5.08	Nucleotide And Its Derivates	588600	645900	636900	665900	605300	702400	790300	474600	749900	724200	803500	606200
NA	Com_484_pos	S-Methyl-5'-thioadenosine	C11H15N5O3S	297.333	4.94	Nucleotide And Its Derivates	706300	798300	568200	658500	671200	1000000	1862000	1062000	2314000	868600	1115000	1493000
NA	Com_515_pos	N-(9H-Purin-6-ylcarbamoyl)threonine	C10H12N6O4	280.24	14.46	Nucleotide And Its Derivates	967700	946900	785200	732000	838800	755000	716600	734200	710200	551200	380200	562400
NA	Com_894_pos	Xanthurenic acid O-hexoside	C16H17NO9	367.31	4.52	Nucleotide And Its Derivates	89270	78260	67620	207100	160300	203700	194700	108300	123900	168600	195000	148600
NA	Com_961_pos	Guanosine monophosphate	C10H14N5O8P	363.058	1.01	Nucleotide And Its Derivates	357488	584600	436600	103900	239500	259300	262500	433900	432400	217600	326560	395000
NA	Com_535_pos	Peonidin O-hexoside		463.123	6.8	Anthocyanins	49415	13350	51790	24200	11070	29220	161200	206800	35060	81810	90370	45890
NA	Com_720_pos	Petunidin 3-O-rutinoside	C28H33O16	625.56	6.78	Anthocyanins	2456	4427	11790	8128	2449	4194	3675	8810	9601	5807	8836	4421
NA	Com_624_pos	Chrysin C-hexoside		416.2	6.38	Flavones and Flavonols	23690	5500	8257	23540	20770	12875	30590	20150	24360	13670	16143	13710
NA	Com_710_pos	Syringetin 7-O-hexoside			0.97	Flavones and Flavonols	22320	6326	35160	39740	72880	36940	38780	37050	24960	145700	81600	136800
NA	Com_712_pos	Syringetin 5-O-hexoside			0.97	Flavones and Flavonols	23670	23470	42380	69710	105300	74490	38450	30990	33880	175200	110500	133500
NA	Com_767_pos	Phellodensin F	C26H30O10	502.2	7.01	Flavanones	20340	37796	33590	119200	252000	42400	33420	22310	12880	42020	75360	46650
NA	Com_665_pos	4,6-Dihydroxyquinoline O-hexoside			1.09	Quinolines and derivatives	89500	73700	116000	104700	102400	117000	110200	137900	145900	100500	106900	104000
NA	Com_669_pos	4-Ketolutein	C45H54O3	582.9	0.73	Carotenoids	19080	17350	29240	24950	8875	6421	12370	17770	18780	13316	3817	12260
NA	Com_36_neg	Apigenin O-hexosyl-O-pentoside	C26H28O14	564.1	6.83	Flavonoids	3762	2662	5150	2661	5335	5506	13710	6068	3046	5738	4886	7192
NA	Com_93_neg	Tricin O-saccharic acid		522.1	6.58	Flavonoids	7220	8043	1770	34810	39600	10620	3553	3984	11716	25610	23460	13710
NA	Com_220_neg	Syringic acid O-glucoside		360.1	4.82	Flavonoids	883800	947400	1059000	544700	543100	489700	1432000	1021000	1306000	662900	925100	702300
NA	Com_222_neg	Di-O-methylquercetin	C17H14O7	330.1	9.19	Flavonoids	29190000	32020000	18460000	53440000	45130000	31370000	32670000	39800000	42620000	52900000	58400000	38020000
NA	Com_424_neg	Tricin 5-O-rutinoside		638.1	6.88	Flavonoids	25250	31100	23930	12070	11750	26160	28610	27490	33380	13460	39650	19040
NA	Com_480_pos	Chrysoeriol 5-O-hexoside	C22H22O11	462.404	7.18	Flavonoids	30795	22429	21605	16110	16801	9623	47920	31400	9486	20010	24030	22100
NA	Com_510_pos	Tricin 4'-O-(beta-guaiacylglyceryl) ether	C27H26O11	526.49	7.32	Flavonoids	17171	13405	3751	7012	8951	12380	47690	33420	12890	9149	16030	16104
NA	Com_516_pos	C-pentosyl-C-hexosyl-apigenin	C26H28O14	564.49	6.05	Flavonoids	30130	40480	55480	34110	33270	22470	287500	251000	122600	65130	64870	58710
NA	Com_517_pos	C-pentosyl-apigenin O-p-coumaroylhexoside	C35H34O16	710.63	7.17	Flavonoids	10633	7644	9229	11360	27770	16720	12423	6257	12819	11170	11930	33560
NA	Com_521_pos	C-pentosyl-luteolin O-p-coumaroylhexoside	C35H34O17	726.63	6.81	Flavonoids	13710	6832	1967	7289	5402	4321	4408	5673	6458	4541	6889	2933
NA	Com_617_pos	Syringetin 3-O-hexoside		508.1	0.98	Flavonoids	25380	11960	14080	28070	33960	15440	18539	10390	15040	73670	30000	39670
NA	Com_623_pos	3',4',5'-Dihydrotricetin O-hexosyl-O-hexoside		670.1	6.01	Flavonoids	14760	24740	25500	14965	5634	11221	51420	18730	48160	11791	9922	10614
NA	Com_675_pos	C-hexosyl-chrysoeriol O-rutinoside		770.1	0.7	Flavonoids	9253	10910	3761	6194	7672	7669	7432	10340	7585	7001	6377	6730
NA	Com_676_pos	C-hexosyl-apigenin C-pentoside		564.1	6.07	Flavonoids	16080	25570	44170	32210	20820	20300	223000	147900	85830	70030	15100	64980
NA	Com_713_pos	Selgin O-hexosyl-O-hexoside			0.97	Flavonoids	59110	32240	75970	289800	101100	225100	73840	67510	80810	176100	73350	179200
NA	Com_718_pos	C-pentosyl-chrysoeriol O-hexoside	C27H30O15	594.526	6.04	Flavonoids	16550	28250	40460	18510	6147	5528	169600	107400	57090	51460	25950	18750
NA	Com_719_pos	C-hexosyl-chrysoeriol O-hexoside	C28H32O16	624.552	1	Flavonoids	13200	9511	22410	33630	19730	26210	19020	10450	13590	24430	13180	31140
NA	Com_859_pos	Tricin O-malonylhexoside	C26H26O15	578.47	7.5	Flavonoids	17930	57020	111400	60860	62940	40270	610200	244000	142700	178700	100100	135600
NA	Com_861_pos	C-hexosyl-apigenin O-p-coumaroylhexoside	C36H36O17	740.66	6.78	Flavonoids	6232	14441	8851	4699	6145	13196	51470	53290	14980	19560	14590	14800
NA	Com_862_pos	C-hexosyl-chrysoeriol O-feruloylhexoside	C38H40O19	800.71	6.85	Flavonoids	25614	27190	22620	13450	16970	13830	66770	35370	8950	13130	27900	22910
NA	Com_901_pos	Limocitrin O-hexoside	C23H24O13	508.43	0.97	Flavonoids	22540	21380	25310	35850	61170	50280	20670	21790	41160	106800	55150	138800
NA	Com_939_pos	8-C-hexosyl chrysoeriol O-hexoside			0.92	Flavonoids	30510	10130	27220	63820	28880	73680	27890	26300	25190	53230	38080	49040
NA	Com_940_pos	Tricin O-glycerol			14.58	Flavonoids	19380	23420	18030	21300	19620	20900	25810	30060	15420	14460	16230	15730
NA	Com_948_pos	Chrysoeriol 7-O-hexoside	C22H22O11	448.4	7.2	Flavonoids	15562	13770	5512	12660	15475	20340	53250	39970	20010	13400	19280	13580
NA	Com_950_pos	Tricin 4'-O-(β-guaiacylglyceryl) ether O-hexoside	C33H36O16	688.639	7.4	Flavonoids	6601	4037	14744	12020	9912	9436	45480	32850	12380	11784	8134	14470
NA	Com_976_pos	Eriodictyol C-hexoside			6.21	Flavonoids	14365	15064	14371	19450	17030	9773	15081	15543	6149	7217	15470	11670
NA	Com_981_pos	C-hexosyl-apigenin O-hexosyl-O-pentoside			0.65	Flavonoids	142200	116200	103400	75250	76150	30610	91960	76930	120500	57290	43590	34050
NA	Com_982_pos	Chrysoeriol O-malonylhexoside			7.51	Flavonoids	9284	4137	13770	20734	6161	8642	42790	29230	11920	10620	13740	9577
NA	Com_1024_pos	Selgin C-hexoside	C22H22O12	478.4	0.74	Flavonoids	9063	17130	12380	5273	15840	9487	11360	6963	11690	20520	13430	15900
NA	Com_1025_pos	Selgin 5-O-hexoside	C22H22O12	478.4	0.94	Flavonoids	33760	61800	65280	363300	94350	228300	64970	91860	67470	113600	84120	142500
NA	Com_1026_pos	methylQuercetin O-hexoside			0.98	Flavonoids	134700	142300	121000	802600	239100	478000	211500	182900	138100	212300	221800	263900
NA	Com_1027_pos	methylChrysoeriol 5-O-hexoside	C23H24O11	476.43	0.97	Flavonoids	15270	10540	13930	15860	17670	19759	19915	10920	17860	15970	12960	17377
NA	Com_1052_pos	methylApigenin C-hexoside	C22H22O10	446.404	0.73	Flavonoids	77190	50000	55180	52490	63840	28720	53420	47020	54030	31610	40270	38880
NA	Com_1053_pos	methylApigenin C-pentoside	C21H20O9	416.378	1.01	Flavonoids	1157000	818100	954100	1025000	936900	457300	886900	1002000	1190000	1067000	1159000	903600
NA	Com_1054_pos	Luteolin C-feruloylhexoside			7.9	Flavonoids	20124	3197	15112	35990	38470	64990	17430	9252	4453	34420	42400	46120
NA	Com_1055_pos	di-C,C-hexosyl-apigenin derivative	C27H30O15	594.518	6.36	Flavonoids	14478	12310	21870	14350	13130	10750	89410	80860	21460	25740	21507	20850
NA	Com_1056_pos	di-C,C-pentosyl-apigenin	C25H26O13	534.47	6.59	Flavonoids	110500	178300	293600	166300	116500	78120	1061000	344400	453700	285700	290600	203600
NA	Com_280_neg	phosphoribosyl pyrophosphate	C5H13O14P3	196.25	0.88	Pentose phosphates	113400	107600	106500	140500	129300	130000	119300	96160	115900	109700	127400	142100
NA	Com_74_neg	Lysope 18:1	C23H46NO7P	479.588	12.81	Phospholipid	72880	53880	43890	6369	20540	19530	27130	12130	5775	3170	2763	2520
NA	Com_75_neg	Lysops 22:5	C28H46NO9P	571.64	13.68	Phospholipid	16650	11720	16740	6546	5471	6088	7516	6712	6087	5338	7449	5645
NA	Com_724_pos	LysoPC 16:2 (2n isomer)	C24H46NO7P	491.3	10.88	Phospholipid	96280	130500	87830	16443	17792	21678	88980	53050	47670	6935	21422	17842
NA	Com_727_pos	LysoPC 12:1	C20H36NO7P	439.1	1.5	Phospholipid	13085	12559	2573	19930	27520	16820	3634	5309	14031	11180	18500	8905
NA	Com_728_pos	LysoPC 18:2 (2n isomer)	C26H50NO7P	519	11.95	Phospholipid	1744000	1431000	681300	39600	93290	190700	145700	41110	40850	33870	47767	4767
NA	Com_821_pos	LysoPC 15:0	C23H48NO7P	481.3	11.94	Phospholipid	70790	58220	55360	11200	14130	42510	44050	40470	27180	8617	23200	13980
NA	Com_825_pos	LysoPC 10:0	C18H38NO7P	411.3	6.25	Phospholipid	31900	15460	16440	20370	18350	55970	22140	25910	33440	24590	16890	23470
NA	Com_865_pos	LysoPC 14:0 (2n isomer)	C22H46NO7P	467.3	11.36	Phospholipid	48220	27040	16250	1590	14590	12041	16750	23640	16140	11327	15711	11292
NA	Com_942_pos	Azoxystrobin acid			10.49	Ethers	66770	59380	47880	30610	14520	22690	28240	25040	22190	14340	11220	14890
NA	Com_628_pos	Aminopurine	C5H5N5	135.1	1.24	Purines and purine derivatives	69600000	45400000	53230000	6019000	4345000	2996000	60310000	56530000	58820000	3105000	2947000	3172000
NA	Com_33_neg	p-Coumaric acid 4-O-hexoside			5.54	Cinnamic acids and derivatives	19990	49250	68590	52080	72400	67900	36110	18750	55120	68800	74800	126400
NA	Com_88_neg	O-p-coumaroyl-O-salicyloyl quinic acid	C23H22O10	458.1	5.55	Cinnamic acids and derivatives	2428	4018	2906	4241	4633	3369	2335	3787	2801	4730	4663	3307
NA	Com_288_neg	Caffeic acid O-glucoside	C15H18O9	342	5.38	Cinnamic acids and derivatives	9719	2672	2766	9804	12390	12410	7922	5378	4700	11310	6516	8468
NA	Com_532_pos	Feruloylcholine		280	12.63	Cinnamic acids and derivatives	10500	15650	4774	18010	19410	7340	14140	13210	16180	14700	10860	6260
NA	Com_578_pos	N-hexosyl-p-coumaroyl putrescine		396.1	17.63	Cinnamic acids and derivatives	27600	26420	10300	7938	18750	23380	10890	14844	7706	8194	12782	7154
NA	Com_581_pos	N'-p-Coumaroyl agmatine		276.2	13.08	Cinnamic acids and derivatives	193800	202100	147500	319100	291600	143800	159100	201900	305800	212900	282900	140900
NA	Com_582_pos	N-p-Coumaroyl agmatine	C14H20N4O2	276.1	13.08	Cinnamic acids and derivatives	52590	54790	32600	101700	99170	40000	56770	71240	68280	87660	82840	39430
NA	Com_625_pos	N-Feruloyl spermidine		320.1	17.03	Cinnamic acids and derivatives	30060	23870	33570	35000	140200	48480	46340	25860	27680	31270	25100	31080
NA	Com_627_pos	O-Feruloyl 4-hydroxylcoumarin	C19H14O6	338.1	17.01	Cinnamic acids and derivatives	102200	124700	103200	133400	460800	163700	181900	125500	117200	131400	108000	126800
NA	Com_635_pos	N-p-Cinnamoylagmatine			12.67	Cinnamic acids and derivatives	58290	74900	36460	129100	103100	69690	54230	99150	71270	99070	136600	74570
NA	Com_677_pos	5-O-p-Coumaroyl shikimic acid	C16H16O7	320.1	1	Cinnamic acids and derivatives	7895	9225	9905	3961	10330	7415	8582	4678	3045	16070	7016	4919
NA	Com_816_pos	N-p-Coumaroylputrescine	C13H18N2O2	234.29	4.91	Cinnamic acids and derivatives	58440000	76370000	46960000	126800000	120200000	36550000	63350000	96680000	19080000	48060000	72520000	17030000
NA	Com_817_pos	N-Feruloylputrescine	C14H20N2O3	264.32	5.22	Cinnamic acids and derivatives	5009000	8481000	21500000	16640000	23880000	11000000	11930000	4987000	2096000	8878000	13880000	8136000
NA	Com_876_pos	Hydroxytomatidine	C27H45NO3	431.65	0.99	Alkaloids and derivatives	13840	20160	32350	19400	15560	20270	14360	19580	14900	17270	16340	14560
NA	Com_670_pos	Picramnioside F	C33H34O15	670.614	0.97	Glycosides	19490	17140	9165	11090	6983	8602	6926	12060	3417	11360	9174	5471
NA	Com_1060_pos	(-)-Norepinephrine N-hexoside	C14H21NO8	331.32	1.05	Glycosides	854600	536300	647300	1955000	1653000	2522000	1118000	695800	515400	1185000	1504000	1147000
NA	Com_196_neg	N-Acetyl-D-glucosamine 6-phosphate	C8H16NO9P	301.188	1.81	Carbohydrates And Its Derivatives	62120	49890	60150	144500	110300	57620	81600	79110	39650	104700	122600	56900
NA	Com_411_neg	Ribulose-5-phosphate	C5H11O8P	230.02	0.93	Carbohydrates And Its Derivatives	490400	496300	437300	457500	414700	492500	357100	347400	446800	361100	399500	454600
NA	Com_414_neg	D-Glucose 1-phosphate	C6H13O9P	260.136	0.86	Carbohydrates And Its Derivatives	151300	120500	125600	56120	57510	102100	68250	80730	66520	54360	52280	68050
NA	Com_682_pos	Nicotinic acid-hexoside			0.97	Carbohydrates And Its Derivatives	25960	41780	27680	31500	19260	14580	35200	18810	23290	27550	42410	18850
NA	Com_858_pos	Tuberonic acid hexoside	C18H28O9	388.41	5.89	Carbohydrates And Its Derivatives	2818	10651	8283	11164	10058	12490	10410	6431	14360	10424	9241	10578
NA	Com_89_neg	Quinic acid O-di-glucuronic acid	C19H28O18	544.1	1.41	Sugar Acids And Its Derivatives	4383	3971	5493	5975	5556	13460	4367	5001	4702	4032	3723	5493
NA	Com_921_pos	Ixoside	C16H20O11	388.323	1.18	Terpene	31030	16300	20030	12620	16310	16260	9724	8846	8115	14320	19400	17160
NA	Com_906_pos	Apo-13-zeaxanthinone	C18H26O2	274.4	8.84	Ketones	1151000	1138000	520900	1846000	1400000	879400	792000	992000	1006000	1453000	1689000	808900
NA	Com_615_pos	4-Pyridoxic acid O-hexoside			1.66	Vitamins	15440	13620	25120	7539	25740	20100	16690	15840	14630	16622	11030	7735
NA	Com_621_pos	Pyridoxine O-glucoside	C14H21NO8	331.323	1.68	Vitamins	843400	776500	1073000	1437000	2514000	3355000	2251000	1395000	1358000	2242000	1448000	1663000
NA	Com_536_pos	Coumaroyl choline		250	5.29	Coumarins and derivatives	429500	680600	277800	1453000	1200000	521700	373800	811900	155400	459100	642000	132000
NA	Com_579_pos	N-p-Coumaroyl spermidine	C16H25N3O2	291.1	5.34	Coumarins and derivatives	880900	1120000	1113000	437600	272100	233700	788900	481100	257100	140600	245900	56210
NA	Com_721_pos	Phellodenol H	C17H20O9	368.335	1.02	Coumarins and derivatives	40660	28580	18570	47650	60140	36890	56570	40310	27440	59820	44420	20630
NA	Com_270_neg	N-lactoyl-phenylalanine	C12H15NO4	237.25	6.97	Organic Acid And Its Derivatives	25477	24737	18130	31660	15170	10370	28490	21880	46260	24615	31016	27310
NA	Com_907_pos	Arabidopyl ketoadipic acid	C15H14O9	338.27	15.19	Organic Acid And Its Derivatives	47700	50240	56840	15300	32510	30100	49040	28190	19680	17010	12160	20110
NA	Com_1023_pos	Rhodomyrtone	C26H34O6	442.54	11.33	Organoheterocyclic compounds	5006000	5631000	5063000	4093000	3955000	3386000	3693000	3854000	4148000	3562000	3650000	2990000
NA	Com_243_neg	9,10-EODE	C18H32O3	296	1.69	Fatty Acyls	10060	8096	7507	6316	14710	18340	6887	4245	5445	8515	9234	25400
NA	Com_363_neg	12,13-EODE	C18H32O3	296	12.67	Fatty Acyls	1945000	2445000	1235000	4162000	3538000	3297000	2410000	3414000	2779000	3463000	3823000	2795000
NA	Com_466_pos	Tianshic acid	C18H37NO5	347.49	0.97	Fatty Acyls	7763	15730	16350	49770	36760	35310	20170	13800	13100	58770	54130	40220
NA	Com_717_pos	2-Amino-1,3,4-tetradecanetriol	C14H31NO3	261.4	1.18	Fatty Acyls	27292	31784	28048	41080	23880	21990	21330	37910	34703	29730	73670	22850
NA	Com_766_pos	Octadecadien-6-ynoic acid	C18H28O2	276.2	12.1	Fatty Acyls	3947000	3957000	2800000	9841000	7713000	4920000	4960000	5456000	4643000	8987000	8468000	5015000
NA	Com_252_neg	GA7-1			9.22	Phytohormones	39580000	43380000	25180000	71020000	60160000	43700000	45660000	53470000	58530000	72270000	77640000	55130000
NA	Com_269_neg	12OHJA-Ile-1			7.8	Phytohormones	44460	47700	10330	20000	16080	13910	25490	18370	44120	15510	19210	9983
NA	Com_425_neg	N-[(-)-Jasmonoyl]-(L)-Isoleucine	C18H29NO4	323.401	9.96	Phytohormones	310100	342300	61140	314300	217100	187600	210800	142700	162200	218600	238800	111300
NA	Com_723_pos	trans-zeatin N-glucoside	C16H23N5O6	381.2	4.62	Phytohormones	52290	78870	49770	101100	104100	79420	84250	41720	40370	38080	72200	46960
NA	Com_768_pos	iP7G		365.2	1	Phytohormones	248600	186800	234800	864500	298800	391500	284000	211600	183900	319000	302700	309500
NA	Com_772_pos	trans-zeatin 9-O-glucoside	C16H23N5O6	381.1	4.49	Phytohormones	48400	57130	40630	258400	165400	131100	61730	58840	35486	204600	134700	114100
NA	Com_917_pos	IAA-Asp	C14H14N2O5	290.271	6.78	Phytohormones	49040	59000	58040	164100	204800	195700	97320	37940	32160	139600	166800	120000
NA	Com_918_pos	IAA-Glu	C15H16N2O5	304.298	0.72	Phytohormones	412900	414900	395800	391600	317600	232800	331100	313900	378700	439300	379700	304700
99-96-7	Com_946_pos	4-Hydroxybenzoate	C7H6O3	138.121	4.12	Benzoic acids and derivatives	16310	4361	13730	94370	60030	32240	36030	15910	17350	60360	85590	42550
99-93-4	Com_298_neg	4'-Hydroxyacetophenone	C8H8O2	136.15	6.6	Ketones	29750	40010	28470	55680	40900	56740	59150	38570	46060	27510	43480	32240
997-68-2	Com_458_pos	L-Saccharopine	C11H20N2O6	276.286	1.03	Amino Acid And Derivatives	1332000	1091000	786600	2184000	2493000	1389000	2209000	1506000	2279000	929800	1519000	911800
99-50-3	Com_318_neg	Protocatechuic acid	C7H6O4	154.12	4.571	Phenols And Its Derivatives	45121	48602	9400	299500	101600	389900	8435	4092	6051	804000	1287000	903500
99-32-1	Com_441_neg	Chelidonic acid	C7H4O6	184.1	1.46	Alkaloids and derivatives	4802	5872	5803	7784	8589	4323	13350	6584	13710	5160	8592	6485
99-24-1	Com_176_neg	Methyl gallate	C8H8O5	100.12	5.523	Benzoic acids and derivatives	72990	60360	76300	70950	67760	67390	77620	58500	53020	38370	33220	82010
98-98-6	Com_967_pos	Picolinic acid	C6H5NO2	123.11	1.467	Pyridines and derivatives	4820000	9411000	8928000	10400000	9787000	15550000	7934000	7964000	8436000	12130000	10620000	14900000
98-92-0	Com_737_pos	Nicotinamide	C6H6N2O	122.12	1.539	Vitamins	1171000	493400	479300	658700	830300	1538000	417800	298100	344200	593700	620300	548800
98-79-3	Com_185_neg	L-Pyroglutamic acid	C5H7NO3	129.11	1.689	Amino Acid And Derivatives	32490	24980	48450	83710	37680	54860	144900	122600	145900	15840	11230	43020
979-92-0	Com_1046_pos	S-Adenosyl-L-homocysteine	C14H20N6O5S	384.411	1.84	Amino Acid And Derivatives	9047	10247	10430	8307	8263	21540	13169	9217	12558	9342	6718	9962
97-69-8	Com_76_neg	N-Acetylalanine	C5H9NO3	131.13	2.15	Amino Acid And Derivatives	132100	207000	146000	657600	595800	353300	510300	375600	539600	663100	820300	537700
97-65-4	Com_289_neg	Methylenesuccinic acid	C5H6O4	130.099	4.25	Fatty Acyls	44720	39480	43580	67340	26920	40100	34670	55200	36100	103200	61020	32070
97-59-6	Com_37_neg	Allantoin	C4H6N4O3	158.115	0.94	Organoheterocyclic compounds	591400	633900	630500	993500	916600	1047000	776000	647800	741500	914100	934000	962500
97-55-2	Com_28_neg	5-Phosphoribosyl 1-pyrophosphate	C5H13O14P3	196.25	1.01	Pentose phosphates	122800	116300	133800	177600	149800	126200	138200	109300	108100	93180	107000	120000
97-14-3	Com_51_neg	N-Acetyl-Dl-serine	C5H9NO4	147.129	1.03	Amino Acid And Derivatives	43290	37270	42240	37450	43160	45330	59360	51250	82900	35730	55460	38890
1997-05-02	Com_43_neg	Sulfosalicylic acid	C7H6O6S	218.184	1.66	Benzene and substituted derivatives	148400	189000	230100	131800	131400	150600	350200	169000	264500	272100	348000	183100
96-82-2	Com_187_neg	Lactobionic acid	C12H22O12	358.3	0.91	Carbohydrates And Its Derivatives	223500	179600	151400	383000	275300	692300	251500	320000	423200	482300	716700	577600
96-81-1	Com_563_pos	N-Acetyl-L-valine	C7H13NO3	159.183	0.96	Amino Acid And Derivatives	575500	474300	461800	762700	742200	750100	484500	458100	431300	676000	751700	718800
964-26-1	Com_401_neg	dUMP	C9H13N2O8P	308.182	0.92	Nucleotide And Its Derivates	86920	157300	138200	171500	200200	240900	89010	133800	148700	166800	171200	254900
961-07-9	Com_241_neg	2'-Deoxyguanosine	C10H13N5O4	267.241	3.181	Nucleotide And Its Derivates	9708000	8653000	5852000	4169000	13160000	8694000	17230000	15020000	25240000	16650000	21940000	5862000
958-09-8	Com_551_pos	Deoxyadenosine	C10H13N5O3	251.242	2.78	Nucleotide And Its Derivates	12820000	12260000	14860000	2148000	2483000	2114000	18980000	16850000	17570000	2150000	2402000	1663000
952068-57-4	Com_97_neg	Parishin E	C19H24O13	460.391	5.07	Phenols And Its Derivatives	2162	1828	2646	3121	2945	2355	2082	2616	2081	2451	2628	2185
951-78-0	Com_314_neg	2-Deoxyuridine	C9H12N2O5	228.202	2.556	Nucleotide And Its Derivates	2905	8256	7642	27630	17260	31620	15340	12170	25500	48210	62210	49340
951-77-9	Com_293_neg	Deoxycytidine	C9H13N3O4	227.091	1.81	Nucleotide And Its Derivates	6683	5173	5561	12100	6707	4653	7358	6321	4415	6161	8723	5643
951-55-3	Com_1074_pos	5-Methyl-dl-tryptophan	C12H14N2O2	218.252	1.06	Amino Acid And Derivatives	127200	180300	89340	363500	254400	238800	98460	123200	191200	215100	211500	119300
94-41-7	Com_709_pos	Chalcone	C15H12O	208.255	6.47	Flavonoids	101200	199100	173000	122300	100600	104739	137600	60470	96010	44050	56260	82299
94-13-3	Com_438_neg	Propylparaben	C10H12O3	180.2	9.67	Benzene and substituted derivatives	5412	4123	6457	1793	4436	4704	4049	6642	6277	4946	3235	2238
940-69-2	Com_556_pos	Lipoamide	C8H15NOS2	205.341	4.89	Organoheterocyclic compounds	61700	71260	56080	229200	240300	121500	53000	31640	6342	206000	256200	169300
938-85-2	Com_342_neg	1-Methylguanine	C6H7N5O	165.153	4.09	Purines and purine derivatives	21310	17200	14770	14350	18810	8687	25650	25030	23560	19750	26230	15680
93-62-9	Com_754_pos	N-(2-Hydroxyethyl)iminodiacetic acid	C6H11NO5	177.155	1.02	Organic Acid And Its Derivatives	596900	553200	534800	729900	608700	838100	636700	510300	557800	702100	830400	647800
93-58-3	Com_1028_pos	Methyl Benzoate	C8H8O2	136.148	1.84	Benzoic acids and derivatives	171300	127400	139400	217700	257400	143500	146100	108900	41380	171100	222200	58680
1993-07-02	Com_375_neg	Veratric acid	C9H10O4	182.17	7.65	Benzoic acids and derivatives	3860	2788	3277	4969	2769	3468	4457	2716	3058	3045	4066	2052
923-37-5	Com_121_neg	Ureidosuccinic acid	C5H8N2O5	176.13	1.031	Amino Acid And Derivatives	78910	107900	66800	347900	351000	609800	90320	125500	194200	318200	390400	586700
923-16-0	Com_1032_pos	D-Ala-D-Ala	C6H12N2O3	160.171	0.94	Amino Acid And Derivatives	145600	126300	133500	154600	178800	85350	132800	80210	181300	111800	144200	87440
921-62-0	Com_397_neg	6-Phosphogluconic acid	C6H13O10P	276.135	0.91	Carbohydrates And Its Derivatives	25740	37330	28520	334200	223500	260500	38180	56690	43260	294700	476700	315600
910028-78-3	Com_446_neg	Rosmarinic acid-3'-O-glucoside	C24H26O13	522.137	6.54	Phenolic acids	6601	6007	7467	4850	13710	3982	7389	5365	2116	5093	7961	2631
90-80-2	Com_368_neg	Gluconolactone	C6H10O6	178.14	1.02	Carbohydrates And Its Derivatives	73290	76210	107900	357000	426300	311900	158800	117300	194000	574100	519300	361000
90-50-6	Com_224_neg	3,4,5-Trimethoxycinnamic acid	C12H14O5	238.24	18.465	Organic Acid And Its Derivatives	28360	29220	28950	28620	28310	27870	28680	29300	26270	27440	27120	26950
90-39-1	Com_602_pos	(-)-Sparteine	C15H26N2	234.38	4.87	Alkaloids and derivatives	36990	60970	39980	74350	93320	20970	38470	45540	11270	26650	33520	10980
90-33-5	Com_1007_pos	4-Methylumbelliferone	C10H8O3	176.17	8.691	Phenylpropanoids	15340	32750	17470	56500	48480	14370	36090	29800	33040	37450	42360	21680
90-24-4	Com_432_neg	Xanthoxyline	C10H12O4	196.2	10.97	Carbonyl compounds	8364	7726	8110	5821	12340	5277	6781	7150	7242	9638	9008	8804
1990-05-01	Com_320_neg	Guaiacol	C7H8O2	124.137	3.62	Phenols And Its Derivatives	7343	11870	13740	16660	9878	17230	17810	11830	13080	7762	22190	19460
89886-42-0	Com_13_neg	9(S)-HOTrE	C18H30O3	294.429	12.07	Fatty Acyls	430000	475800	357900	1261000	1091000	733200	689500	770600	683900	1568000	1501000	853200
89-80-5	Com_944_pos	p-Mulegone	C10H18O	154.249	18.25	Ketones	32440	38300	25050	27920	26800	24180	29170	43380	42720	59620	48990	68180
89-57-6	Com_1073_pos	5-Aminosalicylic Acid	C7H7NO3	153.135	1.68	Organic Acid And Its Derivatives	121000	87310	94970	241000	63440	210000	251100	237200	510700	247700	378600	192500
890-38-0	Com_334_neg	Deoxyinosine	C10H12N4O4	252.23	3.33	Nucleotide And Its Derivates	4365000	4777000	6361000	4783000	6508000	4874000	7376000	6280000	9728000	6695000	8458000	6063000
89-00-9	Com_332_neg	Quinolinic acid	C7H5NO4	167.12	1.551	Organoheterocyclic compounds	3437	7996	6397	22170	39900	13340	4832	9479	2645	9777	10320	12360
88-99-3	Com_933_pos	1,2-Benzenedicarboxylic acid	C8H6O4	166.131	4.11	Benzoic acids and derivatives	970400	1048000	811500	2099000	1822000	1299000	889100	561000	771100	2164000	2319000	2199000
88847-89-6	Com_985_pos	8-Hydroxy-2-Deoxyguanosine	C10H13N5O5	283.241	0.96	Nucleotide And Its Derivates	45520	32360	51690	40330	52230	26750	45630	39300	39750	34680	27690	23170
884-35-5	Com_433_neg	Methyl syringate	C10H12O5	212.2	8.45	Benzoic acids and derivatives	1359	2514	2492	1218	2809	1757	3178	2921	2724	2872	2700	2715
884-33-3	Com_15_neg	alpha-Benzylsuccinic acid	C11H12O4	208.211	0.71	Organic Acid And Its Derivatives	254500	246600	369000	156600	182500	221800	269000	254300	198100	168400	180600	147000
88-14-2	Com_181_neg	2_furanoic acid	C5H4O3	112.084	1.49	Organic Acid And Its Derivatives	499600	761900	655600	5231000	4584000	4665000	1250000	1064000	1196000	3823000	3709000	3576000
87-99-0	Com_731_pos	Xylitol	C5H12O5	152.15	1.14	Carbohydrates And Its Derivatives	750500	1405000	776900	110800	39930	40310	802200	598300	993900	38650	138300	61420
87984-82-5	Com_162_neg	13(S)-HOTrE	C18H30O3	294.2	12.07	Fatty Acyls	631500	681900	525500	1863000	1610000	1061000	1040000	1111000	968000	2265000	2148000	1289000
879-37-8	Com_797_pos	Indole-3-acetamide	C10H10N2O	174.199	0.82	Indoles and derivatives	364200	314100	398900	138300	171900	82320	423800	272300	350600	217500	297200	182400
87-89-8	Com_315_neg	Inositol	C6H12O6	180.16	0.85	Alcohols and polyols	62310	71950	63430	53910	56970	89870	79520	68840	76350	79690	89080	56720
87843-31-0	Com_683_pos	N-Hydroxy-L-tryptophan	C11H12N2O3	220.225	2.66	Amino Acid And Derivatives	88960	95970	76610	175900	140900	102100	102200	80330	88210	135900	171800	120900
87-81-0	Com_282_neg	D-Tagatose	C6H12O6	180.156	0.96	Carbohydrates And Its Derivatives	587800	489200	409500	194700	292700	176700	520900	527000	842900	366400	337000	192500
87-79-6	Com_153_neg	L-Sorbose	C6H12O6	180.16	0.89	Carbohydrates And Its Derivatives	88510	75980	90650	183200	92450	97160	126100	92370	89260	227400	121200	153300
877822-40-7	Com_908_pos	B Eupalinolide	C24H30O9	462.49	1.11	Terpenoids	47880	26010	25950	257400	102300	131500	53740	52430	71210	72420	79650	73870
87-73-0	Com_203_neg	D-Glucarate	C6H10O8	210.139	0.82	Carbohydrates And Its Derivatives	122500	131800	144500	134300	122100	114500	188700	158000	163400	151700	148800	143200
87-69-4	Com_109_neg	Tartaric acid	C4H6O6	150.09	1.008	Organic Acid And Its Derivatives	20250	17930	13410	15490	17670	15030	23980	25000	26640	19850	23020	24310
87-67-2	Com_3_neg	Choline bitartrate	C9H19NO7	253.25	0.97	Amines	39850	22780	12060	23960	26200	26560	18830	35080	12110	34640	26850	37740
87-51-4	Com_575_pos	Indole-3-acetic acid	C10H9NO2	175.18	7.567	Phytohormones	35620	52030	40640	225100	168600	276000	35340	42280	27380	308100	375600	706800
871333-53-8	Com_659_pos	16-Hydroxy-hexadecanoic acid	C32H62O5	526.832	8.57	Fatty Acyls	28660	38550	43540	28520	22530	24240	29800	29620	35340	11330	15600	18670
87099-71-6	Com_445_neg	3-O-p-Coumaroylquinic acid	C16H18O8	338.1	5.92	Phenolic acids	6190	4336	6041	8674	14130	13660	6296	8396	2541	11360	15330	20210
869-19-2	Com_638_pos	Glycyl-L-leucine	C8H16N2O3	188.22	4.466	Amino Acid And Derivatives	897400	1016000	809500	1850000	1869000	1155000	1886000	1049000	713800	2043000	2505000	2015000
86438-79-1	Com_826_pos	Cocamidopropyl betaine	C19H38N2O3	342.1	9.91	Alkaloids and derivatives	285800	195800	252500	115900	111000	94440	249300	221100	243100	72500	76060	112800
860295-23-4	Com_1059_pos	(-)-N-[3',4'-Dihydroxy-(E)-cinnamoyl]-L-glutamic acid	C14H15N1O7	309.271	16.07	Amino Acid And Derivatives	3099000	3199000	3343000	4372000	7416000	7025000	5547000	4478000	4904000	5565000	3077000	4136000
1986-01-01	Com_395_neg	Guanosine 5'-triphosphate	C10H16N5O14P3	523.18	0.9	Nucleotide And Its Derivates	28000	26470	34000	47770	41030	45770	42860	39490	55320	61300	33430	62710
85-87-0	Com_529_pos	Pyridoxamine	C8H12N2O2	168.09	0.8	Pyridines and derivatives	1068000	969300	732600	836100	932500	320400	851900	1031000	850500	626000	733600	384500
85-32-5	Com_321_neg	GMP	C10H14N5O8P	363.221	0.94	Nucleotide And Its Derivates	177000	207500	142900	76530	66640	36710	158300	176100	199300	90120	141400	44700
84954-92-7	Com_46_neg	Rosavin	C20H28O10	428.43	6.92	Fatty Acyls	3769	6945	2096	5440	3749	4141	3303	5036	4619	3332	7954	5455
84-74-2	Com_477_pos	Dibutyl phthalate	C16H22O4	278.152	13.42	Benzoic acids and derivatives	14340000	15710000	15160000	14820000	14160000	15390000	13290000	13910000	14460000	12100000	10690000	10960000
84-69-5	Com_530_pos	Diisobutyl phthalate	C16H22O4	278.152	13.44	Benzoic acids and derivatives	6202000	7089000	7314000	4774000	3932000	3986000	3977000	4379000	3885000	2768000	2148000	2390000
84380-01-8	Com_133_neg	alpha-Arbutin	C12H16O7	272.25	2.33	Carbohydrates And Its Derivatives	23630	15900	35030	217700	288300	157700	62450	46660	12190	184900	224100	129100
84-21-9	Com_984_pos	3'-Aenylic Acid	C10H14N5O7P	347.221	5.13	Nucleotide And Its Derivates	56330	82390	68000	180500	219000	275100	66020	58000	55720	185000	158200	197500
83-88-5	Com_488_pos	Vitamin B2	C17H20N4O6	376.364	5.94	Vitamins	962800	985000	895000	587000	597900	239000	734400	690000	902700	286700	250000	159700
83-33-0	Com_80_neg	1-Indanone	C9H8O	132.16	18.28	Pyridines and derivatives	689300	668000	704300	925000	957700	892900	963400	751400	974800	865500	867800	881500
83156-04-1	Com_77_neg	Angelol B	C20H24O7	376.4	0.98	Coumarins and derivatives	18840	27980	23310	53450	52610	29470	30430	30470	43590	43060	44340	21620
83087-94-9	Com_760_pos	iP9G	C16H23N5O5	365.384	1	Phytohormones	489900	530500	452100	680900	351200	401200	544700	426700	395000	471000	411400	292400
830-09-1	Com_381_neg	4-Methoxycinnamic acid	C10H10O3	178	8.56	Cinnamic acids and derivatives	150400	131400	172400	270900	128900	90400	158300	420000	210500	381000	653900	455800
82854-37-3	Com_164_neg	Echinacoside	C35H46O20	786.73	5.89	Polyphenol	5582	1799	4355	8563	2918	5896	1792	4355	4821	9495	8005	2893
82-82-6	Com_614_pos	4-Pyridoxate	C8H9NO4	183.161	2.91	Pyridines and derivatives	856200	973400	1141000	166400	161800	191100	767900	350100	640600	146900	236600	215000
828-01-3	Com_30_neg	3-Phenyllactic acid	C9H10O3	166.174	6.81	Phenylpropanoids and polyketides	2199	3538	6395	5002	9023	9519	6263	5725	6894	16550	19590	14710
823-22-3	Com_885_pos	delta-Hexanolactone	C6H10O2	114.142	1	Lactones	99650	105100	145600	159100	130500	121600	83740	77920	75842	109400	136000	103400
818-38-2	Com_912_pos	Diethyl glutarate	C9H16O4	188.105	0.67	Fatty Acyls	152200000	146700000	145500000	136000000	127100000	91370000	134900000	115700000	135100000	101600000	108200000	81730000
81720-07-2	Com_377_neg	Rehmannioside A	C21H32O15	524.476	5.57	Terpene	66590	44980	58330	49010	47490	65380	89300	63460	71260	43940	64030	61410
81495-71-8	Com_448_neg	1-Hydroxypinoresinol-1-O-Glucoside	C26H32O12	536.189	6.62	Lignans	3979	4446	6613	6641	7337	4301	1929	2668	6772	5727	3801	2984
81-13-0	Com_520_pos	D-Panthenol	C9H19NO4	205.131	4.7	Fatty Acyls	23340	14110	24110	228300	18480	261300	66390	38510	61590	7839	29093	8617
80-78-4	Com_809_pos	Solanidine	C27H43NO	397.636	0.96	Steroids and steroid derivatives	18970000	16880000	18630000	7519000	7357000	4548000	7788000	8232000	7868000	6050000	6264000	6489000
80731-10-8	Com_179_neg	D-3-Phosphoglyceric acid	C3H5H2O7P	230.021	0.95	Sugar Acids And Its Derivatives	5414000	5120000	5244000	12500000	10740000	15720000	3993000	3962000	4259000	13470000	10310000	13900000
80681-45-4	Com_977_pos	Prim-O-glucosylcimifugin	C22H28O11	468.457	6.25	Carbohydrates And Its Derivatives	27640	23490	25140	38835	39220	66760	59070	24510	71140	56160	57350	49280
80-59-1	Com_175_neg	Tiglic acid	C5H8O2	100.12	18.476	Fatty Acyls	1163000	1209000	1205000	1209000	1199000	1236000	1279000	1214000	1176000	1212000	1174000	1181000
80286-58-4	Com_378_neg	Artemisic acid	C15H22O2	234.334	13.19	Terpenoids	835100	828300	834000	823500	821900	864600	799500	809900	859200	807400	832000	793200
80-26-2	Com_554_pos	Terpinyl Acetate	C12H20O2	196.29	1.16	Terpenoids	101000	258300	241800	450700	471314	240000	291750	418500	549700	168600	542748	194800
80226-00-2	Com_963_pos	Enterodiol	C18H22O4	302.152	16.98	Lignans	7466	8358	10130	10520	35730	11650	13530	8637	10030	9666	8712	9983
8007-70-3	Com_787_pos	Anise oil	C14H18O3	234.291	15.13	Benzene and substituted derivatives	162000	173800	167600	163200	179900	184700	148100	164300	153900	126800	106900	127700
79-83-4	Com_94_neg	D-Panthotenate	C9H17NO5	219.235	4.59	Amino Acid And Derivatives	2210000	2061000	2249000	5061000	6021000	4530000	2889000	3062000	3408000	5071000	5395000	5014000
79-33-4	Com_122_neg	L-Lactic acid	C3H6O3	90.08	1.487	Organic Acid And Its Derivatives	29300	32280	53680	27350	2590	24680	144100	171000	147900	4909	4166	13080
79-14-1	Com_237_neg	Glycolic acid	C2H4O3	76.05	0.99	Organic Acid And Its Derivatives	31330	32820	16730	43740	48470	54240	22960	4442	29000	57530	61980	57350
78510-19-7	Com_815_pos	N-Feruloyl-3-methoxytyramine	C19H21NO5	343.142	5.72	Phenolamine	51500	38540	32990	730400	787900	713600	301900	184700	164800	297200	588700	528100
78287-27-1	Com_469_pos	7-Ethylcamptothecin	C22H20N2O4	376.41	9.44	Alkaloids and derivatives	166800	282800	263700	245700	251700	139100	191800	248500	288100	224100	195400	157000
781658-23-9	Com_246_neg	4-Hydroxyisoleucine	C6H13NO3	147.172	1.038	Amino Acid And Derivatives	1162000	1002000	1496000	4317000	2880000	3382000	1187000	1223000	1143000	2178000	2307000	2571000
77-95-2	Com_456_neg	Quinic acid	C7H12O6	192.17	0.998	Alcohols and polyols	6516000	6149000	5872000	4909000	5622000	2237000	5252000	6019000	7156000	2119000	1943000	2318000
77-93-0	Com_599_pos	Triethyl citrate	C12H20O7	276.28	9.15	Organic Acid And Its Derivatives	60020	48470	36460	69810	55100	36770	54830	50530	59660	73920	59850	34620
77-92-9	Com_188_neg	Citric acid	C6H8O7	192.12	1.516	Tca Cycle	4459000	6909000	6011000	44570000	38630000	54010000	11720000	9477000	13440000	34860000	36360000	33070000
7785-26-4	Com_103_neg	(-)-alpha-Pinene	C10H16	136.23	18.287	Terpenoids	115300	119100	146500	139000	129200	133800	125500	134100	136600	131900	119700	135700
7772-94-3	Com_814_pos	N-Acetyl-D-mannosamine	C8H15NO6	221.09	10.6	Carbohydrates And Its Derivatives	15500	13390	31130	10770	13550	12940	16240	7799	9394	11590	11490	12190
77-53-2	Com_430_neg	Cedrol	C15H26O	222.37	10.67	Terpenoids	25080	30490	30860	28560	26290	27290	35290	34050	28660	28550	39220	38120
7724-76-7	Com_829_pos	Isopentenyl adenosine	C15H21N5O4	335.358	6.814	Phytohormones	21010	19370	22300	36680	23540	14760	3294	15200	8623	17810	16260	27010
771-50-6	Com_540_pos	Indole-3-carboxylic acid	C9H7NO2	161.16	7.142	Indoles and derivatives	122200	154300	135200	131300	121000	171800	271200	255200	302000	142900	157400	235400
76985-09-6	Com_26_neg	3-(2-Naphthyl)-D-Alanine	C13H13NO2	215.248	6.22	Amino Acid And Derivatives	11250	5823	5400	12500	7708	13690	27610	19100	10190	4639	5537	15990
76968-33-7	Com_326_neg	(+)-Dihydrojasmonic acid	C12H20O3	212.285	9.596	Phytohormones	3586	4095	4701	5801	3161	2242	14160	11600	5314	2552	4972	2378
769-49-3	Com_534_pos	1,4-dihydro-1-Methyl-4-oxo-3-pyridinecarboxamide	C7H8N2O2	152.059	1.66	Pyridines and derivatives	1693000	2141000	1059000	4730000	1026000	3718000	3321000	3778000	8318000	3759000	5412000	3247000
76843-23-7	Com_1064_pos	Przewaquinone A	C19H18O4	310.344	11.752	Quinones	1770000	1816000	1289000	1334000	1554000	1170000	1634000	2011000	3424000	1382000	1537000	1409000
76822-21-4	Com_344_neg	Danshensu	C9H10O5	198.17	4.473	Phenolic acids	11980	16270	6284	19240	15150	13820	18810	10230	14500	16580	27780	25260
7678-85-5	Com_197_neg	2'-Hydroxydaidzein	C15H10O5	270.053	7.24	Isoflavonoids	18080	22610	18400	15440	16690	14230	15770	11330	15900	11740	12400	7075
7669-65-0	Com_934_pos	Phe-Pro	C14H18N2O3	262.304	5.58	Amino Acid And Derivatives	3601000	4328000	3605000	3493000	4973000	2319000	5466000	3943000	6227000	4688000	5396000	4913000
7665-99-8	Com_559_pos	Guanosine 3',5'-Cyclic Monophosphate	C10H12N5O7P	345.205	0.71	Nucleotide And Its Derivates	19890	19060	22210	10690	12400	8468	29460	9954	17700	19620	9165	14990
7658-08-04	Com_801_pos	6-Deoxy-D-glucose	C6H12O5	164.156	0.95	Carbohydrates And Its Derivatives	37070	38220	46296	107300	144600	88460	73440	55706	78730	61920	147400	58270
76-49-3	Com_493_pos	Bornyl acetate	C12H20O2	196.29	9.209	Phenols And Its Derivatives	48590	49450	29730	40910	48740	41740	27710	37130	33420	46680	39700	39920
7643-75-6	Com_184_neg	L-Arabinitol	C5H12O5	152.15	0.925	Sugar Alcohols	11500	12080	9322	55670	46840	81200	18210	14020	19220	73590	69040	62000
76135-82-5	Com_57_neg	Glucosylvitexin	C27H30O15	594.526	6.25	Flavonoids	29950	20850	78030	41570	30270	15390	280500	162300	91100	62750	40780	41750
760-78-1	Com_743_pos	DL-Norvaline	C5H11NO2	117.15	1.068	Amino Acid And Derivatives	16620000	20240000	15020000	31810000	32240000	44630000	17530000	16100000	23540000	42800000	34940000	47140000
75288-96-9	Com_811_pos	Kukoamine A	C28H42N4O6	530.31	0.68	Phenolamine	54120	37800	79820	71710	23650	18100	33050	24220	40560	14260	20490	10260
7512-17-6	Com_111_neg	N-Acetylglucosamine	C8H15NO6	221.21	0.984	Carbohydrates And Its Derivatives	6570	3289	7340	4870	6251	3249	5031	7378	5940	6255	3325	2495
74805-92-8	Com_216_neg	Methylophiopogonanone A	C19H18O6	342.343	0.78	Flavonoids	10780	17200	14480	12490	6300	8061	17250	13310	7483	7901	16820	11270
74-79-3	Com_645_pos	L-arginine	C6H14N4O2	174.2	0.794	Amino Acid And Derivatives	9227000	8728000	10790000	4168000	6541000	3112000	13200000	7896000	11040000	6500000	8075000	6837000
74784-20-6	Com_366_neg	13-HOTrE(r)	C18H30O3	294	11.36	Fatty Acyls	212500	207500	216600	220300	214200	209900	220100	203200	211200	214200	216300	224100
74148-41-7	Com_336_neg	3-Hydroxy-glabrol	C25H28O5	40.499	4.82	Flavonoids	6765	6679	6173	20690	17420	14220	6970	3754	8056	18120	17120	14300
7400-08-0	Com_117_neg	p-Hydroxy-cinnamic acid	C9H8O3	164.16	6.531	Cinnamic acids and derivatives	595800	665900	604100	3011000	2038000	1230000	1021000	911700	202100	1731000	3142000	926600
73815-21-1	Com_447_neg	2,6-Dimethyl-7-octene-2,3,6-triol	C10H20O3	188.141	7.31	Alcohols and polyols	12890000	13360000	10120000	15790000	14990000	11920000	13690000	15060000	15290000	18500000	19270000	14260000
7370-92-5	Com_587_pos	delta-Tridecalactone	C13H24O2	212.3	9.2	Fatty Acyls	456900	466900	226800	742800	553300	316800	343600	454000	432100	571000	681700	384000
73-40-5	Com_143_neg	Guanine	C5H5N5O	151.126	2.77	Purines and purine derivatives	2462000	1741000	1900000	1352000	1632000	686200	3327000	3446000	3838000	1650000	1879000	1209000
73-32-5	Com_692_pos	isoleucine	C6H13NO2	131.17	2.11	Amino Acid And Derivatives	32960000	40860000	32200000	76250000	58250000	62780000	50010000	39080000	69690000	81320000	92980000	100100000
73-24-5	Com_679_pos	Adenine	C5H5N5	135.127	1.032	Purines and purine derivatives	34500000	42110000	35130000	2457000	2173000	1665000	20340000	29170000	35960000	1304000	1392000	1310000
7314-32-1	Com_459_pos	L-Methionine sulfone	C5H11NO4S	181.21	1.84	Amino Acid And Derivatives	14370000	12370000	13000000	27600000	27080000	11700000	16550000	13490000	6271000	18740000	23950000	9287000
7298-93-3	Com_846_pos	alpha-Nicotinamide adenine dinucleotide	C21H27N7O14P2	663.425	1.04	Nucleotide And Its Derivates	14440	16430	17300	42613	28240	88890	40120	13710	13840	52560	59420	70140
7298-84-2	Com_730_pos	L-Leucyl-L-alanine	C9H18N2O3	202.25	3	Amino Acid And Derivatives	2003000	1735000	1430000	1003000	1258000	700000	1265000	1284000	2119000	1227000	1091000	1523000
7295-86-5	Com_992_pos	p-Coumaroylagmatine	C14H20N4O2	276.334	12.15	Cinnamic acids and derivatives	2085000	2129000	1933000	1962000	1711000	1331000	1204000	1518000	1347000	1560000	1648000	1137000
72909-34-3	Com_161_neg	Pyrroloquinoline quinone	C14H6N2O8	330.012	6.17	Quinolines and derivatives	481500	493800	558000	461100	451300	466000	471600	513600	491700	437300	491700	512700
72741-87-8	Com_464_pos	Swainsonine	C8H15NO3	173.21	5.53	Alkaloids and derivatives	1385000	747000	218300	852700	462700	532600	660800	449600	836500	704900	739100	492700
723729-16-6	Com_180_neg	D-Mannose 6-phosphate	C6H13O9P	260.136	0.87	Carbohydrates And Its Derivatives	55170	55450	64940	174300	107100	337100	69510	77900	70930	152700	129800	274000
72-19-5	Com_343_neg	L-Threonine	C4H9NO3	119.119	0.888	Amino Acid And Derivatives	81640	93180	73540	223700	191000	221000	113900	114300	129600	160200	229600	230100
72-18-4	Com_758_pos	L-Valine	C5H11NO2	117.146	1.2	Amino Acid And Derivatives	840800	903500	711200	1625000	1369000	1871000	820000	877900	1369000	1829000	1856000	2252000
721-66-4	Com_601_pos	L-Glycyl-L-phenylalanine	C11H14N2O3	222.1	4.97	Amino acids and derivatives	1388000	1465000	1173000	2372000	2541000	1494000	2221000	1446000	1073000	2479000	3055000	2610000
7212-44-4	Com_439_neg	Nerolidol	C15H26O	222.37	10.74	Terpenoids	154300	158200	145000	154800	153700	158000	156200	147700	151100	163800	155900	155600
71991-88-3	Com_835_pos	Petunidin 3-O-glucoside	C22H23O12	479	0.98	Anthocyanins	157000	158900	169500	1328000	437700	641000	443900	327700	170700	585900	285800	388200
71989-23-6	Com_254_neg	Fmoc-Ile-OH	C21H23NO4	353.418	7.71	Amino Acid And Derivatives	134700	37980	59180	71260	32640	27710	179400	40750	196300	23370	39520	28870
71-44-3	Com_761_pos	Spermine	C10H26N4	202.34	0.71	Polyamine	163000	136000	110200	152000	216900	70420	156600	129300	161900	208100	212400	115800
71324-20-4	Com_341_neg	4-Hydroxy-3-methoxyphenylglycol sulfate potassium salt	C9H11KO7S	302.343	0.92	Benzene and substituted derivatives	15640	24300	32790	32810	39980	71130	23750	13300	33230	36680	35790	108800
71-30-7	Com_189_neg	Cytosine	C4H5N3O	111.1	0.875	Nucleotide And Its Derivates	23400	29730	36010	16950	20610	10350	19200	34770	18570	10450	8938	11520
71-00-1	Com_4_neg	L-Histidine	C6H9N3O2	155.15	0.76	Amino Acid And Derivatives	394400	491900	368500	1123000	717200	978200	582800	525800	721000	1013000	824700	1220000
70-70-2	Com_437_neg	4'-Hydroxypropiophenone	C9H10O2	150.175	7.9	Ketones	17340	13590	28270	19950	16750	23210	33850	28320	35360	23320	27650	17320
70-54-2	Com_1019_pos	Lysine	C6H14N2O2	146.188	0.85	Amino Acid And Derivatives	34080000	32960000	33220000	27560000	35200000	14890000	39270000	29360000	27680000	10920000	11390000	10670000
70-47-3	Com_345_neg	L-Asparagine	C4H8N2O3	132.12	0.843	Amino Acid And Derivatives	1455000	1981000	1405000	348200	405300	217300	1466000	1254000	933700	60430	82370	54190
704-15-4	Com_782_pos	H-Gly-Pro-OH	C7H12N2O3	172.18	1.035	Amino Acid And Derivatives	1233000	1487000	1260000	2281000	2179000	1965000	2174000	1647000	2257000	2840000	3442000	3224000
70-26-8	Com_696_pos	L-Ornithine	C5H12N2O2	132.16	0.762	Amino Acid And Derivatives	2540000	2692000	2254000	3363000	2350000	2729000	3263000	2911000	2887000	1969000	2106000	3319000
70-18-8	Com_612_pos	Glutathione	C10H17N3O6S	307.32	1.51	Amino Acid And Derivatives	26100	12390	38900	70200	85860	56590	60420	37550	22810	40440	54250	22900
70-16-6	Com_880_pos	Thiamine	C12H17N4OS+	265.354	0.81	Vitamins	10343	8846	13488	8070	7481	10980	19707	15214	8685	18180	17090	15820
7013-16-3	Com_796_pos	Hypoxanthine-9-beta-D-Arabinofuranoside	C10H12N4O5	268.226	2.58	Nucleotide And Its Derivates	4087000	6263000	5100000	2029000	2645000	1312000	6726000	5440000	3306000	2348000	2099000	2838000
69-89-6	Com_335_neg	2,6-Dihydroxypurine	C5H4N4O2	152.11	1.714	Nucleotide And Its Derivates	1353000	1890000	1093000	4688000	1034000	4523000	3964000	4281000	8725000	4029000	5015000	4046000
69809-22-9	Com_776_pos	Agarotetrol	C17H18O6	318.326	6.14	Organoheterocyclic compounds	5117	4035	8057	22960	16330	5573	13750	13840	5310	24560	21350	6255
69-79-4	Com_431_neg	Maltose	C12H22O11	342.3	1.01	Carbohydrates And Its Derivatives	78590	50870	27800	189400	122100	86260	73960	101000	66600	92460	109800	52980
69-72-7	Com_319_neg	Salicylic acid	C7H6O3	138.12	7.67	Phytohormones	74660	83130	93120	120600	194700	86930	1208000	755500	490600	139500	102800	110100
6968-16-7	Com_962_pos	DL-threitol	C4H10O4	122.058	0.67	Sugar alcohols	50800	24150	61380	16760	36010	16410	21690	29610	44340	26574	10850	21960
693-23-2	Com_971_pos	Dodecanedioic acid	C12H22O4	230.3	9.452	Organic Acid And Its Derivatives	33850	13420	6470	39940	18410	15580	18080	25480	23780	28720	25580	26590
692-04-6	Com_779_pos	Nepsilon-Acetyl-L-lysine	C8H16N2O3	188.22	1.304	Amino Acid And Derivatives	136400	56490	159900	508700	301400	716200	188100	90030	138000	434500	416700	473200
6920-38-3	Com_803_pos	Luteolin-4'-O-glucoside	C21H20O11	448.101	6.8	Flavonoids	397500	260600	303400	575200	366500	243000	339000	445400	236000	288000	298200	264000
6899-04-03	Com_877_pos	DL-Glutamine	C5H10N2O3	146.14	0.84	Amino Acid And Derivatives	50340000	46590000	49180000	35640000	42050000	18510000	55120000	44340000	38090000	11400000	11490000	10730000
6899-03-02	Com_499_pos	Aspartic Acid	C4H7NO4	133.103	0.84	Amino Acid And Derivatives	4095000	4520000	4131000	7421000	6403000	5599000	2844000	2630000	3166000	1999000	5483000	2412000
68-94-0	Com_738_pos	Hypoxanthine	C5H4N4O	136.11	1.509	Purines and purine derivatives	4023000	5419000	4115000	4997000	1714000	3341000	7320000	4768000	10860000	2832000	3540000	2592000
6893-26-1	Com_258_neg	D-Glutamic acid	C5H9NO4	147.129	2.31	Amino Acid And Derivatives	9936	7948	6273	11240	12080	14640	4542	3414	8975	10280	16200	12960
687-69-4	Com_500_pos	Ala-gly	C5H10N2O3	146.144	0.84	Amino Acid And Derivatives	7924000	8514000	8970000	7359000	8913000	4050000	10660000	7995000	7167000	3870000	3665000	3965000
6866-69-9	Com_27_neg	N-Acetylglucosamine 1-phosphate	C8H16NO9P	301.1	0.91	Carbohydrates And Its Derivatives	438100	427200	418000	782700	726600	728300	563500	492900	569700	809700	792900	794000
685-73-4	Com_267_neg	D-Galacturonic acid	C6H10O7	194.139	1.56	Carbohydrates And Its Derivatives	170400	249000	187400	1447000	1231000	1712000	457600	322800	351800	1096000	976700	1052000
68573-23-9	Com_998_pos	N-Feruloylserotonin	C20H20N2O4	352.384	12.14	Phenolamides	83470	114100	45990	48790	56820	8735	71360	50030	50690	17313	18180	20469
68124-04-9	Com_41_neg	Polyphyllin Vii	C51H84O22	1049.2	1	Saponin	3650	4214	3302	4186	9842	6611	7333	2823	3741	10100	5067	12570
6799-85-5	Com_450_neg	12(13)-EpOME	C18H32O3	296.235	12.61	Fatty Acyls	1950000	2362000	1206000	4282000	3429000	3245000	2447000	3724000	2710000	3487000	3758000	2792000
67920-52-9	Com_296_neg	Sodium Danshensu	C9H9NaO5	220.15	4.44	Phenylpropanoids and polyketides	13620	13090	7068	21680	19870	20950	18930	8527	15950	17350	23860	25710
6790-58-5	Com_572_pos	Ambroxane	C16H28O	236.393	14.01	Ethers	31840	25320	22460	19720	22160	13640	20860	24130	19890	13930	6284	13090
67-47-0	Com_1035_pos	5-Hydroxymethylfurfural	C6H6O3	126.11	4.285	Carbonyl compounds	39920	50360	34840	25820	34180	21930	41800	28000	53130	26730	40510	25620
673-31-4	Com_32_neg	Phenprobamate	C10H13NO2	179.216	4.09	Amino Acid And Derivatives	35630	41650	38150	102600	90240	72800	49730	33350	37550	114400	127800	126500
673-06-3	Com_740_pos	D-Phenylalanine	C9H11NO2	165.19	4.106	Amino Acid And Derivatives	70570000	72640000	62820000	138600000	130000000	100100000	71630000	47210000	60900000	159700000	171700000	164200000
672-15-1	Com_273_neg	L-Homoserine	C4H9NO3	119.119	1.9	Amino Acid And Derivatives	6849	7612	5467	13660	24980	11230	6921	9416	8469	9833	9885	8391
66989-56-8	Com_608_pos	Trimethyllysine	C9H21N2O2	189.275	1.03	Amino Acid And Derivatives	214600	243300	148500	814700	685000	1464000	287900	190600	222500	465400	592400	423900
66-72-8	Com_531_pos	pyridoxal	C8H9NO3	167.16	1.15	Vitamins	802600	696400	820200	756000	750200	427900	830300	825700	704100	687700	588600	485900
665-46-3	Com_567_pos	Tetraethylammonium fluoride	C8H20FN	149.25	1.04	Pyrimidines and pyrimidine derivatives	19810000	18340000	12350000	4692000	8897000	1654000	12500000	13800000	9335000	4779000	7728000	2506000
66514-99-6	Com_936_pos	(+-)-Baclofen	C10H12ClNO2	213.661	9.22	Amino Acid And Derivatives	94600	133600	106600	78340	96100	75610	79460	96010	141800	78110	64090	112900
658-79-7	Com_503_pos	Gly-Tyr	C11H14N2O4	238.24	3.09	Amino Acid And Derivatives	585100	566200	350100	1128000	1290000	298000	419700	405000	49260	877400	1050000	439200
65-86-1	Com_850_pos	Orotic acid	C5H4N2O4	156.096	1.44	Vitamins	145600	225400	119900	1214000	938500	1012000	263700	206400	179900	363200	426900	364000
65-85-0	Com_317_neg	Benzoic Acid	C7H6O2	122.12	7.497	Benzoic acids and derivatives	67740	74710	100500	58510	59540	44780	90870	55410	60150	61460	56790	51380
65-82-7	Com_107_neg	N-Acetyl-L-methionine	C7H13NO3S	191.25	5.315	Amino Acid And Derivatives	28870	73600	73710	266400	306500	150000	175000	143200	298100	243000	312200	214700
65-71-4	Com_467_pos	Thymine	C5H6N2O2	126.113	2.5	Nucleotide And Its Derivates	93220	133000	92880	377600	210400	672500	287800	283700	631400	639800	909500	813700
65646-26-6	Com_995_pos	N-Feruloyltyramine	C18H19NO4	313.348	7.92	Phenols And Its Derivatives	154700	174200	191000	265800	235200	167500	256900	200800	122900	162200	334800	104500
6556-12-03	Com_120_neg	D-Glucuronic acid	C6H10O7	194.14	0.894	Carbohydrates And Its Derivatives	64780	64260	50090	103900	99200	90070	95930	64360	85430	106200	90360	110500
65-46-3	Com_775_pos	Cytidine	C9H13N3O5	243.22	1.029	Nucleotide And Its Derivates	52280000	36990000	31890000	18700000	31570000	5171000	38910000	44980000	31650000	16620000	21310000	7795000
65-45-2	Com_800_pos	Salicylamide	C7H7NO2	137.048	0.92	Phenolamine	32080	26540	26620	37240	46770	26210	26190	35820	28830	23340	31060	11090
65-23-6	Com_672_pos	Pyridoxine	C8H11NO3	169.178	1.53	Vitamins	2326000	3291000	3478000	1279000	1223000	1793000	3308000	1864000	2251000	909800	1269000	1196000
6485-40-1	Com_802_pos	(-)-Carvone	C10H14O	150.218	9.22	Terpenoids	177600	196000	96350	221000	230500	94040	139500	136500	152300	195100	159100	110000
645-65-8	Com_903_pos	Imidazole-4-acetate	C5H6N2O2	126.1	0.96	Organoheterocyclic compounds	887900	854400	862000	796100	633200	380300	724600	643900	527100	538400	484300	462700
645-08-9	Com_407_neg	Isovanillic acid	C8H8O4	168.15	6.1	Benzoic acids and derivatives	138800	174800	382300	360900	480700	174400	236800	196200	84430	310800	328400	351600
644-90-6	Com_975_pos	Dl-2-Aminooctanoic Acid	C8H17NO2	159.226	1.23	Amino Acid And Derivatives	387900	370300	238900	596600	516300	444600	305400	321200	309700	479700	527400	346700
643-13-0	Com_147_neg	D-Fructose 6-Phosphate	C6H13O9P	260.136	0.86	Carbohydrates And Its Derivatives	1769000	2082000	1962000	2520000	1869000	3092000	1721000	1802000	1582000	2009000	1684000	2151000
64-04-0	Com_871_pos	2-Phenylethylamine	C8H11N	121.18	4.584	Amines	17320000	22030000	17290000	2399000	2208000	4862000	36210000	31590000	58220000	1194000	1125000	2074000
63-91-2	Com_1066_pos	L-Phenylalanine	C9H11NO2	165.19	4.108	Amino Acid And Derivatives	74170000	75490000	65080000	148100000	130200000	108500000	73900000	48100000	64230000	164500000	173100000	168400000
63-75-2	Com_851_pos	Arecoline	C8H13NO2	155.197	1.24	Alkaloids and derivatives	23430	27330	53250	28390	26880	38410	25210	34110	27550	12030	15510	15600
63-68-3	Com_1048_pos	L-Methionine	C5H11NO2S	149.212	1.38	Amino Acid And Derivatives	830400	1134000	974100	2780000	2506000	2274000	704600	654500	1107000	3152000	3122000	3410000
636-61-3	Com_421_neg	L(-)-Malic acid	C4H6O5	134.022	1.08	Tca Cycle	18720000	23360000	18520000	49450000	43530000	20000000	23950000	20970000	20250000	26530000	20710000	14560000
63-42-3	Com_182_neg	Lactose	C12H22O11	342.3	0.911	Carbohydrates And Its Derivatives	96800	74110	42030	226400	127000	127500	108300	83610	65560	78690	84590	129200
63-38-7	Com_191_neg	CDP	C9H15N3O11P2	403.176	0.99	Nucleotide And Its Derivates	12250	9733	4268	44420	18830	33900	15952	8181	11200	33040	28920	33640
63-37-6	Com_158_neg	Cytidylic acid	C9H14N3O8P	323.2	0.97	Nucleotide And Its Derivates	115400	167200	127200	89620	42030	75650	95960	160000	137300	50100	90170	58390
632-20-2	Com_736_pos	D-Threonine	C4H9NO3	119.119	0.86	Amino Acid And Derivatives	377800	384700	391200	690200	638600	862300	489600	344500	520100	699700	741200	827700
62989-33-7	Com_356_neg	Sapropterin	C9H15N5O3	241.247	18.284	Organoheterocyclic compounds	26340	25050	29250	22710	22180	21280	19600	17350	24000	16610	18900	23600
629-80-1	Com_35_neg	Palmitaldehyde	C16H32O	240.425	10.22	Fatty Acyls	379900	400100	357200	348600	373300	396200	429800	406100	400000	412400	398600	411600
62949-77-3	Com_83_neg	Kuwanon A	C25H24O6	420.454	0.7	Flavonoids	14450	11060	6445	6498	4563	6848	10690	10680	5304	8715	7603	9928
627-77-0	Com_641_pos	DL-Citrulline	C6H13N3O3	175.19	0.9	Amino Acid And Derivatives	615900	668800	1387000	13310000	11140000	14980000	1740000	1102000	1132000	14860000	15700000	19630000
62697-73-8	Com_964_pos	Methionine sulfoxide	C5H11NO3S	165.046	0.75	Amino Acid And Derivatives	890600	951500	585100	625400	505200	295200	861200	809300	602200	579800	513300	491500
626-72-2	Com_902_pos	L-Homocystine	C8H16N2O4S2	268.354	2.5	Amino Acid And Derivatives	3338000	4818000	3848000	729600	478100	866600	4129000	3698000	2392000	838100	964300	1002000
62-57-7	Com_753_pos	2-Aminoisobutyric acid	C4H9NO2	103.063	0.82	Amino acids and derivatives	33630000	36200000	38510000	29560000	28020000	29050000	30800000	28820000	29030000	25750000	24030000	22580000
62512-97-4	Com_856_pos	tZROG	C21H31N5O10	513.498	5.2	Phytohormones	24160	17160	27870	65520	79710	50420	34310	32870	40030	54650	78140	51830
62512-95-2	Com_1058_pos	DHZROG	C21H33N5O10	515.514	1.01	Phytohormones	15250	19330	14800	16980	7741	12850	18590	7187	7762	9017	12919	9428
625-08-1	Com_217_neg	3-Hydroxy-3-methyl butyric acid	C5H10O3	118.063	0.97	Organic Acid And Its Derivatives	9292	10400	20570	8779	10400	15550	9841	12440	6992	7838	10970	7046
6236-09-05	Com_449_neg	L-Citramalic acid	C5H8O5	148.037	1.46	Organic Acid And Its Derivatives	91910	127900	110000	690700	665100	714900	229500	160000	177900	502100	505700	564200
621-82-9	Com_656_pos	Cinnamic Acid	C9H8O2	148.16	0.87	Cinnamic acids and derivatives	239100	242700	383300	635500	456500	738700	146800	193800	254400	498100	519800	640400
6205-14-7	Com_31_neg	Hydroxycitric acid	C6H8O8	208.124	0.9	Organic Acid And Its Derivatives	21850	45570	31500	42710	37770	42370	57530	39870	45610	36150	34970	38330
6205-08-09	Com_118_neg	N-Acetylornithine	C7H14N2O3	174.2	0.896	Amino Acid And Derivatives	295500	262400	291300	179700	170600	142600	153600	151800	127200	79770	147800	104500
62006-39-7	Com_1040_pos	3-N-butyl-4,5-dihydrophthalide	C12H16O2	192.258	10.97	Organoheterocyclic compounds	44970	24070	26410	24550	25140	21940	24640	18680	29050	35880	18190	43420
61-90-5	Com_695_pos	L-Leucine	C6H13NO2	131.17	2.32	Amino Acid And Derivatives	63690000	72060000	60410000	113900000	101600000	87990000	73210000	55620000	87170000	122000000	134800000	130100000
61877-94-9	Com_751_pos	Beta 2-Solanine	C39H63NO11	721.44	13.8	Alkaloids and derivatives	116700	108300	90100	156600	70420	157400	134200	88400	104700	81500	71090	84570
618-39-3	Com_707_pos	Benzamidine	C7H8N2	120.152	4.09	Benzene and substituted derivatives	1628000	1663000	1384000	3678000	3094000	2197000	1447000	841100	1080000	3087000	3462000	2986000
617-65-2	Com_206_neg	Dl-Glutamic acid	C5H9NO4	147.129	0.87	Amino Acid And Derivatives	855500	976800	1113000	3036000	2000000	2750000	934400	1028000	939800	1624000	1980000	1997000
617-62-9	Com_453_neg	2-Methylpentanedioic acid	C6H10O4	146.14	5.012	Organic Acid And Its Derivatives	134800	104200	129100	176400	103800	146400	269900	202100	206500	92080	117500	134700
617-45-8	Com_205_neg	Aspartate	C4H7NO4	133.103	0.85	Amino Acid And Derivatives	1579000	3189000	1759000	3903000	3486000	3661000	2230000	1791000	1764000	788800	2511000	1076000
616-45-5	Com_553_pos	2-Pyrrolidinone	C4H7NO	85.1	2.369	Organoheterocyclic compounds	60450	66380	58070	121100	92970	80840	57750	39360	77260	82830	105000	242200
616-06-8	Com_594_pos	Dl-Norleucine	C6H13NO2	131.173	0.9	Amino Acid And Derivatives	2387000	3365000	1754000	23620000	12080000	25630000	2842000	2033000	2762000	25700000	23850000	30360000
6159-55-3	Com_1041_pos	vasicine	C11H12N2O	188.229	4.86	Alkaloids and derivatives	370000	349300	273100	1235000	961300	465500	166600	116000	20050	580700	774000	439400
6157-06-08	Com_547_pos	Asp-glu	C9H14N2O7	262.217	0.96	Amino Acid And Derivatives	3248000	2463000	2229000	955000	1248000	963800	4184000	3311000	1789000	933100	1337000	947200
61-54-1	Com_923_pos	Tryptamine	C10H12N2	160.22	5.205	Indoles and derivatives	414100	248900	232600	470800	320400	606500	343600	283900	419600	321900	393700	454600
61-19-8	Com_169_neg	5'-Adenylic acid	C10H14N5O7P	347.221	1.036	Pentose phosphates	8567	11030	7576	32070	15290	32230	12230	17500	12630	22810	19240	32650
611-59-6	Com_230_neg	1,7-Dimethylxanthine	C7H8N4O2	180.164	9.96	Purines and purine derivatives	69630	66470	61310	164700	169900	253900	85430	68450	84830	213500	270600	224000
609-36-9	Com_595_pos	Proline	C5H9NO2	115.131	0.96	Amino Acid And Derivatives	14460000	15750000	11630000	34750000	22950000	25350000	18070000	13350000	19920000	30400000	38090000	29010000
60-82-2	Com_828_pos	Phloretin	C15H14O5	274.27	8.598	Chalcones and dihydrochalcones	1004000	1115000	481600	1784000	1359000	843900	901100	1064000	1124000	1548000	1522000	933700
608-07-1	Com_600_pos	5-Methoxytryptamine	C11H14N2O	190.24	5.4	Indoles and derivatives	42820	29410	46320	67590	53980	38430	70620	59880	93630	64650	40770	17930
6061-97-8	Com_274_neg	D-threo-Isocitric acid	C6H8O7	192.124	1.41	Organic Acid And Its Derivatives	1156000	1957000	1514000	18380000	13840000	7886000	3053000	2562000	2916000	11850000	12820000	9735000
6061-13-8	Com_303_neg	L-threo-3-Methylaspartate	C5H9NO4	147.053	0.87	Amino acids and derivatives	1035000	1083000	1310000	4093000	2628000	4177000	1040000	1131000	1008000	2612000	3000000	3195000
60-33-3	Com_890_pos	Linoleic acid	C18H32O2	280.445	14.46	Fatty Acyls	570100	509600	429000	290300	411000	388200	382200	374900	356300	281200	165400	328500
60-32-2	Com_869_pos	6-Aminocaproic acid	C6H13NO2	131.095	2.07	Fatty Acyls	2751000	3447000	2574000	5733000	4562000	4854000	3522000	2708000	5194000	5433000	6645000	6746000
60-31-1	Com_749_pos	Acetylcholine	C7H16NO2	146.118	1.02	Cholines	919800	492800	838600	1260000	1154000	2777000	894100	545200	1200000	2315000	1251000	2321000
6025-53-2	Com_913_pos	trans-Zeatin riboside	C15H21N5O5	351.358	5.212	Phytohormones	712200	700800	683400	251000	185400	94660	403000	329500	293700	102400	124100	108200
601-75-2	Com_60_neg	ethylmalonate	C5H8O4	132.042	1.82	Fatty Acyls	2040	2059	1538	50110	29100	11210	3595	2823	4044	18550	23230	13750
6009-88-7	Com_920_pos	Irisolidone 7-O-beta-d-glucoside	C23H24O11	476.43	0.97	Flavonoids	85050	56380	86700	67820	40080	33790	57910	48260	105000	83610	112100	43230
59-92-7	Com_1065_pos	Levodopa	C9H11NO4	197.19	1.019	Amino Acid And Derivatives	93780	84780	135400	267900	181100	285500	505500	240000	318000	327000	393200	261800
5989-27-5	Com_416_neg	(+)-Dipentene	C10H16	136.234	18.28	Terpenoids	73790	54190	77080	68220	75980	76650	71490	65080	68710	67420	69930	62580
5988-19-2	Com_734_pos	L-Dihydroorotic acid	C5H6N2O4	158.112	0.92	Amino Acid And Derivatives	78700000	69270000	76150000	52850000	48540000	41830000	44180000	49140000	77570000	68680000	75180000	79610000
597-43-3	Com_304_neg	2,2-Dimethylsuccinic acid	C6H10O4	146.058	0.84	Organic Acid And Its Derivatives	612100	513400	534400	430600	575800	213500	1053000	807500	552200	75240	101400	57780
597-12-6	Com_537_pos	Melezitose	C18H32O16	504.44	0.998	Carbohydrates And Its Derivatives	490100	619300	765100	3697000	1033000	1841000	1029000	764400	672100	1521000	839300	1392000
59-67-6	Com_741_pos	Nicotinic Acid	C6H5NO2	123.11	1.478	Vitamins	6178000	10720000	9417000	12600000	11210000	16990000	11630000	9723000	9900000	12610000	15080000	16130000
5959-95-5	Com_693_pos	D-glutamine	C5H10N2O3	146.14	0.86	Amino Acid And Derivatives	44900000	44020000	42590000	43990000	54700000	19170000	53900000	40800000	35580000	18110000	19850000	17920000
595-46-0	Com_311_neg	Dimethylmalonic acid	C5H8O4	132.042	0.67	Organic Acid And Its Derivatives	923000	969400	1085000	867000	902700	712300	1207000	1143000	971700	946600	845300	777800
59-51-8	Com_744_pos	2-Amino-4-(methylthio)butyric acid	C5H11NO2S	149.211	1.46	Amino Acid And Derivatives	2937000	4545000	3272000	7797000	10360000	8269000	5179000	3399000	5476000	10680000	15620000	8693000
59-30-3	Com_739_pos	Folic acid	C19H19N7O6	441.4	5.117	Amino Acid And Derivatives	6188	9136	7571	7990	18290	8535	15410	20300	11910	9583	5765	4764
592-88-1	Com_101_neg	Diallyl sulfide	C6H10S	114.21	18.46	Organosulfur compounds	52360000	52450000	52150000	52540000	52470000	52670000	52450000	52640000	52890000	52340000	53270000	52140000
59-23-4	Com_248_neg	D-Galactose	C6H12O6	180.16	0.9	Carbohydrates And Its Derivatives	375900	346100	459500	398400	320400	232900	595600	494600	500700	448000	277300	202800
59-00-7	Com_893_pos	Xanthurenic acid	C10H7NO4	205.167	5.06	Quinolines and derivatives	102800	124100	127900	295000	197800	108100	80420	44950	24840	122900	185600	95580
58-98-0	Com_362_neg	UDP	C9H14N2O12P2	404.16	0.7	Nucleotide And Its Derivates	3047000	3421000	4349000	2173000	2746000	3086000	4347000	3568000	2924000	2640000	3306000	2591000
58-97-9	Com_199_neg	Uridine 5'-monophosphate	C9H13N2O9P	324.18	1.037	Nucleotide And Its Derivates	1088000	1100000	787200	1087000	518900	537000	713300	1206000	1117000	623800	975400	745500
58-96-8	Com_773_pos	Uridine	C9H12N2O6	244.2	1.86	Nucleotide And Its Derivates	16540000	11760000	11290000	10080000	11310000	6770000	16690000	14880000	17690000	11800000	14250000	9009000
58-86-6	Com_253_neg	D-Xylose	C5H10O5	150.131	1.01	Carbohydrates And Its Derivatives	24350	27760	19640	17900	19550	15720	27710	25230	25300	17920	21830	18770
5875-41-2	Com_966_pos	(5-L-Glutamyl)-L-amino acid	C8H14N2O5	218.09	1.01	Amino Acid And Derivatives	223400	245700	209100	723700	600800	756900	254300	257900	349300	533800	495500	532600
58-64-0	Com_498_pos	Adenosine 5'-Diphosphate	C10H15N5O10P2	427.201	1.05	Nucleotide And Its Derivates	16660	20470	27520	399700	340900	564400	45470	71130	56610	436700	296300	371300
58-61-7	Com_1005_pos	Adenosine	C10H13N5O4	267.24	2.762	Nucleotide And Its Derivates	65200000	85930000	73310000	14370000	9109000	15520000	75470000	61490000	38800000	13830000	15230000	15120000
585-88-6	Com_1062_pos	Maltitol	C12H24O11	344.31	0.914	Fatty Acyls	25910	14060	22727	29340	82820	94570	31480	14780	37620	59630	26270	85140
585-84-2	Com_190_neg	cis-Aconitic acid	C6H6O6	174.11	1.766	Tca Cycle	182400	86290	111300	872300	1084000	649300	251000	202900	224300	730600	688200	599400
585-21-7	Com_598_pos	Glutamine	C5H10N2O3	146.145	0.81	Amino Acid And Derivatives	73400000	65200000	72460000	66160000	85380000	34770000	88280000	72510000	57250000	32300000	33230000	34530000
585-18-2	Com_393_neg	D-Erythrose 4-phosphate	C4H9O7P	200.084	1.08	Carbohydrates And Its Derivatives	242300	242800	289300	244200	212300	371100	320400	253100	239700	280400	282800	318800
58511-73-2	Com_312_neg	1-O-Galloyl-D-glucose	C13H16O10	332.074	4.68	Tannins	44320	60080	81970	167800	161600	178500	96020	84460	50780	185600	205900	197700
58438-03-2	Com_309_neg	3-(2-Naphthyl)-L-alanine	C13H13NO2	215.095	6.07	Amino acids and derivatives	32350	36870	35890	45220	23740	71010	96560	89460	57710	26540	29450	64250
583-93-7	Com_759_pos	2,6-Diaminooimelic Acid	C7H14N2O4	190.197	0.94	Organic Acid And Its Derivatives	1341000	735900	875000	2934000	2500000	2487000	1529000	591700	1554000	1571000	2486000	2201000
583-17-5	Com_310_neg	2-Hydroxycinnamate	C9H8O3	164.047	6.48	Cinnamic acids and derivatives	914700	1168000	945000	4649000	3301000	1771000	1432000	1288000	319700	2925000	4915000	1530000
58-27-5	Com_100_neg	Bisulfurous Acid	C11H8O2	172.18	0.95	Quinones	21410	20560	23370	38910	42160	28520	38610	27920	32960	27880	36270	35180
5817-08-03	Com_955_pos	N-Acetyl-Dl-glutamic acid	C7H11NO5	189.166	1.84	Amino Acid And Derivatives	60590	118800	82920	1384000	875400	2099000	86750	90010	146100	2351000	2177000	1692000
579-75-9	Com_1002_pos	2-Methoxybenzoic acid	C8H8O3	152.15	7.168	Organic Acid And Its Derivatives	35950	29790	36430	51770	77360	66750	72910	22150	44780	37130	39033	53510
578-76-7	Com_544_pos	7-methylguanine	C6H7N5O	165.065	4.11	Purines and purine derivatives	23970000	24370000	20660000	50900000	45370000	33470000	21380000	14510000	18880000	53180000	58180000	52370000
57-48-7	Com_408_neg	Fructose	C6H12O6	180.16	0.92	Carbohydrates And Its Derivatives	91950	99100	82780	212000	120000	116400	145800	76820	86560	163900	114200	145600
5746-04-03	Com_523_pos	Nε-(1-Carboxymethyl)-L-lysine	C8H16N2O4	204.224	0.84	Amino Acid And Derivatives	160200	134700	136500	422300	373400	552300	255300	143300	196500	500600	420600	578600
57-13-6	Com_763_pos	Urea	CH4N2O	60.055	0.93	Organic Acid And Its Derivatives	762400	677600	698100	456200	385200	556400	514400	436100	506700	331900	366600	352200
1957-04-05	Com_207_neg	Dihydroxyacetone phosphate	C3H7O6P	170.058	0.9	Carbohydrates And Its Derivatives	87220	91370	84730	50900	40690	91360	70790	84730	76700	45210	33430	44810
57-00-1	Com_265_neg	Creatine	C4H9N3O2	131.133	1.95	Amino Acid And Derivatives	42390	43640	48000	153700	195400	192300	93540	105400	121600	212900	207900	200200
56-88-2	Com_462_pos	L-Cystathionine	C7H14N2O4S	222.262	0.84	Amino Acid And Derivatives	27790	35880	17040	123700	135800	439800	29940	25630	34800	167500	123000	277900
56-87-1	Com_879_pos	L-lysine	C6H14N2O2	146.19	0.74	Amino Acid And Derivatives	74920000	70220000	71900000	59930000	74690000	32480000	84070000	70990000	60380000	25850000	28050000	27390000
56-86-0	Com_784_pos	L-Glutamic acid	C5H9NO4	147.13	0.886	Amino Acid And Derivatives	14380000	13540000	21720000	38040000	25210000	31890000	10870000	10550000	11520000	25020000	24000000	27610000
56-85-9	Com_346_neg	L-Glutamine	C5H10N2O3	146.14	0.868	Amino Acid And Derivatives	917100	848900	846300	750900	1052000	405600	2074000	1440000	982400	176000	191900	166000
56-84-8	Com_640_pos	L-aspartic Acid	C4H7NO4	133.1	0.86	Amino Acid And Derivatives	6778000	8342000	7271000	14180000	14020000	9390000	5588000	5923000	7602000	5463000	9898000	5461000
56-73-5	Com_276_neg	D-Glucose 6-phosphate	C6H13O9P	260.03	0.86	Carbohydrates And Its Derivatives	738200	816000	971800	1531000	1032000	2607000	1064000	925400	936500	1319000	1273000	1951000
56-54-2	Com_853_pos	Quinidine	C20H24N2O2	324.411	5.831	Alkaloids and derivatives	33100	31450	26770	19906	24043	16741	26558	21746	40430	16850	16170	14448
56-45-1	Com_745_pos	L-serine	C3H7NO3	105.093	0.846	Amino Acid And Derivatives	933600	1316000	910200	1764000	1553000	1365000	1285000	1109000	1067000	1044000	1322000	1352000
56-41-7	Com_639_pos	L-Alanine	C3H7NO2	89.09	0.86	Amino Acid And Derivatives	2561000	2405000	2035000	7353000	6806000	7931000	3030000	2767000	2783000	6759000	6039000	6466000
56-40-6	Com_688_pos	Glycine	C2H5NO2	75.07	0.88	Amino Acid And Derivatives	105800	120900	83200	274300	194800	255900	157100	141800	187600	200600	242800	293600
56217-82-4	Com_750_pos	L-Leucyl-L-phenylalanine	C15H22N2O3	278.163	6.25	Amino acids and derivatives	1189000	989500	736000	321800	414800	146600	584300	630700	625600	202300	196400	200300
1956-12-02	Com_689_pos	4-Aminobutyric acid	C4H9NO2	103.12	0.864	Amino Acid And Derivatives	9065000	12220000	12800000	11980000	11430000	22530000	12560000	9714000	9964000	18790000	14440000	18360000
56038-13-2	Com_40_neg	Sucralose	C12H19Cl3O8	397.634	1.1	Carbohydrates And Its Derivatives	8086	7804	6067	8821	15480	20610	6637	5331	10360	8974	11620	20090
5598-38-9	Com_307_neg	Eicosadienoic acid	C20H36O2	308.272	6.32	Fatty Acyls	265900	523100	270800	671100	730000	379300	346400	391100	390900	783500	852000	525100
55930-44-4	Com_308_neg	Eucommiol	C9H16O4	188.105	7.31	Terpenoids	13210000	14250000	10330000	16660000	15760000	12080000	14760000	15650000	16080000	19670000	20740000	14650000
5565-76-4	Com_574_pos	8-Chlro-1-tetrahydronorharmanone	C11H9ClN2O	220.655	2.67	Indoles and derivatives	156000	160900	126500	285100	204800	164700	148800	110900	126300	201900	244500	174300
555-66-8	Com_239_neg	Shogaol	C17H24O3	276.371	12.09	Benzene and substituted derivatives	2859000	3014000	2786000	2684000	2867000	2956000	2722000	2779000	2918000	2780000	2711000	2656000
554-91-6	Com_845_pos	Gentiobiose	C12H22O11	342.297	1	Carbohydrates And Its Derivatives	145600	129900	139500	84040	104300	69560	100400	103300	105900	66710	53540	76877
554-01-8	Com_637_pos	5-Methylcytosine	C5H7N3O	125.13	0.991	Nucleotide And Its Derivates	184000	1241000	1138000	222100	676000	199800	871000	912700	1147000	392500	168100	198300
552-41-0	Com_839_pos	Paeonol	C9H10O3	166.177	4.08	Ketones	572100	644300	507100	1230000	1116000	823300	537500	339500	464300	1434000	1587000	1533000
55-22-1	Com_968_pos	Isonicotinic acid	C6H5NO2	123.11	1.029	Vitamins	3811000	2919000	2204000	3276000	4134000	1697000	2288000	2046000	2809000	2098000	2677000	1278000
55-21-0	Com_622_pos	Benzamide	C7H7NO	121	4.56	Benzene and substituted derivatives	4283000	5571000	4286000	645700	476200	1149000	9194000	8004000	14200000	269200	284600	449400
551-84-8	Com_323_neg	D-Xylulose	C5H10O5	150.13	1.01	Carbohydrates And Its Derivatives	69400	80700	47870	72820	71240	70360	52430	76310	55480	102200	65910	58460
548-93-6	Com_72_neg	3-Hydroxyanthranilic Acid	C7H7NO3	153.135	4.45	Benzoic acids and derivatives	7091	5749	16080	108300	113700	129500	38230	9442	16600	137500	138200	87760
548-37-8	Com_527_pos	Verbenalin	C17H24O10	388.366	6.019	Terpenoids	15227	11758	10668	25950	27780	18150	9748	2905	6936	4900	17070	17990
546-43-0	Com_1003_pos	Alantolactone	C15H20O2	232.32	12.565	Organoheterocyclic compounds	7975	6411	7812	7705	15100	31720	6013	19850	14720	12530	12230	20890
546-40-7	Com_980_pos	Tomatidenol	C27H43NO2	413.636	12.27	Steroids and steroid derivatives	45320	41950	61970	63570	51790	62460	45520	58790	65240	87730	39880	64610
54483-84-0	Com_926_pos	3alpha-Dihydrocadambine	C27H34N2O10	546.574	6.61	Indoles and derivatives	6614	7055	5169	56740	72390	39350	21339	16020	24025	41640	35640	30610
544-72-9	Com_722_pos	Punicic acid	C18H30O2	278.3	12.65	Fatty Acyls	4337000	4828000	2372000	6931000	5073000	3528000	3540000	4187000	3503000	4238000	4498000	2367000
544-64-9	Com_96_neg	Myristoleic acid	C14H26O2	226	8.46	Fatty Acyls	17370	15340	13090	23420	14570	16650	18330	16490	27200	25210	30560	16390
544-31-0	Com_931_pos	Palmitoylethanolamide	C18H37NO2	299.492	14.41	Organic Acid And Its Derivatives	60230	64150	64930	83870	81210	73320	81540	69440	81870	71830	105400	82350
543-24-8	Com_542_pos	N-acetylglycine	C4H7NO3	117.043	0.91	Amino Acid And Derivatives	3418000	4917000	2929000	32600000	15350000	42730000	4158000	2730000	4016000	33750000	37980000	34080000
543-18-0	Com_322_neg	Guanidinoethyl Sulfonate	C3H9N3O3S	167.187	1.03	Organic Acid And Its Derivatives	7444	9758	3453	12540	48640	15608	8897	8239	14729	7091	23860	13100
54232-59-6	Com_275_neg	9-KODE	C18H30O3	294.2	12.07	Fatty Acyls	647000	674400	525000	1814000	1569000	1031000	1030000	1100000	966300	2306000	2171000	1349000
542-32-5	Com_746_pos	L-2-Aminoadipic acid	C6H11NO4	161.069	0.93	Amino acids and derivatives	552700	514700	551900	983100	641900	1110000	849200	458200	746000	869300	858800	1006000
541-91-3	Com_1006_pos	Muscone	C16H30O	238.41	15.95	Carbonyl compounds	32830	43080	29290	14710	9302	30340	15710	19300	12810	14970	10480	9084
54-16-0	Com_965_pos	5-Hydroxyindole-3-acetic acid	C10H9NO3	191.058	5.58	Indoles and derivatives	17860	19200	19780	14945	11898	14346	63920	43950	36950	8635	8897	7792
1954-12-06	Com_210_neg	alpha-Amino-beta-(3-indolyl)-propionic acid	C11H12N2O2	204.225	4.91	Amino Acid And Derivatives	418300	531700	432500	1938000	1617000	913900	387400	229000	39270	1475000	2312000	1183000
53936-56-4	Com_732_pos	Deoxyarbutin	C11H14O3	194.23	1.23	Phenols And Its Derivatives	32282	26349	28512	28423	26620	21960	27020	19640	39950	20930	25700	18950
537-98-4	Com_423_neg	4-Hydroxy-3-methoxycinnamic acid	C10H10O4	194.058	5.34	Cinnamic acids and derivatives	8166	5724	11940	28550	22780	18890	9892	4644	3766	15980	18460	11730
537-73-5	Com_925_pos	Isoferulic Acid	C10H10O4	194.18	7.008	Cinnamic acids and derivatives	46508	18500	39900	135500	64140	100600	34400	50956	22570	96670	125700	99600
53755-04-7	Com_305_neg	2-O-Caffeoylmalic acid	C13H12O8	296.053	0.69	Phenolic acids	37340	46940	48840	50430	33630	38790	54840	39450	49870	48810	41130	40970
5373-11-05	Com_360_neg	Luteolin 7-O-glucoside	C21H20O11	448.38	6.664	Flavonoids	5541	4046	5103	3075	4537	5149	2500	3980	3739	3960	6134	3537
535-83-1	Com_633_pos	Trigonelline	C7H7NO2	137.136	1	Alkaloids and derivatives	1453000	1092000	793200	1863000	1864000	564500	695600	1463000	773200	861700	903600	315700
535-75-1	Com_610_pos	Pipecolic acid	C6H11NO2	129.16	1.042	Amino Acid And Derivatives	43080000	43440000	39130000	32250000	41100000	20770000	50440000	37850000	31240000	6530000	7169000	12989800
5349-60-0	Com_306_neg	1-(4-Methoxyphenyl)-1-propanol	C10H14O2	166.099	13.5	Phenolic acids	26220	18930	21000	16220	20270	19320	22070	19150	20990	20010	18680	19540
53472-37-0	Com_413_neg	Laricitrin	C16H12O8	332.262	2.6	Flavones and Flavonols	65326	57281	13010	181400	289800	118700	36380	8295	16320	160100	98290	62850
533-87-9	Com_405_neg	Aleuritic Acid	C16H32O5	304.42	8.09	Organic Acid And Its Derivatives	10720	7288	7037	12190	3178	6617	4568	3826	3439	11190	4821	5747
5328-37-0	Com_238_neg	beta-L-Arabinose	C5H10O5	150.13	0.9	Carbohydrates And Its Derivatives	97110	97220	50470	84070	68060	81530	52330	84060	63000	85830	73820	62220
532-40-1	Com_943_pos	thiamine phosphate	C12H18ClN4O4PS	380.787	0.84	Nucleotide And Its Derivates	7388	6100	4051	7894	7197	6999	4359	5955	4875	4664	4142	12960
532-24-1	Com_604_pos	Tropinone	C8H13NO	139.19	1	Alkaloids and derivatives	32400	43830	31990	35722	45220	46500	25990	38910	34420	44840	34840	42680
531-59-9	Com_870_pos	7-Methoxycoumarin	C10H8O3	176.17	8.68	Coumarins and derivatives	36190	30050	17534	43850	46260	19420	22380	22160	17270	49750	33820	30020
531-28-2	Com_106_neg	Androsin	C15H20O8	328.319	4.3	Phenols And Its Derivatives	5073	4694	2675	2367	3677	4881	3638	5008	5357	3689	3622	3662
530-55-2	Com_794_pos	2,6-Dimethoxybenzoquinone	C8H8O4	168.042	4.69	Quinones	59370	58960	39550	266800	240200	201300	110700	97910	67140	267500	321400	305400
5302-45-4	Com_497_pos	3-[(Carboxycarbonyl)amino]-L-alanine	C5H8N2O5	176.129	0.84	Organic Acid And Its Derivatives	28080	26640	42180	27430	50340	13970	30090	32990	44480	45950	37380	47580
529-53-3	Com_388_neg	Scutellarein	C15H10O6	286.236	7.635	Flavones and Flavonols	5277	6397	4053	4477	5444	7129	22400	5454	7470	5594	5721	7514
52949-83-4	Com_44_neg	Ajugol	C15H24O9	348.346	0.93	Terpenoids	7723	5839	11510	17760	13690	16770	10380	3067	14060	11310	24200	11850
52-90-4	Com_646_pos	L-cysteine	C3H7NO2S	121.16	0.88	Amino Acid And Derivatives	5581	18150	12180	11090	13170	8448	9379	11410	8409	15170	9012	9960
52899-07-7	Com_489_pos	Pro-Leu	C11H20N2O3	228.288	1.72	Amino Acid And Derivatives	4540000	1903000	7506000	2966000	2751000	3295000	6607000	5817000	6412000	6438000	4328000	4083000
528-53-0	Com_63_neg	Delphinidin chloride	C15H11ClO7	338.7	5.602	Anthocyanins	6093	4150	13910	3420	2510	4180	3485	4253	2952	6281	6815	6522
528-50-7	Com_1_neg	D-(+)-Cellobiose	C12H22O11	342.3	0.91	Carbohydrates And Its Derivatives	55710	52870	36860	153100	113000	61460	56890	49830	44760	73000	103400	74870
528-21-2	Com_789_pos	Gallacetophenone	C8H8O4	168.042	4.69	Ketones	46390	41080	42280	204700	151700	127000	71390	66070	50490	153200	164100	161900
526-99-8	Com_132_neg	D-Galactaric acid	C6H10O8	210.038	0.87	Carbohydrates And Its Derivatives	322900	377500	353600	437200	454400	443000	668000	480200	477900	421000	507300	554400
526-95-4	Com_204_neg	D-Gluconic acid	C6H12O7	196.155	0.91	Carbohydrates And Its Derivatives	2923000	2947000	2743000	44390000	30520000	42830000	8645000	6296000	7760000	53120000	54460000	49540000
526-91-0	Com_390_neg	D-Xylonic acid	C5H10O6	166.048	0.9	Organic Acid And Its Derivatives	1024000	1134000	1021000	3383000	2442000	5849000	1395000	1235000	1594000	4398000	5443000	7517000
526-55-6	Com_539_pos	Tryptophol	C10H11NO	161.2	7.656	Indoles and derivatives	23006	16602	23105	39330	33160	63240	33560	26180	28730	73950	82160	58620
526-07-8	Com_295_neg	sesamolin	C20H18O7	370.105	5.64	Organoheterocyclic compounds	2111	4828	4906	4946	16800	5518	4588	3708	3840	3474	5524	3950
52-52-8	Com_552_pos	Cycloleucine	C6H11NO2	129.157	0.84	Amino Acid And Derivatives	45750000	41410000	47950000	31790000	40680000	20340000	47730000	42290000	34300000	8385000	6790000	9291000
523-50-2	Com_495_pos	Isopsoralen	C11H6O3	186.16	7.927	Coumarins and derivatives	22978	20020	23203	17300	35800	16417	19427	8437	16438	11130	13060	14606
52012-29-0	Com_11_neg	Isoschaftoside	C26H28O14	564.499	6.03	Flavones and Flavonols	54760	72800	182900	84480	79320	85030	725700	671600	347100	219000	169300	200900
51938-32-0	Com_491_pos	Schaftoside	C26H28O14	564.492	6.074	Flavones and Flavonols	76570	91050	155800	97670	91500	96690	814700	612900	411300	228300	169100	208000
519-02-8	Com_827_pos	Matrine	C15H24N2O	248.36	4.329	Alkaloids and derivatives	3449	2553	2904	5539	3127	6262	5812	2117	2616	2502	7196	2365
518-34-3	Com_927_pos	(+)-Tetrandrine	C38H42N2O6	622.762	6.53	Alkaloids and derivatives	125800	158400	126600	98030	185900	29830	297700	289400	293800	74650	179200	34820
518-28-5	Com_832_pos	Podophyllotoxin	C22H22O8	414.412	11.55	Lignans	11400	13340	8444	17660	11120	11120	9221	10110	11040	12730	19700	14680
51-61-6	Com_788_pos	Dopamine	C8H11NO2	153.079	1.51	Phenols And Its Derivatives	19840	22740	15710	78740	18420	48240	58020	77470	140900	53030	107400	45980
516-06-3	Com_596_pos	Valine	C5H11NO2	117.146	1.09	Amino Acid And Derivatives	18720000	17690000	18830000	33540000	30910000	39240000	20570000	20820000	31500000	41100000	35560000	45260000
516-05-2	Com_173_neg	Methylmalonate	C4H6O4	118.09	1.938	Organic Acid And Its Derivatives	1443000	1569000	1182000	2738000	4807000	2014000	1638000	1851000	1762000	1689000	1965000	1923000
5147-00-2	Com_5_neg	O-Acetylserine	C5H9NO4	147.13	1.056	Amino Acid And Derivatives	38860	31770	24640	22500	19210	28270	46590	53640	34260	31900	36200	25760
51-45-6	Com_561_pos	Histamine	C5H9N3	111.145	1.04	Amines	20240000	15180000	13490000	6763000	10850000	2740000	13090000	13820000	14090000	5486000	7198000	2873000
5142-22-3	Com_1036_pos	1-Methyladenine	C6H7N5	149.153	1.05	Purines and purine derivatives	137500	257800	170600	179700	119900	133000	156400	224100	138500	154900	123500	132000
514-10-3	Com_538_pos	Abietic Acid	C20H30O2	302.45	14.89	Terpenoids	5440	4534	7300	6956	18210	7245	5407	3545	10710	12320	5460	18560
51-35-4	Com_643_pos	L-Hydroxyproline	C5H9NO3	131.13	0.88	Amino Acid And Derivatives	228400	217700	211100	273600	248500	294200	272500	253700	281000	238300	196800	250000
512-69-6	Com_225_neg	Raffinose	C18H32O16	504.437	1.009	Carbohydrates And Its Derivatives	42240	21030	20890	130700	47310	94920	29910	38110	37510	70910	82160	96680
512-06-1	Com_895_pos	Yamogenin	C27H42O3	414.621	0.9	Steroids and steroid derivatives	18020	25190	22620	23030	17962	21420	9245	9858	16590	13550	18080	4955
512-04-9	Com_660_pos	Diosgenin	C27H42O3	414.621	11.39	Terpene	32950000	35780000	35250000	27800000	32860000	29640000	25880000	27300000	31210000	26430000	31920000	22690000
511-37-5	Com_790_pos	Gamma-Solanine	C33H53NO6	559.387	15.65	Alkaloids and derivatives	947100	1008000	960500	1084000	1057000	1085000	973100	954700	897600	1022000	1105000	1151000
5106-98-9	Com_294_neg	4-Chloro-2-hydroxybenzoic acid, 4-chloro salicylic acid	C7H5ClO3	172.57	9.167	Benzoic acids and derivatives	136900	155100	117200	434200	358700	220200	295100	301500	410600	476700	595500	274600
50-99-7	Com_228_neg	D-Glucose	C6H12O6	180.156	0.94	Carbohydrates And Its Derivatives	129700	132000	154600	126800	133800	95820	191000	172000	206400	134000	112100	78550
50-89-5	Com_329_neg	Thymidine	C10H14N2O5	242.23	4.289	Nucleotide And Its Derivates	121200	132900	147200	114400	146400	108500	203900	162900	283800	168700	211400	135100
50-81-7	Com_333_neg	Vitamin C	C6H8O6	176.12	1.03	Vitamins	25150	25140	22380	34290	31980	65280	34590	28420	43420	42390	56940	54500
50-70-4	Com_974_pos	D-Sorbitol	C6H14O6	182.172	0.89	Sugar Alcohols	51032	60625	56379	214600	197500	569600	79457	78051	75795	405500	209800	270400
50-69-1	Com_250_neg	D-Ribose	C5H10O5	150.13	0.92	Carbohydrates And Its Derivatives	93430	85600	91120	52630	45220	56970	92610	81820	91160	70020	61430	48220
506-12-7	Com_352_neg	Heptadecanoic acid	C17H34O2	270.256	10.53	Fatty Acyls	35750000	36160000	34050000	36880000	35040000	35650000	35260000	33420000	35720000	35930000	35570000	36140000
505-54-4	Com_232_neg	Hexadecanedioic acid	C16H30O4	286.41	11.908	Fatty Acyls	45120	52140	43110	120200	88010	174900	56110	42680	46700	122900	121100	122000
505-52-2	Com_235_neg	1,11-Undecanedicarboxylic acid	C13H24O4	244.33	10.093	Organic Acid And Its Derivatives	134500	117000	167800	246200	172300	175800	260100	218700	199800	185500	229000	212700
505-48-6	Com_108_neg	Octanedioic acid	C8H14O4	174.19	6.649	Organic Acid And Its Derivatives	112700	111700	101400	172000	129600	134200	102900	113600	113400	201300	218200	175400
501-98-4	Com_226_neg	p-Coumaric Acid	C9H8O3	164.16	6.549	Cinnamic acids and derivatives	1199000	1939000	2082000	7206000	6691000	2303000	2925000	2817000	418500	6131000	6315000	1873000
501-52-0	Com_284_neg	3-Phenylpropanoic acid	C9H10O2	150.174	0.7	Cinnamic acids and derivatives	319100	286500	250000	309600	283400	261300	298800	279000	309200	278700	258700	220300
50-14-6	Com_892_pos	Vitamin D2	C28H44O	396.648	1.05	Vitamins	14815	14972	13920	19780	28290	19140	12510	11150	4973	18458	21000	13490
501-13-3	Com_770_pos	Feruloylputrescine	C14H20N2O3	264.1	5.04	Cinnamic acids and derivatives	6273000	10420000	27620000	21870000	31680000	13660000	13800000	8336000	2500000	11560000	17710000	10680000
500-99-2	Com_231_neg	3,5-Dimethoxyphenol	C8H10O3	154.16	7.742	Phenols And Its Derivatives	9271	19980	14530	5892	5332	3742	22180	23770	12180	8690	6358	3034
5006-66-6	Com_972_pos	6-Hydroxynicotinic acid	C6H5NO3	139.11	2.908	Pyridines and derivatives	114700	195100	190900	540600	255500	853900	304900	183300	361900	852400	1053000	1075000
500-05-0	Com_765_pos	Coumalic acid	C6H4O4	140.094	0.72	Organic Acid And Its Derivatives	82990	88180	64440	40980	54006	44834	80000	69110	84490	43060	39930	44686
4998-57-6	Com_505_pos	Histidine	C6H9N3O2	155.15	0.81	Amino Acid And Derivatives	3940000	3563000	3129000	6462000	4704000	7066000	5074000	3625000	4663000	6237000	6357000	7542000
499-75-2	Com_174_neg	Carvacrol	C10H14O	150.22	1.467	Terpenoids	23470	31740	31880	16960	18144	5719	65460	52500	54640	19687	24000	22078
499-40-1	Com_508_pos	Isomaltose	C12H22O11	342.297	0.9	Carbohydrates And Its Derivatives	37840	31060	18890	52700	58990	21930	49580	28130	31220	28840	17150	29900
499-30-9	Com_671_pos	2-Phenylethyl glucosinolate	C15H21NO9S2	423.459	5.41	Carbohydrates And Its Derivatives	25620	18300	21060	13410	45420	13410	21090	19820	5448	19750	17510	12820
498-45-3	Com_889_pos	Scopine	C8H13NO2	155.19	0.87	Organoheterocyclic compounds	119300	178100	156800	67970	106600	38280	131200	99440	107200	40100	48910	46370
498-23-7	Com_149_neg	Citraconic acid	C5H6O4	130.099	1.56	Fatty Acyls	241900	552000	381800	2698000	2496000	2349000	736100	700400	858400	2334000	2087000	1238000
498-07-7	Com_10_neg	1,6-Anhydro-beta-D-Glucopyranose	C6H10O5	162.141	2.3	Carbohydrates And Its Derivatives	4292	4225	6035	6099	6335	8347	4580	6126	3779	5534	7972	8210
497-76-7	Com_166_neg	Arbutin	C12H16O7	272.25	2.32	Carbohydrates And Its Derivatives	6828	5361	8091	52520	58670	34890	13900	10840	4116	42790	48290	27170
496-65-1	Com_391_neg	Pantetheine	C11H22N2O4S	278.13	5.84	Vitamins	15580	16270	15240	19360	56000	17370	41070	30880	33620	41710	58750	16700
49601-06-1	Com_139_neg	(2S)-2-Isopropylmalate	C7H12O5	176.068	5.52	Organic Acid And Its Derivatives	3799	6339	6514	26320	12230	23050	8785	11940	9191	18120	27880	32100
494-56-4	Com_138_neg	Ayapin	C11H8O3	188.041	7.3	Coumarins and derivatives	3462000	3654000	2638000	4684000	4473000	3132000	4071000	4273000	4395000	5852000	5856000	4130000
492-62-6	Com_183_neg	alpha-D-Glucose	C6H12O6	180.16	0.912	Carbohydrates And Its Derivatives	189900	190400	231400	443800	292500	226900	278300	212900	193300	225900	220600	262000
492-27-3	Com_882_pos	Kynurenic acid	C10H7NO3	189.17	5.296	Quinolines and derivatives	7961	5279	11480	33860	29020	37280	6101	5876	6509	36080	40910	31070
490-79-9	Com_398_neg	2,5-Dihydroxybenzoic acid	C7H6O4	154.12	5.44	Benzoic acids and derivatives	2661	22481	12650	43580	35630	64300	8564	4948	6133	183800	233400	218800
488-82-4	Com_969_pos	D-Arabitol	C5H12O5	152.15	0.926	Sugar Alcohols	17620000	15840000	21040000	10370000	11850000	10520000	22980000	16040000	20610000	12540000	13710000	11950000
488-81-3	Com_130_neg	Ribitol	C5H12O5	152.15	0.927	Sugar Alcohols	120500	113000	140300	159700	179500	262000	250700	163500	137700	178600	191100	159400
488-69-7	Com_394_neg	D-Fructose 1,6-bisphosphate	C6H14O12P2	340.116	0.88	Sugar Acids And Its Derivatives	641200	599700	825100	768500	832300	598400	818800	798300	852900	724900	768400	670800
487-89-8	Com_798_pos	Indole-3-Carboxaldehyde	C9H7NO	145.158	7.33	Indoles and derivatives	283100	276200	159000	241100	179200	207700	622300	557000	1599000	200900	316200	691200
487-52-5	Com_50_neg	Butein	C15H12O5	272.069	0.95	Chalcones and dihydrochalcones	8898	18080	17470	14370	22678	15540	34650	31250	48390	10350	13330	12370
486-70-4	Com_1063_pos	lupinine	C10H19NO	169.267	1.54	Alkaloids and derivatives	71550	109500	78860	38240	47020	31440	131700	53140	59610	19590	53800	43840
4836-52-6	Com_584_pos	Histidinol	C6H11N3O	141.1	0.72	Amines	746000	831000	902000	540900	635000	411300	552500	635500	682700	556300	517700	501600
480-40-0	Com_389_neg	Chrysin	C15H10O4	254.24	1.284	Flavones and Flavonols	3411	3151	2575	4847	3713	4730	2849	3655	4392	4775	3842	4274
477336-75-7	Com_34_neg	Ophiopogonanone C	C19H16O7	356.332	5.38	Flavonoids	2651	2086	2380	11920	5977	6822	4770	2347	2022	13810	8386	5025
476-32-4	Com_1011_pos	Chelidonine	C20H19NO5	353.369	7.14	Alkaloids and derivatives	13698	10944	12263	26200	22970	43450	11980	6669	2887	29070	20040	38410
4761-34-6	Com_938_pos	N-Hydroxyl-tryptamine	C10H12N2O	176.215	0.88	Amino Acid And Derivatives	82310	105600	117000	228000	181100	263800	103800	57720	71660	201800	238200	300400
475-80-9	Com_1008_pos	Aristolochic acid B	C16H9NO6	311.251	7.77	Organic Acid And Its Derivatives	37320	45650	31920	33720	20750	15300	21810	25865	24164	19940	12830	11550
474-08-8	Com_792_pos	Demissidine	C27H45NO	399.35	11.06	Alkaloids and derivatives	1766000	1408000	1693000	1489000	1229000	1171000	1394000	929700	1352000	1230000	764200	1242000
472-15-1	Com_172_neg	Betulinic acid	C30H48O3	456.7	14.842	Terpenoids	10410	10050	9397	26330	16360	58210	57560	24000	30320	18580	34600	37770
471-53-4	Com_277_neg	Enoxolone	C30H46O4	470.68	13.62	Terpenoids	2555	4317	6124	1826	3826	1919	20490	11880	12770	6805	6635	7204
471-29-4	Com_1000_pos	Methylguanidine	C2H7N3	73.0971	0.84	Amines	100500	151000	149700	183900	186100	168100	127600	139800	133400	140000	152100	145200
470-55-3	Com_257_neg	Stachyose	C24H42O21	666.578	0.93	Carbohydrates And Its Derivatives	5429	3339	3710	5868	6290	21020	3784	10080	4586	10810	8351	21270
467-55-0	Com_831_pos	Hecogenin	C27H42O4	430.628	6.08	Flavonoids	9581	5859	4823	18670	11960	9822	9035	11360	11420	10420	8195	7495
46495-39-0	Com_1015_pos	D-Myo-inositol 4-monophosohate	C6H13O9P	260.136	0.92	Organic Acid And Its Derivatives	1813000	1830000	1599000	992200	750700	414700	1108000	1451000	931800	434200	384300	1352000
464-45-9	Com_910_pos	(-)-Borneol	C10H18O	154.249	1.06	Terpenoids	84660	90630	72080	60240	62560	39550	57480	80650	58820	64130	92230	64510
464196-55-2	Com_403_neg	Licoagroside D	C22H24O10	448.426	11.44	Alcohols and polyols	163700	83280	93110	9658	32960	36010	37460	15960	38150	3672	10742	12689
463-40-1	Com_1049_pos	Alpha-Linolenic acid	C18H30O2	278.435	12.64	Fatty Acyls	8366000	9307000	4847000	17100000	14330000	11600000	10520000	12250000	9920000	16270000	19010000	11530000
462-94-2	Com_475_pos	1,5-Diaminopentane	C5H14N2	102.116	0.83	Amines	151900	173600	145200	869500	759100	500800	161200	143400	194000	928400	859100	754100
462-88-4	Com_137_neg	3-Ureidopropionate	C4H8N2O3	132.053	0.82	Organic Acid And Its Derivatives	308900	390700	333900	90630	90300	31520	345100	344600	263300	8687	10780	9732
454-29-5	Com_1047_pos	Homocysteine	C4H9NO2S	135.185	0.84	Amino Acid And Derivatives	25700	21720	16540	51200	47290	47530	32113	22024	25730	14350	55000	29190
454-28-4	Com_550_pos	D-Homocysteine	C4H9NO2S	135.185	1.86	Amino Acid And Derivatives	284300	224300	231300	497800	510700	277900	283600	318100	129700	353500	423000	170800
4542-23-8	Com_956_pos	N6-Succinyl Adenosine	C14H17N5O8	383.313	4.54	Nucleotide And Its Derivates	500700	561300	545300	2564000	2280000	4984000	881200	679500	760900	2644000	2589000	3072000
45261-96-9	Com_136_neg	3-Hydroxyoctadecanoic Acid	C18H36O3	300.267	13.6	Fatty Acyls	860000	903100	956000	971200	1099000	941700	927800	958700	925300	821400	839500	790400
45159-34-0	Com_8_neg	Boc-beta-cyano-L-alanine	C9H14N2O4	214.219	1.87	Amino Acid And Derivatives	2474	1202	2153	1688	2552	1906	922	1817	3098	2566	3926	2102
4484-88-2	Com_12_neg	Trehalose 6-phosphate	C12H23O14P	422.276	0.96	Carbohydrates And Its Derivatives	166400	80760	126300	435800	195200	411800	110100	190600	181800	308400	246200	340100
447-05-2	Com_370_neg	Pyridoxine 5'-phosphate	C8H12NO6P	249.04	0.89	Vitamins	221400	154400	160900	92190	92280	156700	117900	175700	141000	144400	94910	213500
4433-40-3	Com_354_neg	5-Hydroxymethyluracil	C5H6N2O3	142.113	0.96	Pyrimidines and pyrimidine derivatives	163800	118600	141800	108300	124600	90440	77850	102700	77930	125200	113000	104700
4429-63-4	Com_928_pos	Tabersonine	C21H24N2O2	336.427	7.828	Alkaloids and derivatives	10186	12554	9539	8013	18250	8141	10295	4480	5605	6520	13570	12910
4338-48-1	Com_791_pos	N6-(2-Hydroxyethyl)adenosine	C12H17N5O5	311.123	4.7	Nucleotide And Its Derivates	4741000	4555000	3310000	1541000	1936000	1248000	4764000	4245000	5093000	2031000	2383000	1796000
4338-47-0	Com_85_neg	Kinetin 9-riboside	C15H17N5O5	347.326	1.03	Anthocyanins	21830	9343	12350	33970	28820	54650	31360	35040	39460	44020	41530	71640
4300-28-1	Com_135_neg	Ribose 5-phosphate	C5H11O8P	230.02	0.84	Carbohydrates And Its Derivatives	98620	117400	65430	141300	98240	211600	100900	168400	140400	106000	101500	199700
4298-08-02	Com_842_pos	trans-3-Hydroxy-L-proline	C5H9NO3	131.13	2.14	Amino Acid And Derivatives	3373000	4080000	3096000	7515000	6226000	6579000	5159000	3928000	7378000	9053000	9798000	10780000
4252-82-8	Com_793_pos	N-Methyl-Trans-4-Hydroxy-L-Proline	C6H11NO3	145.074	0.91	Amino acids and derivatives	373500	437700	331200	242300	230500	217000	168500	101000	120100	207100	134500	275300
4212-65-1	Com_348_neg	D-Xylulose 5-phosphate	C5H11O8P	230.11	0.9	Pentose phosphates	322900	357300	257800	679300	378600	966700	231700	311500	354300	398300	360300	772000
4208-67-7	Com_799_pos	dUDP	C9H14N2O11P2	388.162	7.17	Nucleotide And Its Derivates	25030	22060	27050	34990	50910	14820	46120	40430	80140	14650	21930	14100
4206-58-0	Com_847_pos	trans-3,5-Dimethoxy-4-hydroxycinnamaldehyde	C11H12O4	208.211	6.49	Phenols And Its Derivatives	185800	299800	374300	216800	247800	102200	297100	242200	153400	128300	164800	95720
41653-73-0	Com_134_neg	Koaburaside	C14H20O9	332.111	4.68	Phenolic acids	131100	168900	277400	461700	506200	528500	270400	190000	147800	507700	617000	515000
4154-44-3	Com_657_pos	14,15-Dehydrocrepenynic acid	C18H28O2	276.414	12.15	Fatty Acyls	1501000	1607000	773500	2605000	2200000	1639000	1604000	2584000	1760000	1881000	2041000	1262000
41468-25-1	Com_247_neg	Pyridoxal 5-phosphate monohydrate	C8H12NO7P	265.16	1.7	Pyridines and derivatives	6974	12450	5692	58840	29650	75570	5862	14330	10740	67030	46320	62450
404-86-4	Com_774_pos	Capsaicin	C18H27NO3	305.41	11.071	Alkaloids and derivatives	6644	9432	7991	16695	18896	16208	18720	22310	29840	16377	17343	14932
4042-36-8	Com_1069_pos	D-Pyroglutamic acid	C5H7NO3	129.114	1.62	Amino Acid And Derivatives	1747000	1548000	1882000	3227000	2789190	2085000	8305000	5459000	5309000	2980760	2873560	2747287
4033-27-6	Com_177_neg	Dihydrofolic acid	C19H21N7O6	443.413	18.3	Organic Acid And Its Derivatives	12960	13400	11340	11540	10980	13080	11340	14000	12510	11830	13920	13770
4023-65-8	Com_999_pos	trans-Aconitic acid	C6H6O6	174.016	10.95	Organic Acid And Its Derivatives	84260	56220	65600	29400	28530	56630	56410	61190	41100	26260	33540	19110
39537-23-0	Com_328_neg	Ala-Gln	C8H15N3O4	217.22	0.85	Amino Acid And Derivatives	71760	111800	99870	112400	165600	249800	126100	116100	161000	172900	172900	290500
39432-56-9	Com_840_pos	Eleutheroside E	C34H46O18	742.718	6.19	Lignans	7372	5529	5335	7289	2602	2600	9165	5673	5135	4541	9130	4357
3929-61-1	Com_874_pos	Glu-Glu	C10H14N2O7	276.243	0.99	Amino Acid And Derivatives	73800	73300	73380	73130	63530	48900	66440	66310	139100	119900	126500	91610
392-12-1	Com_87_neg	Indole-3-pyruvate	C11H9NO3	203.194	4.45	Indoles and derivatives	5543	5207	6754	5158	6001	1827	6242	6566	4850	4260	4669	4623
39011-90-0	Com_1001_pos	Albiflorin	C23H28O11	480.462	6.176	Terpenoids	12940	9500	17710	19440	21490	13317	15330	7816	12342	7011	10130	11750
38953-85-4	Com_583_pos	Apigenin C-glucoside	C21H20O10	432.113	6.46	Flavonoids	8075	21700	25730	25010	26870	21680	54550	46280	36430	24810	7540	41290
38950-94-6	Com_947_pos	4'-O-Glucosylvitexin	C27H30O15	594.518	6.28	Flavonoids	31430	55200	107300	35340	22170	28670	339300	201300	133600	66780	55260	59940
3868-31-3	Com_1022_pos	8-Hydroxyguanosine	C10H13N5O6	299.24	3.09	Nucleotide And Its Derivates	32830	23090	20100	765700	943200	712500	220300	115100	179800	1510000	3164000	642200
38099-82-0	Com_213_neg	D-Fructose-1,6-biphosphate	C6H14O12P2	339.996	0.91	Carbohydrates And Its Derivatives	572100	571900	691400	664200	691500	500800	584000	661100	730800	590300	661400	573000
3775-73-3	Com_485_pos	R-Aminobutyrate	C4H9NO2	103.12	0.91	Organic Acid And Its Derivatives	2668000	3301000	2960000	3358000	3812000	6459000	3659000	2860000	3070000	5283000	4066000	5668000
3736-77-4	Com_468_pos	2,2'-Cyclouridine	C9H10N2O5	226.186	1.01	Pyrimidines and pyrimidine derivatives	73930	280900	202300	133500	120600	142400	105001	131700	116400	106400	75480	107900
372-75-8	Com_694_pos	L-Citrulline	C6H13N3O3	175.19	0.89	Amino Acid And Derivatives	125000	137900	151700	2909000	2635000	3274000	315300	250700	180900	3515000	3590000	4566000
3690-05-09	Com_151_neg	P-Coumaryl Alcohol	C9H10O2	150.174	1.04	Phenylpropanoids and polyketides	66360	55690	53280	51440	28270	35920	25950	50830	46190	46690	34590	32170
3681-93-4	Com_358_neg	Vitexin	C21H20O10	432.38	6.559	Flavones and Flavonols	3334	3398	11230	3308	11067	13607	38410	24540	14540	5131	9218	7646
368-16-1	Com_426_neg	3-N-Methyl-L-histidine	C7H11N3O2	169.181	0.85	Amino Acid And Derivatives	24650	25180	36680	38470	52720	65970	44020	33790	33290	66480	66680	68490
36191-03-4	Com_833_pos	Pratensein-7-O-glucoside	C22H22O11	462.41	6.86	Isoflavonoids	7188	28650	31700	10450	22980	7558	100200	67440	9115	60130	33540	42770
3616-06-06	Com_16_neg	UDP-D-xylose	C14H22N2O16P2	536.044	0.9	Nucleotide And Its Derivates	19750	21600	22110	152000	90650	291000	19890	16490	25890	239100	165900	320500
3615-55-2	Com_198_neg	D-Ribose 5-phosphate	C5H11O8P	230.11	0.89	Pentose phosphates	139000	160600	112200	370600	189300	495000	122300	134800	161300	183200	187900	366800
35973-18-3	Com_668_pos	4-Hydroxy-6-methylquinoline-3-carboxylic acid	C11H9NO3	203.194	13.14	Quinolines and derivatives	32300	36850	37370	9813	17890	19470	26030	24800	17340	16890	22720	16620
35890-39-2	Com_14_neg	6-Sialyllactose	C23H39NO19	633.551	0.73	Carbohydrates And Its Derivatives	144700	144500	162300	126500	145500	92960	159900	131500	134100	141800	125000	94800
3588-17-8	Com_42_neg	Trans,Trans-Muconic Acid	C6H6O4	142.109	0.99	Fatty Acyls	27850	44390	25740	34090	20640	27150	63080	58300	36100	51850	43860	43760
358-72-5	Com_338_neg	gamma,gamma-Dimethylallyl pyrophosphate	C5H12O7P2	246.092	0.95	Prenol lipids	1230000	1120000	1210000	3387000	3366000	5948000	1253000	1477000	1670000	4044000	3170000	7376000
3573-50-0	Com_25_neg	2-deoxyglucose-6-phosphate	C6H13O8P	244.136	0.98	Nucleotide And Its Derivates	101100	78760	99350	123500	140000	63620	209900	258600	151900	28280	48030	48030
3572-66-5	Com_144_neg	Jasmonic acid	C12H18O3	210.27	8.98	Phytohormones	884100	585900	293300	726400	627500	422200	603100	656300	664300	759000	777700	447000
35589-21-0	Com_647_pos	Isohyperoside	C21H20O12	464.095	5.91	Flavones and Flavonols	397700	322900	249200	400400	280600	179000	398000	355300	322200	297800	269800	205200
352-97-6	Com_436_neg	Guanidineacetic acid	C3H7N3O2	117.054	1.13	Amino Acid And Derivatives	32620	45160	29620	118700	125500	209000	105500	47930	94040	197300	208600	185400
351-50-8	Com_202_neg	D-Histidine	C6H9N3O2	155.155	0.81	Amino Acid And Derivatives	169900	198900	142400	357800	298800	360200	250600	210700	225400	380900	445400	492400
3493-12-07	Com_878_pos	VitaMin U	C6H14ClNO2S	199.7	0.75	Vitamins	1133000	868200	795300	2257000	1581000	724400	1501000	1082000	1238000	819300	1169000	955200
3471-31-6	Com_1075_pos	5-Methoxyindoleacetic acid	C11H11NO3	205.21	4.87	Indoles and derivatives	135200	176600	156700	470900	335000	232800	134300	85750	40340	315500	436500	261000
34620-76-3	Com_58_neg	Maltopentaose	C30H52O26	828.726	0.99	Carbohydrates And Its Derivatives	2932	3843	5854	4576	6856	13860	9170	8190	5468	13780	12550	20410
34612-38-9	Com_61_neg	Maltotetraose	C24H42O21	666.578	0.996	Carbohydrates And Its Derivatives	49700	36080	30350	78770	61090	67990	41900	87340	42950	52660	74910	55480
34522-32-2	Com_1033_pos	D-(+)-Octopine	C9H18N4O4	246.264	0.73	Amino Acid And Derivatives	38980	35350	45770	33570	23910	5120	17870	28200	28990	29570	20030	13760
34450-15-2	Com_565_pos	N8-Acetylspermidine	C9H23Cl2N3O	260.204	1.06	Organic Acid And Its Derivatives	70340	51630	58750	153700	107400	134200	40570	40220	54860	125200	67750	106500
34441-14-0	Com_993_pos	Nicotianamine	C12H21N3O6	303.312	0.86	Amino Acid And Derivatives	2927000	2362000	2179000	3769000	4431000	2003000	2470000	3299000	2649000	2611000	2729000	2253000
3443-82-1	Com_648_pos	2-Linoleoylglycerol	C21H38O4	354.277	0.69	Glycerolipids	17360	24260	22670	13530	26440	5826	20530	19100	21780	21780	6937	5442
344-25-2	Com_644_pos	D-Proline	C5H9NO2	115.13	0.967	Amino Acid And Derivatives	22300000	21930000	14820000	48190000	32540000	33650000	27510000	20760000	30990000	46600000	48480000	47950000
34420-19-4	Com_229_neg	Lathyrol	C20H30O4	334.45	11.17	Terpenoids	21490	19510	10670	18140	12590	12000	15800	17680	14630	20080	17850	10140
34393-59-4	Com_1034_pos	Cytidine 5'-diphosphate	C9H14N3NaO10P2	409.159	5.89	Nucleotide And Its Derivates	10602	4501	11340	7430	23200	8119	11460	9074	12945	14580	3945	10144
3416-24-8	Com_852_pos	Glucosamine	C6H13NO5	179.173	0.793	Carbohydrates And Its Derivatives	33750	24740	32800	107933	64030	102700	77920	26600	46430	181400	129600	129100
33964-75-9	Com_364_neg	13-HPODE	C18H32O4	312.1	11.45	Fatty Acyls	1716000	1759000	1367000	3283000	3511000	1821000	2589000	2812000	3444000	4100000	4199000	2637000
3393-18-8	Com_649_pos	2'-Deoxyinosine 5'-phosphate	C10H13N4O7P	332.052	1.71	Nucleotide And Its Derivates	34730	26620	31420	45830	77640	86600	79000	48610	30770	63520	59650	75380
338-69-2	Com_777_pos	Alanine	C3H7NO2	89.094	0.86	Amino Acid And Derivatives	662300	706500	666800	1528000	1242000	1937000	741000	540700	659400	1396000	1383000	1540000
3373-53-3	Com_959_pos	2-Hydroxy-6-Aminopurine	C5H5N5O	151.126	2.76	Purines and purine derivatives	21310000	16290000	14310000	9657000	11820000	5281000	20870000	21280000	24360000	10950000	11480000	7636000
334-48-5	Com_126_neg	Capric acid	C10H20O2	172.265	2.16	Fatty Acyls	131800	103600	105600	1042000	1026000	1321000	303100	307300	666700	791900	1306000	1525000
33404-34-1	Com_219_neg	Cellotriose	C18H32O16	504.437	1.02	Carbohydrates And Its Derivatives	107800	88530	38640	116700	98180	100600	75480	119500	116300	126200	92080	86770
332-80-9	Com_606_pos	1-Methylhistidine	C7H11N3O2	169.18	0.84	Amino Acid And Derivatives	410500	386300	416500	395100	440300	346800	416700	301500	492200	416700	400800	410800
3321-03-07	Com_502_pos	Gly-Phe	C11H14N2O3	222.24	4.88	Amino Acid And Derivatives	1160000	1308000	943400	1987000	2142000	1217000	2030000	1155000	933200	2171000	2547000	2246000
33171-05-0	Com_442_neg	Bisdemethoxycurcumin	C19H16O4	308.328	6.53	Phenylpropanoids and polyketides	8445	10470	9636	14760	11140	12650	13740	7057	16210	15050	23380	12360
33130-03-9	Com_45_neg	trans-2,3,4-Trimethoxycinnamic Acid	C12H14O5	238.237	2.65	Cinnamic acids and derivatives	9597	8246	7270	4324	2022	7484	6571	4627	4402	6800	6462	22470
3303-34-2	Com_457_pos	L-Alanyl-L-leucine	C9H18N2O3	202.251	4.45	Amino Acid And Derivatives	4477000	4904000	3948000	3318000	4504000	1320000	5438000	3840000	5462000	3450000	3631000	3098000
328-50-7	Com_355_neg	alpha-Ketoglutaric acid	C5H6O5	146.098	0.87	Tca Cycle	163300	196500	174300	178300	178200	103900	365800	323000	188000	57500	178933	52500
328-42-7	Com_324_neg	Oxalacetic acid	C4H4O5	132.07	0.69	Organic Acid And Its Derivatives	523700	482500	569300	533900	543000	486700	525600	547800	653000	525500	521100	499700
328-39-2	Com_593_pos	DL-Leucine	C6H13NO2	131.173	2.3	Amino Acid And Derivatives	2500000	2997000	2483000	4470000	4207000	3408000	2697000	2180000	3467000	5084000	4947000	5302000
3268-49-3	Com_755_pos	Methional	C4H8OS	104.171	0.84	Carbonyl compounds	2498000	2669000	2365000	1902000	1659000	1609000	1854000	1702000	1665000	1314000	1415000	1281000
320-77-4	Com_86_neg	Isocitrate	C6H8O7	192.124	1.49	Organic Acid And Its Derivatives	6482000	9654000	7787000	62600000	56340000	55230000	16400000	13290000	16250000	47340000	47780000	44080000
3196-73-4	Com_678_pos	beta-Alanine methyl ester hydrochloride	C4H10ClNO2	139.58	0.98	Amino Acid And Derivatives	5755000	6213000	5629000	7411000	7864000	7476000	5963000	4907000	5070000	8301000	8134000	8450000
3184-35-8	Com_114_neg	2-Oxoadipic acid	C6H8O5	160.037	0.72	Organic Acid And Its Derivatives	1936000	1951000	1917000	1991000	1787000	1497000	1785000	1808000	1782000	1645000	1764000	1411000
317-34-0	Com_38_neg	Aminophylline	C16H24N10O4	420.43	5.013	Purines and purine derivatives	27470	32330	18710	37400	24940	18640	26800	43110	12260	26340	31360	36790
315-30-0	Com_501_pos	Allopurinol	C5H4N4O	136.111	2.69	Nucleotide And Its Derivates	4076000	4475000	5176000	5627000	6713000	4032000	4241000	3278000	3481000	4066000	3964000	3627000
314-50-1	Com_271_neg	Orotidine	C10H12N2O8	288.211	1	Nucleotide And Its Derivates	56870	47680	59670	56610	69730	65180	97200	62070	63720	57560	86220	47040
312-84-5	Com_729_pos	D-Serine	C3H7NO3	105.09	0.851	Amino Acid And Derivatives	5515000	6171000	5347000	7966000	8029000	6353000	5903000	5605000	5865000	5554000	5745000	6829000
312693-67-7	Com_987_pos	2'-Deoxyguanosine-5'-monophosphate	C10H14N5O7P	347.221	1.66	Nucleotide And Its Derivates	19014	18760	19646	48430	19020	45920	10340	18851	13400	29160	19980	33130
3106-60-3	Com_1071_pos	1-Methylnicotinamide	C7H9N2O+	137.159	2.68	Pyridines and derivatives	1251000	1325000	1573000	1946000	2141000	1451000	1341000	1028000	1205000	1398000	1480000	1452000
3105-95-1	Com_611_pos	L-Pipecolate	C6H11NO2	129.16	1.049	Amino Acid And Derivatives	444600	842500	273600	1771000	1022000	1698000	893350	701000	564700	1203000	1607000	1860000
3081-61-6	Com_697_pos	L-Theanine	C7H14N2O3	174.2	1.49	Amino Acid And Derivatives	232600	176400	269300	184400	209000	204500	191000	166100	131300	130300	164700	91290
3067-19-4	Com_194_neg	N-Acetylvaline	C7H13NO3	159.183	4.41	Amino Acid And Derivatives	8057	8446	6586	2001	1742	6641	6155	4476	2651	1503	3398	7746
306-60-5	Com_580_pos	Agmatine	C5H14N4	130.1	0.92	Amines	4465000	5524000	3043000	6680000	5379000	1804000	3947000	4437000	5415000	3247000	3592000	2175000
3061-90-3	Com_650_pos	L-Alanyl-L-Phenylalanine	C12H16N2O3	236.116	4.65	Amino acids and derivatives	288000	214100	172300	160900	177200	141100	141700	136200	227300	157500	151200	261000
3058-01-03	Com_6_neg	3-Methyladipic acid	C7H12O4	160.17	5.747	Fatty Acyls	383900	267900	190400	566100	432700	538800	813200	225800	592600	468000	672500	647200
30462-35-2	Com_168_neg	8-Gingerol	C43H32O20	868.702	1.13	Catechin derivatives	10850	12030	8084	12940	11760	11140	8358	9545	14640	14290	10890	7395
304-21-2	Com_91_neg	Harmaline	C13H14N2O	214.26	7.19	Alkaloids and derivatives	2357	4354	5891	29820	41180	16440	14180	15870	13860	28920	25550	10160
30344-00-4	Com_916_pos	SDMA	C8H18N4O2	202.25	0.913	Amino Acid And Derivatives	1367000	1521000	878500	2577000	1573000	1106000	1879000	1054000	1678000	1667000	1690000	1520000
303-38-8	Com_214_neg	2,3-Dihydroxybenzoic acid	C7H6O4	154.027	6.21	Benzoic acids and derivatives	363300	536700	566200	825500	707100	671800	801900	633600	549200	674400	942000	770200
303-07-1	Com_234_neg	2,6-Dihydroxybenzoic acid	C7H6O4	154.12	6.13	Benzoic acids and derivatives	1318000	1655000	1816000	2338000	2631000	2122000	2667000	2354000	2194000	2030000	2898000	2506000
302-84-1	Com_159_neg	2-Amino-3-hydroxypropionic acid	C3H7NO3	105.09	0.83	Amino Acid And Derivatives	387100	582000	364700	552200	452700	922700	567400	478900	462400	343300	313100	432600
3025-96-5	Com_844_pos	4-Acetamidobutyric Acid	C6H11NO3	145.156	1.03	Amino Acid And Derivatives	597100	432500	458900	606500	462500	519500	704700	639600	1482000	900400	662000	838600
301-02-0	Com_991_pos	Oleamide	C18H35NO	281.477	15.12	Fatty Acyls	158000000	155300000	138000000	160100000	185300000	185000000	161200000	156700000	166100000	139800000	116700000	142400000
301-00-8	Com_914_pos	Methyl linolenate	C19H32O2	292.46	16.057	Fatty Acyls	957800	887300	1119000	993400	1484000	1308000	1328000	1183000	1039000	1087000	699500	926600
300-85-6	Com_71_neg	3-Hydroxybutyrate	C4H8O3	104.104	1.13	Organic Acid And Its Derivatives	95160	116400	89680	385100	288800	323000	156700	133000	172200	458300	476300	449000
29908-03-0	Com_541_pos	Ademetionine	C15H22N6O5S	398.44	0.8	Amino Acid And Derivatives	80800	54610	51560	53030	36920	29160	66440	68600	48210	44070	45120	42900
29907-57-1	Com_21_neg	9,10,13-Trihydroxyoctadec-11-enoic acid	C18H34O5	330.241	9.12	Fatty Acyls	30290000	34070000	20440000	56000000	49210000	35870000	37420000	44370000	46100000	59640000	62460000	42790000
29884-49-9	Com_268_neg	E-3,4,5'-Trihydroxy-3'-glucopyranosylstilbene	C20H22O9	406.4	6.23	Phenylpropanoids and polyketides	6848	5921	6578	8854	4156	12440	2486	5949	4265	2510	8595	9094
29702-25-8	Com_240_neg	Isovitexin	C21H20O10	432.378	6.533	Flavones and Flavonols	8393	7682	8410	9408	6502	9338	49710	35250	8588	9711	8269	6477
2957-21-3	Com_70_neg	Sakuranetin	C16H14O5	286.279	1.01	Flavanones	140200	193100	225000	104900	87510	110400	238400	187900	180100	120300	148000	138200
2956-16-3	Com_124_neg	UDP-galactose	C15H22N2Na2O17P2	610.265	0.92	Nucleotide And Its Derivates	32770	66970	69730	799400	742000	2401000	89130	66950	54500	1353000	1067000	2072000
294-90-6	Com_603_pos	Cyclen	C8H20N4	172.27	0.71	Amines	25710000	22300000	22640000	9182000	8691000	5803000	9498000	11590000	16200000	12590000	14010000	11410000
2922-83-0	Com_881_pos	L-Kynurenine	C10H12N2O3	208.21	3.821	Carbonyl compounds	6741	15340	10500	88480	79450	126900	25190	18600	21280	128800	164100	153900
2922-56-7	Com_422_neg	S-Methylglutathione	C11H19N3O6S	321.1	1.12	Amino Acid And Derivatives	9462	16990	11840	21120	27990	28270	20210	15650	18850	26520	24510	23130
2922-42-1	Com_351_neg	3-Dehydroshikimic acid	C7H8O5	172.14	18.33	Organic Acid And Its Derivatives	36980	36190	37960	32870	35260	35850	38510	36390	39820	38650	38350	35100
2905-86-4	Com_48_neg	Ureidoisobutyric acid	C5H10N2O3	146.069	0.86	Organic Acid And Its Derivatives	6452	4398	4630	4414	5507	2412	5207	2602	2797	3215	5418	3703
29031-19-4	Com_632_pos	Glucosamine sulfate	C6H15NO9S	277.25	0.79	Carbohydrates And Its Derivatives	39640	46810	56304	135400	67580	88390	57270	109700	119500	145200	159000	106100
28905-12-6	Com_201_neg	D-Glucopyranose	C6H12O6	180.156	0.87	Carbohydrates And Its Derivatives	195400	169200	214200	227100	174300	134400	243100	177700	213000	166900	200500	109100
28757-27-9	Com_65_neg	Apigenin 5-O-glucoside	C21H20O10	432.38	6.68	Flavonoids	3930	8250	14390	11860	6072	2061	56960	57700	26510	17390	22390	15430
2835-06-05	Com_953_pos	2-Phenylglycine	C8H9NO2	151.163	2.78	Amino Acid And Derivatives	21290000	15790000	13760000	9459000	12430000	5827000	20370000	20110000	25560000	10540000	10960000	6473000
28319-77-9	Com_666_pos	sn-Glycero-3-phosphocholine	C8H20NO6P	257.22	0.91	Glycerophospholipids	1947000	2407000	3764000	3668000	4094000	6163000	2145000	1853000	2878000	3109000	3339000	5105000
28047-15-6	Com_762_pos	Phenylacetylglutamine	C13H16N2O4	264.277	0.94	Amino Acid And Derivatives	74070	111600	55840	62610	53300	47150	83950	73290	36790	61900	39120	59460
2800-34-2	Com_655_pos	10-Formyl-THF	C20H23N7O7	473.439	4.83	Organoheterocyclic compounds	3406000	3933000	4146000	2290000	2964000	3674000	5837000	3634000	4209000	2255000	3313000	2967000
2793-06-08	Com_116_neg	dADP	C10H15N5O9P2	411.202	0.75	Nucleotide And Its Derivates	47200	22060	31920	29670	28390	35780	29480	35220	28320	19990	21360	17880
27876-94-4	Com_167_neg	Crocetin	C20H24O4	328.408	8.79	Terpenoids	407200	426600	208400	1099000	674600	412500	439700	641000	726600	1165000	1139000	555500
2782-09-04	Com_22_neg	D-Arabinono-1,4-lactone	C5H8O5	148.037	1.48	Carbohydrates And Its Derivatives	33460	43730	42270	305600	221000	391000	75330	52950	99660	219500	228200	242300
27741-01-1	Com_383_neg	Geniposidic acid	C16H22O10	374.34	4.615	Terpenoids	2162	2517	2646	1565	3850	2383	2452	2079	2663	3950	3540	2927
27495-40-5	Com_733_pos	Protostemonine	C25H31NO6	417.495	0.65	Alkaloids and derivatives	23270	42070	52520	22820	41920	9257	28350	24840	21210	8881	21460	13650
27113-22-0	Com_514_pos	6-Paradol	C17H26O3	278.39	12.85	Benzene and substituted derivatives	1573000	1608000	809400	2572000	2547000	1949000	1936000	1889000	1763000	3249000	3027000	1706000
27025-41-8	Com_504_pos	glutathione disulfide	C20H32N6O12S2	612.631	1.81	Amino Acid And Derivatives	18870	7508	18560	89200	134300	121000	25270	31480	11100	42700	34460	36910
27013-91-8	Com_454_neg	alpha-Hederin	C41H66O12	750.96	10.735	Terpenoids	14860	12390	15470	14470	18130	10050	34830	14780	12670	12780	6144	6655
26782-71-8	Com_1039_pos	Leucine	C6H13NO2	131.175	2.1	Amino Acid And Derivatives	1898000	2300000	1766000	4190000	3343000	3669000	3010000	2282000	4152000	4663000	5484000	5890000
26764-41-0	Com_23_neg	Eicosenoic acid	C20H38O2	310.287	9.87	Fatty Acyls	25475	21670	19440	266500	262500	263700	45410	28231	26260	618100	464500	515700
2646-35-7	Com_128_neg	s7p	C7H13BaO10P	425.473	0.87	Carbohydrates And Its Derivatives	311100	360200	403600	296700	425500	383300	290400	334500	551900	239700	330700	297400
2623-91-8	Com_742_pos	D-2-Aminobutyric acid	C4H9NO2	103.12	0.947	Organic Acid And Its Derivatives	1827000	1636000	1696000	1478000	1413000	1470000	1607000	1462000	1432000	1412000	1348000	1390000
2601-90-3	Com_193_neg	N-Oleoyl Glycine	C20H37NO3	339.513	14.62	Organic Acid And Its Derivatives	3867	5302	4867	10390	7602	13510	6371	5462	7396	10880	12480	18840
2584-71-6	Com_145_neg	cis-4-Hydroxy-D-proline	C5H9NO3	131.13	2.26	Organic Acid And Its Derivatives	106200	112600	101500	231200	220600	201000	151300	121600	192700	294400	314200	324800
2577-40-4	Com_883_pos	Phe-Phe	C18H20N2O3	312.363	6.51	Amino Acid And Derivatives	209000	166900	134300	87920	101600	46770	132900	116000	139100	92540	95380	119200
2566-39-4	Com_945_pos	gamma-Glu-Leu	C11H20N2O5	260.287	5.17	Amino Acid And Derivatives	233000	285100	249900	1388000	795700	2545000	544800	352300	725300	1642000	1681000	2750000
2566-34-9	Com_524_pos	N-Methyl-a-aminoisobutyric acid	C5H11NO2	117.146	1.22	Amino Acid And Derivatives	7700000	9351000	7723000	20590000	14650000	17860000	13960000	8762000	14850000	18280000	22610000	21710000
25593-72-0	Com_566_pos	N1-Acetylspermine	C12H28N4O	244.377	0.88	Amines	319400	331100	221900	559600	511300	523900	292200	292800	491800	501900	580900	695800
25575-00-2	Com_824_pos	Octadeca-11E,13E,15Z-trienoic acid	C18H30O2	278.2	13.5	Fatty Acyls	6803000	6384000	6495000	4485000	3957000	3535000	4065000	4027000	3642000	2898000	2280000	2679000
2545-00-8	Com_251_neg	Afzelechin	C15H14O5	274.084	0.68	Flavonoids	762500	756900	872400	739500	699600	478900	713200	719800	792300	548100	689700	516900
2540-56-9	Com_18_neg	(9Z,11E)-Octadecadienoic acid	C18H32O2	280.24	4.33	Fatty Acyls	4938	3179	5478	4391	4797	2590	4733	3756	1891	5479	7215	2515
2538-87-6	Com_935_pos	p-Coumaraldehyde	C9H8O2	148.159	0.89	Phenylpropanoids and polyketides	95830	98770	135800	258800	127600	223900	45690	51850	82850	143400	140100	170200
2497-02-01	Com_957_pos	N-Acetyl-L-histidine	C8H11N3O3	197.191	1	Amino Acid And Derivatives	45450	34220	46520	185700	354500	389500	145100	108400	102400	367700	364700	370800
2491-18-1	Com_460_pos	L-Methionine Methyl Ester	C6H14ClNO2S	199.699	0.95	Amino Acid And Derivatives	826600	1011000	1008000	136200	187500	402100	854700	699500	639100	199800	196700	335200
2490-97-3	Com_379_neg	N alpha-Acetyl-L-glutamine	C7H12N2O4	188.08	7.4	Amino Acid And Derivatives	56390000	61850000	45030000	70510000	66370000	52310000	61310000	65560000	68880000	85990000	91180000	64150000
2475-56-1	Com_855_pos	Vanillactic acid	C10H12O5	212.199	9.2	Phenylpropanoids and polyketides	300300	354500	159000	422100	377500	223400	220500	296400	353100	428800	478900	264200
24699-16-9	Com_652_pos	Isomangiferin	C19H18O11	422.085	1.51	Xanthone	93870	80810	59980	695200	530700	591400	129400	110900	134500	441900	332600	244400
2457-80-9	Com_569_pos	5'-Deoxy-5'-(Methylthio)Adenosine	C11H15N5O3S	297.333	4.91	Nucleotide And Its Derivates	430900	561500	391500	429700	464300	682000	1234000	767100	1609000	601100	773200	971500
24404-49-7	Com_1013_pos	(+)-pinoresinol 4'-O-beta-D-glucopyranoside	C26H32O11	520.533	7.38	Lignans	6794	7445	6297	12230	11500	7146	7011	5234	4665	8570	11740	5075
2415-24-9	Com_419_neg	Catalpol	C15H22O10	362.333	4.55	Terpenoids	44600	35860	47440	41970	52690	70640	81380	49660	37320	40830	42190	47890
24034-73-9	Com_806_pos	Geranylgeraniol	C20H34O	290.483	5.47	Terpenoids	62680000	70550000	69980000	35610000	27660000	24450000	67410000	45170000	23360000	22580000	32110000	8916000
2387-71-5	Com_9_neg	L-Argininosuccinate	C10H18N4O6	290.273	5.41	Amino Acid And Derivatives	64300	90970	120700	52920	34750	36000	131800	62150	19450	25490	51760	7943
2373-31-1	Com_930_pos	6-Hydroxy-4-methylcoumarin	C10H8O3	176.169	7.104	Coumarins and derivatives	15840	24310	25930	61900	32500	37430	34284	29087	38605	51470	65000	42750
2370-61-8	Com_209_neg	DL-o-Tyrosine	C9H11NO3	181.189	1.81	Amino Acid And Derivatives	1503000	1325000	1690000	3445000	3025000	1738000	2080000	1941000	769800	2735000	3294000	1460000
23520-34-5	Com_653_pos	HBOA	C8H7NO3	165.042	4.15	Organoheterocyclic compounds	62340000	62050000	53240000	118100000	107100000	84910000	56970000	37800000	49990000	132600000	141100000	131700000
23445-11-6	Com_19_neg	1-O-Gentisoyl-D-glucoside	C13H16O9	316.079	4.56	Phenolic acids	46250	46140	132200	889100	874300	950700	347900	131900	124800	1024000	1057000	685200
2309-07-01	Com_440_neg	Ferulic acid methyl ester	C11H12O4	208.21	8.84	Cinnamic acids and derivatives	13390	8502	14560	36520	16930	11890	32190	41340	25140	27120	24630	18840
2306-22-1	Com_361_neg	Citramalate	C5H8O5	148	2.04	Organic Acid And Its Derivatives	18360	18820	18220	41080	47670	27130	26320	25020	24420	18680	15800	12160
2280-42-4	Com_549_pos	Dl-3-Hydroxynorvaline	C5H11NO3	133.146	0.85	Amino Acid And Derivatives	3839000	4452000	3777000	6970000	6351000	5598000	2854000	2699000	3053000	2315000	5723000	3005000
2280-01-05	Com_104_neg	Acetyl tryptophan	C13H14N2O3	246	6.78	Amino Acid And Derivatives	16990	16110	12560	44330	46760	46980	16190	9579	13890	40160	64510	37370
2255-14-3	Com_157_neg	alpha-D-Galactose 1-phosphate	C6H13O9P	260.136	0.87	Carbohydrates And Its Derivatives	1757000	1627000	1459000	1775000	1101000	1995000	1143000	1494000	1444000	1093000	1008000	1318000
22255-22-7	Com_494_pos	3,4',5-Trimethoxy-trans-stilbene	C17H18O3	270.32	12.825	Ethers	9943	7194	6543	6664	4350	5909	5209	5955	2788	2520	3922	2268
220805-22-1	Com_996_pos	NG,NG-Dimethyl-L-arginine	C8H20Cl2N4O2	202.254	0.93	Amino Acid And Derivatives	609000	623600	519400	1736000	1287000	889700	1196000	559100	696600	1206000	1807000	1065000
22059-21-8	Com_1044_pos	1-Aminocyclopropanecarboxylic acid	C4H7NO2	101.1	0.894	Phytohormones	1140000	1127000	1118000	1470000	1180000	1184000	1199000	834300	935700	948700	1016000	1139000
22047-25-2	Com_372_neg	2-Acetylpyrazine	C6H6N2O	122.12	7.4	Carbonyl compounds	201300	177200	194100	155100	154400	147800	208000	169000	199100	182500	191600	148000
218916-52-0	Com_1042_pos	Euphorbia factor L3	C31H38O7	522.629	14.39	Terpenoids	56660	64410	56270	58110	59340	65080	65400	69410	82650	53540	68920	78640
21820-51-9	Com_152_neg	O-Phospho-L-Tyrosine	C9H12NO6P	261.168	0.94	Amino Acid And Derivatives	8726	9022	7126	12620	16140	21540	5931	7570	5637	13860	7410	21020
21754-26-7	Com_654_pos	Cyclo(Tyr-Ala)	C12H14N2O3	234.1	0.97	Amino acids and derivatives	88790	95060	60550	196600	202200	88180	172900	102000	203200	218200	229700	182300
21637-25-2	Com_156_neg	Isotrifoliin	C21H20O12	464.096	6.59	Flavonoids	5215	6262	5932	6626	6414	6398	7104	8562	5817	5944	7373	6550
21453-71-4	Com_20_neg	Lirioresinol A	C22H26O8	418.162	6.96	Lignans	7487	2229	9534	11040	7224	21520	9347	2551	5321	7204	12950	9279
2140-79-6	Com_951_pos	2'-O-methyladenosine	C11H15N5O4	281.268	4.14	Nucleotide And Its Derivates	4510000	4322000	3463000	254400	253900	112900	5124000	3868000	5675000	146600	228600	83870
2140-67-2	Com_1070_pos	2-(Dimethylamino)Guanosine	C12H17N5O5	311.294	4.57	Nucleotide And Its Derivates	3996000	4694000	3005000	1288000	1703000	1137000	4475000	3996000	4483000	1863000	2171000	1751000
2140-65-0	Com_988_pos	1-Methylguanosine	C11H15N5O5	297.267	4.04	Nucleotide And Its Derivates	2502000	1990000	1812000	1107000	1107000	963800	2358000	2376000	2397000	1614000	1581000	1009000
2140-61-6	Com_970_pos	5-Methylcytidine	C10H15N3O5	257.24	1.036	Nucleotide And Its Derivates	768700	594300	532700	386300	555400	177700	761100	683400	847400	503700	409500	278500
21214-07-3	Com_919_pos	Inosine-5'-monophosphate	C10H13N4O8P	348.206	1.05	Nucleotide And Its Derivates	36099	24420	36900	164100	125200	271800	45370	25760	25240	174700	83060	268200
211238-60-7	Com_573_pos	9,17-Octadecadiene-12,14-diyne-1,11,16-triol	C18H26O3	290.397	13.78	Fatty Acyls	98580	78810	60370	270300	210200	124800	179100	177300	187700	312600	274400	244000
2102-58-1	Com_958_pos	(-)-trans-Carveol	C10H16O	152.233	0.73	Terpenoids	40640	31540	42340	36510	34080	31300	56200	74680	67150	35450	31830	14360
207671-46-3	Com_347_neg	D-Ribose 5-phophate	C5H11O8P	230.11	0.89	Organic Acid And Its Derivatives	436200	425700	417400	408200	301100	386000	303600	359400	362500	321200	350700	427200
20762-30-5	Com_29_neg	ADP-ribose	C15H23N5O14P2	591.315	1.05	Nucleotide And Its Derivates	58360	60230	89600	652400	589600	2043000	133700	138600	196800	1030000	1018000	1492000
20736-09-8	Com_313_neg	Saikosaponin A	C42H68O13	780.98	10.026	Terpenoids	5643	6023	11360	10870	9230	2472	17480	11700	10770	11170	7420	5857
207121-53-7	Com_716_pos	2'-Deoxycytidine	C9H13N3O4	227.217	1.18	Nucleotide And Its Derivates	1325000	3095000	1585000	923300	2322000	631300	2008000	1740000	3178000	1723000	1520000	783700
2068-83-9	Com_340_neg	beta-Hydroxyisobutyrate	C4H8O3	104.104	2.4	Organic Acid And Its Derivatives	6749	6150	3824	19180	20210	34430	11420	7822	14050	24590	29940	61960
2058-58-4	Com_664_pos	D-Asparagine	C4H8N2O3	132.118	0.96	Amino Acid And Derivatives	288900	278200	267100	284500	223400	196000	257500	267500	216400	219900	181700	198400
20479-58-7	Com_115_neg	Sorbitol 6-phosphate	C6H15O9P	262.045	0.86	Carbohydrates And Its Derivatives	130300	125200	134700	88930	87960	160700	103200	108900	105800	88950	74400	101000
2041-14-7	Com_715_pos	2-Aminoethylphosphonate	C2H8NO3P	125.064	6.47	Organic Acid And Its Derivatives	4338	6389	11404	16990	8395	10420	8823	7285	10490	5898	6074	4251
20312-37-2	Com_59_neg	D-2-Hydroxyisocaproate	C6H12O3	132.079	7.12	Fatty Acyls	5543	3258	2670	1612	4766	2957	5073	2715	5449	5052	4167	1783
20310-89-8	Com_150_neg	Saponarin	C27H30O15	594.518	6.27	Flavonoids	2022	4891	4737	2865	2757	3676	17790	15980	4271	4926	2858	2270
20196-89-8	Com_410_neg	Kaempferol 7-O-rhamnoside	C21H20O10	432.106	7.36	Flavones and Flavonols	2515	2072	4851	4172	2502	4004	5430	2532	1578	4178	4598	3275
2018-61-3	Com_195_neg	N-Acetylphenylalanine	C11H13NO3	207.226	6.82	Amino Acid And Derivatives	31270	45090	36380	97820	102200	100900	76400	53510	67940	83470	130300	70040
1986-81-8	Com_330_neg	Nicotinamide N-oxide	C6H6N2O2	138.12	18.288	Vitamins	127300	114600	173500	172300	176500	114200	139000	121300	125700	135100	124100	110600
197449-09-5	Com_698_pos	6-Deoxyfagomine	C6H13NO2	131.095	2.06	Alkaloids and derivatives	619300	720800	570400	1406000	1148000	1219000	925500	745300	1338000	1659000	1869000	2072000
19670-51-0	Com_795_pos	1-Monopalmitin	C19H38O4	330.503	11.26	Fatty Acyls	29800	28150	27070	27580	48230	28030	58130	34560	35870	29180	21070	26650
1963-21-9	Com_778_pos	Glycyl-L-valine	C7H14N2O3	174.2	2.077	Amino Acid And Derivatives	557300	692300	504400	1008000	947900	663100	1050000	739200	681200	1340000	1617000	1427000
1962-83-0	Com_245_neg	Allysine	C6H11NO3	145.074	1.11	Amino Acid And Derivatives	37260	25460	31700	73310	60660	46620	42000	39580	109400	49240	93280	50640
19625-17-3	Com_838_pos	Angelol A	C20H24O7	376.406	11.11	Coumarins and derivatives	233700	204500	226200	221100	180300	166800	149700	129300	156400	163400	98170	172500
1949-89-9	Com_986_pos	2-Deoxy-D-galactose	C6H12O5	164.156	0.69	Carbohydrates And Its Derivatives	34950000	32360000	34050000	29650000	28130000	18160000	27490000	27090000	32170000	23750000	26260000	19220000
1946-82-3	Com_522_pos	N2-Acetyl-L-lysine	C8H16N2O3	188.224	1.03	Amino Acid And Derivatives	163500000	152900000	150500000	136100000	126000000	92190000	131000000	119700000	135000000	105900000	117300000	90670000
19367-38-5	Com_47_neg	Methyl 4-hydroxycinnamate	C10H10O3	178.18	8.76	Phenylpropanoids	1298000	968600	1365000	2128000	1065000	704200	1238000	3439000	1760000	3206000	5135000	3720000
1927-31-7	Com_24_neg	dATP	C10H16N5O12P3	491.001	0.73	Nucleotide And Its Derivates	49180	43740	50050	42340	39700	31660	39410	33970	42820	34030	48940	34400
1927-25-9	Com_507_pos	Homoserine	C4H9NO3	119.119	0.9	Amino Acid And Derivatives	1523000	1586000	1617000	2432000	2022000	3371000	1586000	1382000	1909000	2521000	2556000	3292000
19253-88-4	Com_490_pos	Nε,Nε,Nε-trimethyllysine	C9H20N2O2	188.267	0.76	Amino Acid And Derivatives	860500	774700	742800	1517000	1184000	1098000	863100	676700	712200	1940000	1948000	1641000
19143-87-4	Com_291_neg	Gibberellin A20	C19H24O5	332.162	6.69	Phytohormones	6195	6873	3564	22890	6884	16020	7771	5633	2630	15050	25290	19320
19130-96-2	Com_585_pos	Deoxynojirimycin	C6H13NO4	163.173	0.73	Organoheterocyclic compounds	3811	6369	4296	5874	2692	6136	5342	6844	3994	6922	7558	6842
1912-33-0	Com_836_pos	Methyl indole-3-acetate	C11H11NO2	189.21	9.342	Phytohormones	50921	52445	50695	33580	40440	71910	56648	50459	6788	73220	80370	249400
19046-78-7	Com_49_neg	Adenylosuccinic acid	C14H18N5O11P	463.293	0.91	Organic Acid And Its Derivatives	5726	5654	14900	23430	17830	17220	21570	4791	21800	30390	19170	17360
18607-79-9	Com_661_pos	DIMBOA glucoside	C15H19NO10	374.108	4.26	Carbohydrates And Its Derivatives	1545000	1135000	1893000	1497000	2097000	3215000	2854000	1990000	1547000	1051000	1646000	1172000
18233-70-0	Com_562_pos	N-Acetylputrescine	C6H14N2O	130.188	0.75	Amino Acid And Derivatives	4855000	6024000	3777000	6820000	5596000	2167000	4272000	5479000	6100000	3729000	4039000	2334000
1811-31-0	Com_702_pos	N-Acetyl-D-galactosamine	C8H15NO6	221.09	1	Carbohydrates And Its Derivatives	242800	227100	201400	169600	205200	137700	247500	206300	215100	197200	157700	113700
18103-42-9	Com_701_pos	5,7-Dihydroxy-3',4',5'-trimethoxyflavone	C18H16O7	344.09	4.99	Flavonoids	43940	74860	63440	33570	29730	58930	45230	38250	53300	31180	31710	51060
180981-12-8	Com_863_pos	5-O-Caffeoylshikimic acid	C16H16O8	336.293	11.63	Cinnamic acids and derivatives	6080	17270	10080	25610	18560	19900	20900	19780	22440	20170	19540	18720
18059-10-4	Com_1012_pos	Peiminine	C27H43NO3	429.635	7.22	Alkaloids and derivatives	32610	29200	16250	32800	26420	19840	24140	33310	22890	23700	22310	17260
17720-18-2	Com_994_pos	Nicotinate ribonucleoside	C11H13NO6	255.224	1.04	Carbohydrates And Its Derivatives	583200	507300	323600	552200	582900	334300	390200	297000	390000	359100	427100	281500
17680-84-1	Com_929_pos	Homoplantaginin	C22H22O11	462.403	7.186	Flavonoids	22397	19880	15237	15170	7297	10944	68320	41120	19810	11290	53910	33690
17397-93-2	Com_680_pos	Tanshinone II B	C19H18O4	310.347	10.795	Quinones	609900	647400	479000	495100	420800	612500	1419000	1409000	1294000	856800	1095000	1192000
17334-58-6	Com_171_neg	Pelargonin chloride	C27H31ClO15	630.98	4.937	Anthocyanins	5756	5192	6300	9449	6538	5265	6393	4396	4350	7284	13360	5093
1731-92-6	Com_1030_pos	Methyl heptadecanoate	C18H36O2	284.477	15.09	Fatty Acyls	6791	5987	6103	7528	8200	10120	6763	7706	7148	5877	7009	6067
17210-42-3	Com_279_neg	2-Deoxyribose 1-Phosphate	C5H11O7P	214.11	1.01	Nucleotide And Its Derivates	38020	37400	57500	80420	69290	52060	40020	56920	19670	63600	67070	68190
17176-17-9	Com_487_pos	S-Adenosyl-methionine	C22H30N6O8S2	570.639	0.84	Nucleotide And Its Derivates	1770000	1204000	750400	784900	789600	491500	994200	1242000	820100	795600	607200	394900
17093-74-2	Com_543_pos	N-Acetylthreonine	C6H11NO4	161.069	1.73	Amino Acid And Derivatives	23080	9483	6864	30220	20150	14190	17330	11300	7468	29760	12100	16820
169736-93-0	Com_837_pos	Angelol K	C20H24O7	376.406	11.12	Coumarins and derivatives	928200	715500	872100	818100	674000	652100	623300	510700	571700	683700	476100	599300
1670-81-1	Com_292_neg	Indole-5-carboxylic acid	C9H7NO2	161.048	0.69	Indoles and derivatives	3269000	3083000	3551000	3168000	2926000	2286000	3126000	2987000	3130000	2785000	2735000	2365000
16526-56-0	Com_714_pos	2-Methyladenosine	C11H15N5O4	281.268	1.05	Nucleotide And Its Derivates	6471000	9284000	6250000	5204000	4611000	3479000	8173000	8693000	6393000	5613000	4392000	3733000
1637-71-4	Com_1051_pos	S-Sulfo-L-cysteine	C3H7NO5S2	201.221	0.98	Amino Acid And Derivatives	27520	33770	51210	32480	25630	22080	22720	23490	22430	24990	26100	20630
16305-75-2	Com_146_neg	Ala-trp	C14H17N3O3	275.303	0.9	Amino Acid And Derivatives	78520	87400	92980	327600	234500	202900	192700	158900	177000	164100	185400	143500
160568-14-9	Com_700_pos	Zarzissine	C5H5N5	135.054	1.83	Organoheterocyclic compounds	2465000	2219000	2357000	5263000	5097000	2161000	2702000	2306000	1057000	3245000	4177000	1696000
15839-70-0	Com_875_pos	GDP-L-fucose	C16H25N5O15P2	589.342	4.13	Nucleotide And Its Derivates	6538	5815	2786	4062	4766	4142	5209	3941	5063	6862	5702	6654
156-86-5	Com_119_neg	H-HoArg-OH	C7H16N4O2	188.23	0.807	Amino Acid And Derivatives	8804	6966	3785	21750	21330	56860	11340	10900	19970	23330	47000	54190
156706-47-7	Com_525_pos	N-Methyl-L-arginine hydrochloride	C7H17ClN4O2	224.688	0.95	Amino Acid And Derivatives	98600	156800	105600	79550	101400	96990	129800	61290	107500	75620	102800	96970
15667-21-7	Com_418_neg	D-Erythronolactone	C4H6O4	118.027	4.05	Lactones	18920	31480	21480	117100	72140	210100	50470	26980	36290	179200	221600	367300
155-84-0	Com_634_pos	N alpha-Acetyl-L-Arginine	C8H16N4O3	216.238	1.04	Amino Acid And Derivatives	27850	59070	40810	109000	125000	106600	107100	71490	87244	111400	103000	129100
1552-94-9	Com_376_neg	5-Phenyl-2,4-pentadienoic acid	C11H10O2	174.2	10.04	Benzene and substituted derivatives	10710	6161	3902	430700	518000	233000	56930	55970	27240	332500	395000	422400
15514-85-9	Com_385_neg	9S-Hydroxy-10E,12Z-octadecadienoic acid	C18H32O3	296.235	12.61	Fatty Acyls	2034000	2437000	1293000	4562000	3541000	3250000	2632000	3570000	2800000	3420000	3938000	2896000
154-58-5	Com_428_neg	1,5-Anhydro-D-glucitol	C6H12O5	164.069	1	Alcohols and polyols	5188	8126	11820	33880	22250	90860	21600	15990	24620	41550	43500	78150
151870-74-5	Com_84_neg	Kinsenoside	C10H16O8	264.229	3.93	Carbohydrates And Its Derivatives	2162	2423	1811	2464	3602	2455	1706	2057	2807	2510	2143	1331
15176-29-1	Com_616_pos	5-Ethyl-2'-deoxyuridine	C11H16N2O5	256.255	8.72	Nucleotide And Its Derivates	18760	17740	4248	21940	19540	11340	11550	7274	22870	20040	22410	18020
150943-96-7	Com_887_pos	Oryzalexin E	C20H32O2	304.467	1.42	Terpenoids	15400	31250	27690	66980	80680	85220	56050	21480	34690	58530	48840	57900
150-84-5	Com_512_pos	Citronellyl acetate	C12H22O2	198.3	11.795	Fatty Acyls	71230	49450	74440	24010	30020	30370	42990	36068	40500	36300	39490	48070
150-13-0	Com_764_pos	p-Aminobenzoate	C7H7NO2	137.136	4.45	Benzoic acids and derivatives	57940	83170	36120	56220	55510	34180	66990	64470	101400	49190	66280	51530
149-87-1	Com_429_neg	5-oxoproline	C5H7NO3	129.043	1.63	Amino Acid And Derivatives	43340	30110	56160	104300	43410	69790	200800	165000	167500	19090	14370	51300
1492-24-6	Com_785_pos	H-Abu-OH	C4H9NO2	103.12	0.947	Amino Acid And Derivatives	3642000	3440000	3413000	3228000	2788000	3108000	3392000	3042000	3072000	3013000	2898000	2640000
14901-07-6	Com_667_pos	beta-Ionone	C13H20O	192.297	8.5	Terpenoids	103300	104600	58860	87660	86880	53694	62410	48950	61270	86100	90780	60610
147-85-3	Com_327_neg	L-Proline	C5H9NO2	115.131	0.94	Amino Acid And Derivatives	4556000	4186000	4548000	5287000	5438000	5835000	5442000	4410000	5566000	5493000	5939000	6027000
146-91-8	Com_140_neg	Guanosine 5'-diphosphate	C10H15N5O11P2	443.201	1.08	Nucleotide And Its Derivates	23240	22520	18190	21540	28330	36870	30860	27000	17790	36900	34700	33350
146-80-5	Com_528_pos	Xanthosine	C10H12N4O6	284.225	3.928	Nucleotide And Its Derivates	21410	10190	15770	22680	27920	34790	15070	13520	18450	22500	19440	41610
1463-10-1	Com_558_pos	5-Methyluridine	C10H14N2O6	258.228	1.02	Nucleotide And Its Derivates	121900	101100	126800	119400	175700	144900	135300	178300	142800	131700	61780	40380
146-17-8	Com_68_neg	Riboflavin-5'-monophosphate	C17H21N4O9P	456.344	0.91	Phenols And Its Derivatives	1534000	995900	979600	3047000	2040000	4521000	1526000	1875000	2648000	3654000	3989000	4421000
146-14-5	Com_256_neg	Flavin Adenine Dinucleotide	C27H33N9O15P2	785.55	5.16	Nucleotide And Its Derivates	24030	24320	28070	81920	84690	127400	23050	30150	36670	89780	96290	105200
144-90-1	Com_781_pos	3-Amino-2-methylpropanoic acid	C4H9NO2	103.12	0.931	Amino Acid And Derivatives	1681000	2069000	2235000	1911000	1920000	3331000	2072000	1566000	1742000	2990000	2267000	2794000
144-62-7	Com_81_neg	Oxalic acid	C2H2O4	90.035	0.93	Organic Acid And Its Derivatives	64520	48631	47230	50120	58450	37640	73570	55600	69150	57150	33680	32250
1445-07-4	Com_287_neg	Pseudouridine	C9H12N2O6	244.07	1.87	Nucleotide And Its Derivates	938700	919000	874100	803800	745500	446100	1055000	1085000	1174000	711400	795400	593200
143288-65-7	Com_387_neg	(7S,8S)-DiHODE	C18H32O4	312.23	1.3	Fatty Acyls	34570	55320	50280	266600	269000	187400	80180	68360	82930	223600	213500	199300
143120-46-1	Com_1009_pos	Neotuberostemonine	C22H33NO4	375.508	11.1	Alkaloids and derivatives	17750000	13440000	14990000	16410000	11430000	11830000	11860000	9654000	11000000	13040000	8018000	10560000
143-07-7	Com_367_neg	Lauric Acid	C12H24O2	200.32	7.28	Fatty Acyls	58370	47600	74390	51850	62410	62790	58630	68090	67300	62110	66300	39010
141-82-2	Com_141_neg	Malonic acid	C3H4O4	104.011	1.19	Organic Acid And Its Derivatives	155900	167300	123800	603300	503300	631600	201800	223700	289700	747400	803200	714200
14075-00-4	Com_127_neg	Ribose 1-phosphate	C5H11O8P	230.11	0.9	Carbohydrates And Its Derivatives	311700	330200	244100	650400	370400	956800	280800	315100	310300	387300	334400	735300
140-11-4	Com_420_neg	Benzyl acetate	C9H10O2	150.068	13.51	Benzene and substituted derivatives	8626	7807	7296	6758	8074	7270	7899	8008	8697	6408	6601	8344
139726-39-9	Com_386_neg	Sibiricose A3	C19H26O13	462.137	5	Phenolic acids	2108	1832	1829	5003	5772	4231	3417	1839	3892	3312	2354	3842
13878-92-7	Com_444_neg	Isomangiferolic acid	C30H48O3	456.36	14.72	Terpenoids	6242	6174	3414	11010	10300	33280	31760	13200	18200	9812	17410	16050
138-59-0	Com_56_neg	Shikimic Acid	C7H10O5	174.15	1.038	Alcohols and polyols	576100	577200	653500	618000	542800	409000	515500	633200	796200	298700	428200	512900
13744-18-8	Com_78_neg	GIBBERELLIN A15	C20H26O4	330.183	9.18	Phytohormones	16770	15350	5548	36690	32150	16580	21150	27410	25090	37120	51270	24510
137-00-8	Com_673_pos	4-Methyl-5-thiazoleethanol	C6H9NOS	143.1	3.95	Organoheterocyclic compounds	833800	679300	685400	862500	725000	830300	796100	700500	724100	514100	692900	695000
13588-94-8	Com_843_pos	Val-Ser	C8H16N2O4	204.224	1.01	Amino Acid And Derivatives	613600	482100	394100	966500	812000	301700	611000	586600	883600	657700	643300	557600
13545-04-5	Com_39_neg	2,3-Dimethylsuccinic acid	C6H8O4	144.042	4.53	Amino acids and derivatives	2509	5379	1425	4702	12755	5267	2056	3565	4597	3353	13820	16000
13466-78-9	Com_66_neg	(-)-3-Carene	C10H16	136.23	18.29	Terpenoids	186100	146000	174400	162700	186500	170800	164500	175300	188200	190900	186800	169700
13433-09-5	Com_868_pos	Asp-phe	C13H16N2O5	280.106	5.12	Amino Acid And Derivatives	719800	847600	631000	468300	901100	337800	1155000	831700	1093000	393400	523600	380800
133-89-1	Com_299_neg	UDP-D-glucose	C15H24N2O17P2	566.1	0.95	Nucleotide And Its Derivates	25710	33000	35910	519300	396200	1593000	69570	51060	58880	736800	748500	1280000
13382-86-0	Com_283_neg	Manninotriose	C18H32O16	504.437	0.9	Fatty Acyls	25860	15270	18090	30200	19440	21590	22870	18010	34390	28350	33320	24270
13382-27-9	Com_406_neg	D-Galactonic acid	C6H12O7	196.155	0.92	Organic Acid And Its Derivatives	1880000	1943000	1797000	27650000	20350000	27810000	5603000	3987000	5142000	34580000	33740000	31330000
133-32-4	Com_979_pos	IBA	C12H13NO2	203.24	8.845	Phytohormones	3718	5663	3494	7702	6092	2850	8737	11440	18920	8994	4688	7144
133-04-0	Com_872_pos	Asarinin	C20H18O6	354.35	11.812	Phenylpropanoids	107800	102600	44990	4568	9530	4850	17000	9456	6813	5840	12335	17709
132201-33-3	Com_79_neg	N-Benzoyl-(2R,3S)-3-phenylisoserine	C16H15NO4	285.295	7.95	Benzoic acids and derivatives	8531	10920	6294	22300	24350	13080	32960	24430	26690	14390	19170	13080
13204-98-3	Com_1072_pos	5-Hydroxylysine	C6H15ClN2O3	198.65	0.72	Amino Acid And Derivatives	11340	10420	5592	18670	22900	15920	10670	13080	11840	17400	10850	11170
1319-82-0	Com_568_pos	6-Aminohexanoic acid	C6H13NO2	131.173	2.1	Amino Acid And Derivatives	83530	93970	84170	194700	178900	172300	134600	101400	185100	216900	257900	287600
131580-36-4	Com_705_pos	Calystegine A3	C7H13NO3	159.09	0.73	Alkaloids and derivatives	144900	102700	126500	85030	89580	72300	86100	83210	102800	78460	70170	53510
131-48-6	Com_690_pos	N-Acetylneuraminic acid	C11H19NO9	309.273	0.988	Sugar Acids And Its Derivatives	27420	15020	16450	22890	36640	45100	25000	24780	22120	31880	34100	39090
13139-14-5	Com_290_neg	N-[(Tert-butoxy)carbonyl]-L-tryptophan	C16H20N2O4	304.341	18.31	Amino Acid And Derivatives	14330	8309	8005	8751	8360	7798	8031	8725	8901	7932	8093	7376
13137-52-5	Com_399_neg	D-Arabinose 5-phosphate	C5H11O8P	230.11	0.9	Pentose phosphates	299100	355300	239200	696200	373000	1080000	317800	300100	364100	410600	458600	822000
13133-07-8	Com_244_neg	Nystose	C24H42O21	666.578	1.03	Carbohydrates And Its Derivatives	7158	6286	3203	13160	5034	24020	9232	12220	11320	19610	10940	19840
131270-08-1	Com_1031_pos	D-beta-Homophenylalanine	C10H13NO2	179.216	5.41	Amino Acid And Derivatives	27070	16730	17570	32950	45610	18550	15670	25600	14670	19340	34580	33920
13093-65-7	Com_704_pos	4-Hydroxymandelonitrile	C8H7NO2	149.048	1.44	Phenols And Its Derivatives	1287000	3025000	2079000	4054000	4100000	4725000	2674000	1993000	2750000	6200000	5851000	7606000
13081-14-6	Com_461_pos	L-Cysteine-glutathione gisulfide	C13H22N4O8S2	426.466	0.96	Amino Acid And Derivatives	81050	120200	96990	584300	502300	856000	157500	159500	122200	541700	576500	825600
130-37-0	Com_255_neg	Menadione	C11H10O5S	254.262	1.1	Vitamins	16300	28380	21310	30490	33240	34130	33900	32420	29900	42210	53500	25900
127-41-3	Com_808_pos	alpha-Ionone	C13H20O	192.297	1.86	Terpenoids	1267000	928000	961800	2166000	1995000	856000	1390000	1056000	469300	1427000	1832000	716300
124-20-9	Com_483_pos	Spermidine	C7H19N3	145.246	0.68	Amines	3945000	3762000	2305000	984300	1445000	116300	3076000	3005000	1577000	484800	389300	42060
124-10-7	Com_218_neg	Methyl myristate	C15H30O2	242.397	8.04	Fatty Acyls	5059	5458	5277	4875	8276	2415	2897	4301	5029	4451	2760	4006
123-99-9	Com_576_pos	Azelaic acid	C9H16O4	188.22	7.433	Organic Acid And Its Derivatives	712400	815900	485400	624200	579800	380100	437100	438700	502900	550100	536900	325600
123-08-0	Com_186_neg	p-Hydroxybenzaldehyde	C7H6O2	122.12	6.214	Carbonyl compounds	8471	7233	4996	9394	10960	6006	11370	9138	12320	10690	9015	7744
123-07-9	Com_392_neg	4-Ethylphenol	C8H10O	122.16	7.42	Benzene and substituted derivatives	197600	314600	242900	181000	189300	160900	265100	168800	196600	182900	228800	182800
121924-04-7	Com_260_neg	Capsianoside I	C32H52O14	660.336	0.98	Terpenoids	277300	228300	258700	307000	300800	305100	284900	280200	307500	252900	321000	327600
1218-34-4	Com_443_neg	N-Acetyl-L-Tryptophan	C13H14N2O3	246.1	6.72	Amino acids and derivatives	37940	33430	40880	119600	129600	105300	85400	57310	19190	99090	155600	101700
1214-39-7	Com_212_neg	N6-Benzyladenine	C12H11N5	225.249	18.04	Purines and purine derivatives	6285	5130	7113	6814	3581	3944	8019	5101	4215	6094	4919	4489
121-34-6	Com_227_neg	Vanillic acid	C8H8O4	168.15	5.901	Organic Acid And Its Derivatives	56470	81610	165000	153400	188700	98380	109300	87590	38310	135300	161300	161200
121-33-5	Com_807_pos	Vanillin	C8H8O3	152.147	1.02	Phenols And Its Derivatives	33610	49600	37210	32642	29170	29800	51130	47060	45960	29850	27550	24610
121-24-4	Com_873_pos	Oxidized glutathione	C20H32N6O12S2	630.646	1.06	Amino Acid And Derivatives	5079	40190	49830	99830	201800	213400	31280	49740	12370	87680	69990	76720
121107-97-9	Com_99_neg	13-HpOTrE(r)	C18H30O4	310	10.93	Fatty Acyls	41550	33360	23870	117200	70470	99160	57270	64460	99250	154600	155800	106900
1210-83-9	Com_564_pos	N-Acetyl-5-hydroxytryptamine	C12H14N2O2	218.252	5.98	Amino Acid And Derivatives	12270	16560	6581	16620	19550	4724	16570	12510	6421	14111	10480	10610
120-73-0	Com_486_pos	Purine	C5H4N4	120.112	4.1	Purines and purine derivatives	119800	138200	103100	261100	242500	181700	118900	66050	79460	215200	235200	227900
120-47-8	Com_316_neg	Ethylparaben	C9H10O3	166.17	8.703	Benzene and substituted derivatives	2474	3156	1707	1631	2548	3806	4277	5645	4711	1904	3354	2102
1204-06-4	Com_272_neg	3-Indoleacrylic acid	C11H9NO2	187.195	5.36	Indoles and derivatives	49010	79200	52930	6106	9036	18360	86460	64490	120000	16450	16020	34640
120330-93-0	Com_242_neg	(-)-Jasmonoyl-L-isoleucine	C18H29NO4	323.21	9.94	Phytohormones	635800	658700	118200	583500	420300	317400	363200	240700	354200	372900	410100	218400
1195-94-4	Com_703_pos	D-Proline betaine	C7H14NO2+	144.092	1	Amino acids and derivatives	99430	149300	103500	307900	189900	836400	235100	444800	305400	660100	247000	535400
1190-94-9	Com_548_pos	L-Hydroxylysine	C6H14N2O3	163.195	0.9	Amino Acid And Derivatives	235700	207400	203200	326000	235200	152100	223900	254000	325600	170700	129500	127300
1190-49-4	Com_783_pos	L-Homocitrulline	C7H15N3O3	189.21	0.972	Amino Acid And Derivatives	23330	19310	18840	111500	55710	200900	28860	21580	44750	60620	71170	115100
118-93-4	Com_211_neg	2'-Hydroxyacetophenone	C8H8O2	136.148	18.287	Benzene and substituted derivatives	198000	175700	165300	155300	183000	186800	202900	163200	159200	166500	208800	161600
118-92-3	Com_400_neg	Anthranilic acid	C7H7NO2	137.048	1.44	Benzoic acids and derivatives	8336	7827	9515	11700	5841	11340	17460	14450	50220	10620	10570	9874
1188-37-0	Com_285_neg	N-Acetyl-L-glutamic acid	C7H11NO5	189.166	1.81	Amino Acid And Derivatives	13550	19660	19560	480500	197700	510700	27060	29720	35800	543000	629500	523300
1188-21-2	Com_952_pos	N-Acetyl-L-leucine	C8H15NO3	173.21	1.04	Amino Acid And Derivatives	2187000	1531000	1377000	3449000	2823000	1801000	1906000	1399000	1789000	2213000	2513000	1606000
1188-01-8	Com_591_pos	Dl-Alanyl-glycine	C5H10N2O3	146.144	0.84	Amino Acid And Derivatives	32680000	29500000	33550000	23320000	30960000	13010000	39920000	31660000	26070000	6064000	5555000	5830000
1187-99-1	Com_337_neg	4-Hydroxy-2-Oxoglutaric Acid	C5H6O6	162.098	0.7	Organic Acid And Its Derivatives	3141000	3369000	3516000	2971000	3164000	2256000	3109000	3102000	3529000	2862000	3248000	2282000
1187-84-4	Com_978_pos	S-Methyl-L-cysteine	C4H9NO2S	135.185	1.04	Amino Acid And Derivatives	42740000	23620000	25180000	3585000	2868000	1558000	32650000	28950000	36000000	1762000	2435000	1493000
1184-78-7	Com_1045_pos	Trimethylamine N-oxide	C3H9NO	75.11	0.85	Amines	116700	124200	73110	71460	52720	73790	94880	68430	87600	71240	61830	64700
118230-77-6	Com_259_neg	6'-O-Feruloyl-D-sucrose	C22H30O14	518.164	0.69	Phenolic acids	598000	703400	747500	376100	451200	490800	795000	676600	608200	471400	603900	408200
118-00-3	Com_384_neg	Guanosine	C10H13N5O5	283.24	2.772	Nucleotide And Its Derivates	401900	247900	301000	163000	200500	28830	672600	808500	1018000	251100	193600	101100
117-78-2	Com_82_neg	Anthraquinone-2-carboxylic Acid	C15H8O4	252.222	9.72	Anthracenes	389000	396300	380900	999800	943800	1209000	569600	477200	457200	1091000	1335000	1180000
117405-48-8	Com_434_neg	p-Coumaric acid-4-O-glucoside	C15H18O8	326.1	5.55	Phenolic acids	4138	6727	8555	4796	10960	6089	2591	5035	6611	6729	9013	9308
114-33-0	Com_848_pos	N-Methylnicotinamide	C7H8N2O	136.151	1.84	Pyridines and derivatives	27780	18510	19310	43780	34010	16620	20250	15790	8858	35560	25550	12240
114-25-0	Com_708_pos	Biliverdin	C33H34N4O6	582.646	10.32	Organoheterocyclic compounds	10449	12304	8467	16390	17940	26180	6308	9193	5941	21860	12530	18430
1135-24-6	Com_112_neg	Ferulic Acid	C10H10O4	194.19	6.881	Polyphenol	15380	17080	37850	135500	98800	95640	32090	7538	13660	104700	153400	99710
112898-27-8	Com_1021_pos	Gly-Tyr-Ala	C14H19N3O5	309.318	4.16	Amino Acid And Derivatives	79860	72390	77410	83270	118800	26240	71210	48790	37500	79510	80970	38490
112-86-7	Com_404_neg	Erucic acid	C22H42O2	338.568	2.37	Fatty Acyls	9810	38240	41500	111300	19180	150200	11534	10383	11054	108700	190200	135900
1128-23-0	Com_7_neg	L-Gulono-1,4-lactone	C6H10O6	178.14	0.948	Sugar Acids And Its Derivatives	115700	83050	78640	631400	751800	589100	214300	142500	202900	835600	828700	772900
112-63-0	Com_915_pos	Methyl linoleate	C19H34O2	294.47	13.221	Fatty Acyls	1673000	1660000	1068000	3579000	3354000	1693000	1908000	2311000	3301000	3486000	4152000	1772000
1124-11-4	Com_163_neg	Ligustrazine	C8H12N2	136.197	0.88	Alkaloids and derivatives	56470	32120	57270	1115000	826400	1027000	137800	514706	196200	955900	1583000	1219000
112-39-0	Com_1029_pos	2-Methoxyhexadecanoate	C17H34O2	270.451	0.97	Fatty Acyls	973600	679900	566900	999200	1000000	1000000	883000	486400	655700	603500	555300	529500
112-37-8	Com_263_neg	Undecanoic acid	C11H22O2	186.162	6.17	Fatty Acyls	202900	136000	125700	562900	1126000	612300	5016000	1943000	1872000	98850	111000	104900
1118-90-7	Com_629_pos	2-Aminoadipic acid	C6H11NO4	161.1	0.95	Amino Acid And Derivatives	581700	486700	451300	1331000	935600	3028000	869300	434100	788700	1475000	1091000	2194000
1118-68-9	Com_780_pos	N-Methylsarcosine	C4H9NO2	103.12	0.9	Amino Acid And Derivatives	23330000	22100000	22680000	19330000	16770000	16930000	20360000	18880000	18100000	15850000	15130000	13920000
1116-22-9	Com_607_pos	gamma-Glutamylglutamic acid	C10H16N2O7	276.243	1.05	Amino Acid And Derivatives	270300	427500	315700	998700	837000	639700	681600	351300	394300	452300	597800	312300
111-58-0	Com_526_pos	Oleoylethanolamide	C20H39NO2	325.298	14.61	Amines	391300	537000	455000	589200	736600	381400	561900	311900	528900	711800	691900	586700
1115-65-7	Com_349_neg	L-Cysteinesulfinic acid	C3H7NO4S	153.16	0.88	Organic Acid And Its Derivatives	5176	8201	7617	6922	12560	4784	7118	4225	6460	5994	8850	7654
111-42-2	Com_658_pos	Diethanolamine	C4H11NO2	105.136	0.84	Amines	289000	412000	239600	516300	414900	345500	371400	351500	320300	262300	379500	349700
111-20-6	Com_451_neg	Sebacic acid	C10H18O4	202.248	8.111	Organic Acid And Its Derivatives	141200	91410	78490	148000	137000	381300	379800	192700	249500	142000	141700	181800
111004-08-1	Com_365_neg	9(S)-HpOTrE	C18H30O4	310.1	10.92	Fatty Acyls	38910	47690	43110	53130	44030	44580	42650	38780	56510	50500	51990	43210
110-94-1	Com_350_neg	Glutaric Acid	C5H8O4	132.115	0.7	Organic Acid And Its Derivatives	706600	809000	697800	928700	805400	924000	1155000	1046000	1193000	718100	1004000	922100
1109-28-0	Com_236_neg	Maltotriose	C18H32O16	504.44	0.94	Carbohydrates And Its Derivatives	10530	18370	7533	16540	20190	16580	9937	21880	11470	20870	18690	16810
110-60-1	Com_474_pos	Putrescine	C4H12N2	88.1	0.68	Amines	1225000	1014000	1147000	4293000	3573000	3254000	1616000	1656000	1773000	4539000	4374000	3928000
110-44-1	Com_810_pos	Sorbic acid	C6H8O2	112.127	6.72	Fatty Acyls	141916	148900	224600	310800	268500	325300	175300	145000	173200	348900	440000	589000
110-17-8	Com_353_neg	Fumaric Acid	C4H4O4	116.072	1.11	Tca Cycle	933600	1020000	1150000	2133000	1784000	955600	1377000	1029000	1220000	1534000	1023000	677300
110-16-7	Com_476_pos	Maleic acid	C4H4O4	116.011	0.96	Organic Acid And Its Derivatives	1176000	1319000	922500	2586000	1747000	2214000	1368000	1137000	1577000	2768000	2883000	2824000
110-15-6	Com_129_neg	Succinic acid	C4H6O4	118.09	1.936	Tca Cycle	4210000	4431000	3426000	7953000	12470000	6118000	4681000	5158000	4804000	5031000	5807000	5834000
1094-61-7	Com_642_pos	beta-Nicotinamide Mononucleotide	C11H15N2O8P	334.219	0.993	Nucleotide And Its Derivates	32480	24200	9076	349000	370400	133900	62640	25540	28550	375000	196600	175800
1086-80-2	Com_435_neg	Lumichrome	C12H10N4O2	242.233	5.93	Alkaloids and derivatives	14890	20820	19910	10510	16860	8205	20180	26190	18850	13620	11010	10160
108648-07-3	Com_53_neg	Purpureaside C	C35H46O20	786.737	5.91	Phenylpropanoids	2917	5325	1880	19180	10640	11740	7666	4552	3903	7410	14360	7660
108-30-5	Com_281_neg	Succinic anhydride	C4H4O3	100.073	0.88	Organic Acid And Its Derivatives	58000000	53390000	61330000	67600000	67120000	49800000	53590000	57660000	58530000	75140000	71830000	69920000
108273-88-7	Com_888_pos	LysoPC 19:0	C27H56NO7P	537.71	3.95	Phospholipid	4778	3141	5198	7058	7140	4922	3396	4782	3886	4825	4633	5282
107-97-1	Com_482_pos	Sarcosine	C3H7NO2	89.093	0.9	Amino Acid And Derivatives	3169000	2808000	2639000	8692000	9843000	11280000	3404000	3261000	3180000	7651000	6522000	7717000
107-95-9	Com_735_pos	beta-Alanine	C3H7NO2	89.093	0.8	Amino Acid And Derivatives	98040	86940	79450	93070	84820	148300	98500	96350	59350	106000	54150	111300
107912-97-0	Com_200_neg	Sibiricose A5	C22H30O14	518.465	5.421	Phenylpropanoids	2293	7422	10500	70680	74630	26890	6155	4424	4107	61990	79930	46760
1078-61-1	Com_374_neg	3,4-Dihydroxyhydrocinnamic acid	C9H10O4	182.17	5.64	Phenylpropanoids and polyketides	290200	223900	257000	119500	212500	192700	241500	144600	196800	83970	337800	169600
107-73-3	Com_620_pos	O-Phosphocholine	C5H15ClNO4P	219.604	0.87	Cholines	601200	615700	542000	1299000	900900	1161000	330100	425600	655100	779700	656900	851400
107534-93-0	Com_546_pos	(+)-Anwulignan	C20H24O4	328.408	6.42	Lignans	12827	10217	12550	20850	12420	12570	13411	8930	11050	10730	14103	12904
107-43-7	Com_557_pos	Betaine	C5H11NO2	117.15	0.907	Alkaloids and derivatives	3182000	3815000	2462000	30020000	19440000	42800000	4241000	2963000	4148000	27720000	38570000	35360000
107-35-7	Com_302_neg	2-Aminoethanesulfonic acid	C2H7NO3S	125.015	1.04	Organic Acid And Its Derivatives	63690	94150	83990	48360	62930	147700	58880	61510	67110	65390	125200	101500
1071-23-4	Com_155_neg	O-Phosphorylethanolamine	C2H8NO4P	141.063	0.86	Organic Acid And Its Derivatives	115100	75900	129700	232300	268300	598200	93810	103300	146300	222100	203400	648900
1069-66-5	Com_264_neg	Sodium Valproate	C8H15NaO2	166.097	5.01	Fatty Acyls	7024	7144	7402	19480	17870	13730	8563	3372	1783	17670	31820	17620
1068-84-4	Com_215_neg	Aminomalonic acid	C3H5NO4	119.022	0.88	Amino Acid And Derivatives	77990	126800	88690	242500	212700	338700	143400	149900	141100	201200	284900	322500
106650-56-0	Com_570_pos	Sibutramine	C17H26ClN	279.848	12.68	Benzene and substituted derivatives	14780	15950	11490	32460	23450	21940	22010	27320	30550	34990	33360	29110
106-60-5	Com_924_pos	5-Aminolevulinic acid	C5H9NO3	131.13	0.872	Carbohydrates And Its Derivatives	30110	32470	22510	33450	38560	51580	39500	13970	33360	41360	55170	29290
106-51-4	Com_960_pos	Quinone	C6H4O2	108.021	0.93	Carbonyl compounds	793400	758100	672500	617900	531200	348000	575700	633900	448100	414600	348500	283600
105-87-3	Com_513_pos	Geranyl acetate	C12H20O2	196.29	1.2	Fatty Acyls	459770	257700	215100	301200	314300	307600	113500	583100	800500	205300	70740	160800
105471-98-5	Com_62_neg	Calceolarioside B	C23H26O11	478.446	6.67	Phenylpropanoids	26830	40170	77320	62740	101100	34830	72150	56830	24860	68900	61940	73070
103-90-2	Com_706_pos	Acetaminophen	C8H9NO2	151.163	2.76	Phenols And Its Derivatives	21040000	15100000	13560000	9705000	10590000	4987000	19770000	20630000	22140000	9396000	9473000	5976000
10366-91-3	Com_223_neg	Salicylic acid O-glucoside	C13H16O8	300.1	4.14	Phytohormones	203800	139800	161300	1785000	1092000	802900	606700	470000	404200	2042000	2128000	1373000
103-54-8	Com_102_neg	Cinnamyl acetate	C11H12O2	176.21	0.89	Benzene and substituted derivatives	23490	17460	20600	54080	41040	54090	49410	41670	40720	37910	63350	32630
103404-90-6	Com_178_neg	D-2-Hydroxypentanedioic acid	C5H6Na2O5	192.078	1.49	Amino Acid And Derivatives	239700	409900	282500	2248000	1993000	2127000	662800	581900	647200	1881000	1785000	1721000
1032-65-1	Com_983_pos	dCMP	C9H14N3O7P	307.197	1.06	Nucleotide And Its Derivates	67510	54080	54260	47580	56950	42330	18010	37700	38800	40840	37620	51300
10326-41-7	Com_208_neg	D-Lactic acid	C3H6O3	90.08	1.44	Organic Acid And Its Derivatives	28580	44870	46710	27640	4514	24190	219800	186900	184700	7708	3558	17160
102916-66-5	Com_402_neg	Deoxyribose 5-Phosphate	C5H11O7P	235.084	0.82	Pentose phosphates	38330	34490	41480	95450	81130	39990	25450	53090	30990	118300	104700	56540
102-37-4	Com_452_neg	Ethyl caffeate	C11H12O4	208.211	8.507	Cinnamic acids and derivatives	2614	1898	2867	2656	942	1637	2641	2658	3580	3681	3458	1438
1022-31-7	Com_911_pos	N-Formylkynurenine	C11H12N2O4	236.08	4.17	Carbonyl compounds	19400	19850	17040	16550	17590	9594	16460	16280	20540	14120	16260	3365
10219-69-9	Com_261_neg	13(S)-HODE;13(S)-Hydroxyoctadeca-9Z,11E-dienoic acid	C18H32O3	296.235	12.61	Fatty Acyls	1293000	1591000	777500	3325000	2368000	2189000	1661000	2439000	1910000	2395000	2740000	1891000
102029-95-8	Com_1016_pos	Adenosine5-phosphosulfate	C10H13N5NaO10PS	449.266	1.05	Nucleotide And Its Derivates	19910	13090	17330	24390	16950	44580	11990	24120	9307	22070	32470	34590
1016-47-3	Com_954_pos	N-Acetyltryptamine	C12H14N2O	202.252	18.29	Amino Acid And Derivatives	162400	166100	147000	114900	119300	119400	116000	127500	133800	130600	143700	127200
1005-24-9	Com_663_pos	3-Carbamyl-1-Methylpyridinium Chloride	C7H9ClN2O	172.612	0.98	Pyridines and derivatives	44140	33128	45120	29310	67622	31470	45050	48350	92140	53658	22950	43148
100-21-0	Com_110_neg	Terephthalic acid	C8H6O4	166.13	5.801	Benzoic acids and derivatives	434400	362700	465500	440900	556700	480600	472100	647900	765300	446700	468300	385000
10019-60-0	Com_262_neg	Methyl salicylate-2-O-glucoside	C14H18O8	314.1	4.8	Phenolic acids	3959	3508	1707	8662	10030	6565	9008	5333	4299	7374	15170	8431
1001-13-4	Com_506_pos	Homocysteic acid	C4H9NO5S	183.18	1.83	Amino Acid And Derivatives	83210	66260	81330	184200	178000	62410	108800	87290	36080	115000	143500	56790
